# Supplementary material for: A One Health framework for exploring zoonotic interactions demonstrated through a case study
Source: Nat Commun. 2024 Jul 15;15:5650. doi: 10.1038/s41467-024-49967-7 (PMC11250852; doi:10.1038/s41467-024-49967-7)
Supplement: Supplementary file 4 — Supplementary Code [file 41467_2024_49967_MOESM4_ESM.zip]

Archive with 12 entries (10 files):
- Supplementary Code 1/Analyses/
- Supplementary Code 1/Analyses/AnalysisZoonoticWeb.R
- Supplementary Code 1/Analyses/categories_food.csv
- Supplementary Code 1/Analyses/PubMed_Timeline_Results_by_Year.csv
- Supplementary Code 1/Analyses/PubMed_Timeline_Results_by_Year_Health.csv
- Supplementary Code 1/Analyses/table_final.csv
- Supplementary Code 1/RawData_and_Cleaning/
- Supplementary Code 1/RawData_and_Cleaning/data_zoonoses_austria4.csv
- Supplementary Code 1/RawData_and_Cleaning/DataValidationCleaning.R
- Supplementary Code 1/RawData_and_Cleaning/inferred_hosts.csv
- Supplementary Code 1/README.md
- Supplementary Code 1/README.Rmd
