# Supplementary material for: A One Health framework for exploring zoonotic interactions demonstrated through a case study
Source: Nat Commun. 2024 Jul 15;15:5650. doi: 10.1038/s41467-024-49967-7 (PMC11250852; doi:10.1038/s41467-024-49967-7)
Supplement: Supplementary file 4 — Supplementary Code [file 41467_2024_49967_MOESM4_ESM.zip › Supplementary Code 1/Analyses/categories_food.csv]

type_food_2	group
kebab-skewer	meat and meat product
dairy	dairy
meat	meat and meat product
egg	egg
raw milk	dairy
ground meat	meat and meat product
quargel	cheese
rollmops	marine product
milk product	dairy
fish	marine product
meat product	meat and meat product
roquefort	cheese
duck in Aspique	meat and meat product
liver patè	meat and meat product
brie	cheese
gorgonzola	cheese
fermented sausage	sausage
ham	sausage
trout fillet	marine product
breast meat	meat and meat product
filet	marine product
fish and fish product	marine product
raw meat sausage	sausage
salami	sausage
mozarella	cheese
patè	meat and meat product
rillettes	meat and meat product
cheese	cheese
raw cheese	cheese
minced meat	meat and meat product
döner kebab	meat and meat product
milk and milk product	dairy
egg and egg product	egg
honey	honey
meat and meat product	meat and meat product
marine product	marine product
ready to eat product	ready to eat product
milk	dairy
sausage	sausage
raw sausage	sausage
smoked bacon	meat and meat product
salad	plant based food
fruit and vegetable	plant based food
fruit and vegetable, salad	plant based food
baked good	ready to eat product
spice and herb product	plant based food
salad, vegetable, salad sauce	plant based food
vegetable, spice product, grain product	plant based food
