# Supplementary material for: A One Health framework for exploring zoonotic interactions demonstrated through a case study
Source: Nat Commun. 2024 Jul 15;15:5650. doi: 10.1038/s41467-024-49967-7 (PMC11250852; doi:10.1038/s41467-024-49967-7)
Supplement: Supplementary file 4 — Supplementary Code [file 41467_2024_49967_MOESM4_ESM.zip › Supplementary Code 1/Analyses/PubMed_Timeline_Results_by_Year.csv]

Year	Count
2022	7573
2021	7611
2020	6926
2019	5330
2018	4873
2017	4742
2016	4320
2015	4000
2014	3574
2013	3082
2012	2565
2011	2352
2010	2156
2009	1881
2008	1620
2007	1323
2006	1150
2005	922
2004	814
2003	705
2002	548
2001	539
2000	490
1999	362
1998	321
1997	309
1996	281
1995	228
1994	199
1993	185
1992	169
1991	229
1990	167
1989	189
1988	127
1987	139
1986	161
1985	143
1984	158
1983	124
1982	109
1981	96
1980	104
1979	97
1978	113
1977	100
1976	120
1975	128
