# Supplementary material for: A One Health framework for exploring zoonotic interactions demonstrated through a case study
Source: Nat Commun. 2024 Jul 15;15:5650. doi: 10.1038/s41467-024-49967-7 (PMC11250852; doi:10.1038/s41467-024-49967-7)
Supplement: Supplementary file 4 — Supplementary Code [file 41467_2024_49967_MOESM4_ESM.zip › Supplementary Code 1/Analyses/PubMed_Timeline_Results_by_Year_Health.csv]

Year	Count
2022	591388
2021	581999
2020	512925
2019	419553
2018	383817
2017	355363
2016	337155
2015	314212
2014	281152
2013	230474
2012	205149
2011	186742
2010	169834
2009	151629
2008	141057
2007	131032
2006	124563
2005	113206
2004	104269
2003	96319
2002	88870
2001	84063
2000	79485
1999	75124
1998	71720
1997	66739
1996	60757
1995	58848
1994	56367
1993	53394
1992	47910
1991	46595
1990	43549
1989	38882
1988	35707
1987	27109
1986	21851
1985	21718
1984	20425
1983	19333
1982	18055
1981	17146
1980	17588
1979	18194
1978	17295
1977	14935
1976	14367
1975	13486
