# Supplementary material for: A One Health framework for exploring zoonotic interactions demonstrated through a case study
Source: Nat Commun. 2024 Jul 15;15:5650. doi: 10.1038/s41467-024-49967-7 (PMC11250852; doi:10.1038/s41467-024-49967-7)
Supplement: Supplementary file 4 — Supplementary Code [file 41467_2024_49967_MOESM4_ESM.zip › Supplementary Code 1/Analyses/table_final.csv]

ref_id	doi	permalink	ISSN	pmid	reference	author	type_publication	year_published	type_study	location	year_data_collect	type_pathog	pathogen_1	pathogen_2	type_vector	sci_name_vector_1	sci_name_vector_2	prev_vector	type_host	name_host	sci_name_anim_host	prev_anim_host	type_env	prev_env	type_food_1	type_food_2	prev_food	imported	imported_country	emerging	profession_risk	pathogen	ncbi_host_sci	ncbi_host_comm	class_host	order_host	family_host	genus_host	ncbi_pathog	superkingdom_pathog	order_pathog	family_pathog	genus_pathog	ncbi_vector	order_vector	family_vector	genus_vector
1	10.1007/s10354-021-00862-6	NA	NA	NA	Abnormal liver findings as the first manifestation in a patient with brucellosis : Case report	Medvedeva, Natalia; Lazaruc, Sabrina Cristiana; Mirzaei, Siroos; Mikosch, Peter	article	2022	case study	NA	2019	bacteria	Brucella melitensis	Brucella melitensis	NA	NA	NA	NA	human	human	NA	positive	NA	NA	NA	NA	NA	not sure	Turkey	NA	NA	Brucella melitensis	Homo sapiens	human	Mammalia	Primates	Hominidae	Homo	Brucella melitensis	Bacteria	Hyphomicrobiales	Brucellaceae	Brucella	NA	NA	NA	NA
2	10.5680/wtm000002	NA	NA	NA	Alveolar echinococcosis in a dog in Austria	Haninger, T.; Basso, W. U.; Fuehrer, H.-P.; Geyer, A.; Gumpenberger, M.; Hittmair, K.; Joachim, A.; Lederer, K. A.; Ludewig, E.; Degasperi, B.	article	2022	case study	NA	2020	parasite	Echinococcus multilocularis	Echinococcus multilocularis	NA	NA	NA	NA	companion animal	dog	NA	positive	NA	NA	NA	NA	NA	not sure	Slovakia	NA	NA	Echinococcus multilocularis	Canis lupus familiaris	dog	Mammalia	Carnivora	Canidae	Canis	Echinococcus multilocularis	Eukaryota	Cyclophyllidea	Taeniidae	Echinococcus	NA	NA	NA	NA
3	10.1111/zph.12956	NA	NA	NA	Dogs as carriers of virulent and resistant genotypes of Clostridioides difficile	Finsterwalder, S. K.; Loncaric, I.; Cabal, A.; Szostak, M. P.; Barf, L. M.; Marz, M.; Allerberger, F.; Burgener, I. A.; Tichy, A.; Feßler, A. T.; Schwarz, S.; Monecke, S.; Ehricht, R.; Ruppitsch, W.; Spergser, J.; Künzel, F.	article	2022	original research	VIE	2017	bacteria	Clostridioides difficile	Clostridioides difficile	NA	NA	NA	NA	companion animal	dog	NA	positive	NA	NA	NA	NA	NA	NA	NA	NA	NA	Clostridioides difficile	Canis lupus familiaris	dog	Mammalia	Carnivora	Canidae	Canis	Clostridioides difficile	Bacteria	Eubacteriales	Peptostreptococcaceae	Clostridioides	NA	NA	NA	NA
4	10.3390/microorganisms10091761	NA	NA	NA	Hyalomma spp. in Austria—The Tick, the Climate, the Diseases and the Risk for Humans and Animals	Duscher, Georg Gerhard; Kienberger, Stefan; Haslinger, Klaus; Holzer, Barbara; Zimpernik, Irene; Fuchs, Reinhard; Schwarz, Michael; Hufnagl, Peter; Schiefer, Peter; Schmoll, Friedrich	article	2022	original research	AUT	2018	virus	Crimean-Congo hemorrhagic fever orthonairovirus	Crimean-Congo hemorrhagic fever orthonairovirus	NA	NA	NA	NA	livestock	cattle	NA	negative	NA	NA	NA	NA	NA	NA	NA	NA	NA	Crimean-Congo hemorrhagic fever orthonairovirus	Bos taurus	cattle	Mammalia	Artiodactyla	Bovidae	Bos	Orthonairovirus haemorrhagiae	Viruses	Bunyavirales	Nairoviridae	Orthonairovirus	NA	NA	NA	NA
4	10.3390/microorganisms10091762	NA	NA	NA	Hyalomma spp. in Austria—The Tick, the Climate, the Diseases and the Risk for Humans and Animals	Duscher, Georg Gerhard; Kienberger, Stefan; Haslinger, Klaus; Holzer, Barbara; Zimpernik, Irene; Fuchs, Reinhard; Schwarz, Michael; Hufnagl, Peter; Schiefer, Peter; Schmoll, Friedrich	article	2022	original research	LA, UA	2018-2021	virus	Crimean-Congo hemorrhagic fever orthonairovirus	Crimean-Congo hemorrhagic fever orthonairovirus	tick	Hyalomma	Hyalomma	negative	NA	NA	NA	NA	NA	NA	NA	NA	NA	NA	NA	NA	NA	Crimean-Congo hemorrhagic fever orthonairovirus	NA	NA	NA	NA	NA	NA	Orthonairovirus haemorrhagiae	Viruses	Bunyavirales	Nairoviridae	Orthonairovirus	Hyalomma	Ixodida	Ixodidae	Hyalomma
4	10.3390/microorganisms10091763	NA	NA	NA	Hyalomma spp. in Austria—The Tick, the Climate, the Diseases and the Risk for Humans and Animals	Duscher, Georg Gerhard; Kienberger, Stefan; Haslinger, Klaus; Holzer, Barbara; Zimpernik, Irene; Fuchs, Reinhard; Schwarz, Michael; Hufnagl, Peter; Schiefer, Peter; Schmoll, Friedrich	article	2022	original research	LA, UA	2018-2022	bacteria	Rickettsia	Rickettsia	tick	Hyalomma	Hyalomma	positive	NA	NA	NA	NA	NA	NA	NA	NA	NA	NA	NA	NA	NA	Rickettsia	NA	NA	NA	NA	NA	NA	Rickettsia	Bacteria	Rickettsiales	Rickettsiaceae	Rickettsia	Hyalomma	Ixodida	Ixodidae	Hyalomma
4	10.3390/microorganisms10091764	NA	NA	NA	Hyalomma spp. in Austria—The Tick, the Climate, the Diseases and the Risk for Humans and Animals	Duscher, Georg Gerhard; Kienberger, Stefan; Haslinger, Klaus; Holzer, Barbara; Zimpernik, Irene; Fuchs, Reinhard; Schwarz, Michael; Hufnagl, Peter; Schiefer, Peter; Schmoll, Friedrich	article	2022	original research	LA, UA	2018-2023	parasite	Babesia	Babesia	tick	Hyalomma	Hyalomma	negative	NA	NA	NA	NA	NA	NA	NA	NA	NA	NA	NA	NA	NA	Babesia	NA	NA	NA	NA	NA	NA	Babesia	Eukaryota	Piroplasmida	Babesiidae	Babesia	Hyalomma	Ixodida	Ixodidae	Hyalomma
5	10.3390/v14071516	NA	NA	NA	Monitoring Urban Zoonotic Virus Activity: Are City Rats a Promising Surveillance Tool for Emerging Viruses?	Camp, Jeremy V.; Desvars-Larrive, Amélie; Nowotny, Norbert; Walzer, Chris	article	2022	original research	VIE	2016-2018	virus	Encephalomyocarditis virus	Encephalomyocarditis virus	NA	NA	NA	NA	wildlife	brown rat	Rattus norvegicus	negative	NA	NA	NA	NA	NA	NA	NA	NA	NA	Encephalomyocarditis virus	Rattus norvegicus	Norway rat	Mammalia	Rodentia	Muridae	Rattus	Encephalomyocarditis virus	Viruses	Picornavirales	Picornaviridae	Cardiovirus	NA	NA	NA	NA
5	10.3390/v14071517	NA	NA	NA	Monitoring Urban Zoonotic Virus Activity: Are City Rats a Promising Surveillance Tool for Emerging Viruses?	Camp, Jeremy V.; Desvars-Larrive, Amélie; Nowotny, Norbert; Walzer, Chris	article	2022	original research	VIE	2016-2018	virus	Hepatitis E virus	Hepatitis E virus	NA	NA	NA	NA	wildlife	brown rat	Rattus norvegicus	negative	NA	NA	NA	NA	NA	NA	NA	NA	NA	Hepatitis E virus	Rattus norvegicus	Norway rat	Mammalia	Rodentia	Muridae	Rattus	Orthohepevirus A	Viruses	Hepelivirales	Hepeviridae	Paslahepevirus	NA	NA	NA	NA
5	10.3390/v14071518	NA	NA	NA	Monitoring Urban Zoonotic Virus Activity: Are City Rats a Promising Surveillance Tool for Emerging Viruses?	Camp, Jeremy V.; Desvars-Larrive, Amélie; Nowotny, Norbert; Walzer, Chris	article	2022	original research	VIE	2016-2018	virus	Coronavirus	Coronavirus	NA	NA	NA	NA	wildlife	brown rat	Rattus norvegicus	negative	NA	NA	NA	NA	NA	NA	NA	NA	NA	Coronavirus	Rattus norvegicus	Norway rat	Mammalia	Rodentia	Muridae	Rattus	Coronavirus	Viruses	unknown	unknown	unknown	NA	NA	NA	NA
5	10.3390/v14071519	NA	NA	NA	Monitoring Urban Zoonotic Virus Activity: Are City Rats a Promising Surveillance Tool for Emerging Viruses?	Camp, Jeremy V.; Desvars-Larrive, Amélie; Nowotny, Norbert; Walzer, Chris	article	2022	original research	VIE	2016-2018	virus	Flavivirus	Flavivirus	NA	NA	NA	NA	wildlife	brown rat	Rattus norvegicus	negative	NA	NA	NA	NA	NA	NA	NA	NA	NA	Flavivirus	Rattus norvegicus	Norway rat	Mammalia	Rodentia	Muridae	Rattus	Flavivirus	Viruses	Amarillovirales	Flaviviridae	Flavivirus	NA	NA	NA	NA
5	10.3390/v14071520	NA	NA	NA	Monitoring Urban Zoonotic Virus Activity: Are City Rats a Promising Surveillance Tool for Emerging Viruses?	Camp, Jeremy V.; Desvars-Larrive, Amélie; Nowotny, Norbert; Walzer, Chris	article	2022	original research	VIE	2016-2018	virus	West Nile virus	West Nile virus	NA	NA	NA	NA	wildlife	brown rat	Rattus norvegicus	negative	NA	NA	NA	NA	NA	NA	NA	NA	NA	West Nile virus	Rattus norvegicus	Norway rat	Mammalia	Rodentia	Muridae	Rattus	West Nile virus	Viruses	Amarillovirales	Flaviviridae	Orthoflavivirus	NA	NA	NA	NA
5	10.3390/v14071521	NA	NA	NA	Monitoring Urban Zoonotic Virus Activity: Are City Rats a Promising Surveillance Tool for Emerging Viruses?	Camp, Jeremy V.; Desvars-Larrive, Amélie; Nowotny, Norbert; Walzer, Chris	article	2022	original research	VIE	2016-2018	virus	Usutu virus	Usutu virus	NA	NA	NA	NA	wildlife	brown rat	Rattus norvegicus	negative	NA	NA	NA	NA	NA	NA	NA	NA	NA	Usutu virus	Rattus norvegicus	Norway rat	Mammalia	Rodentia	Muridae	Rattus	Usutu virus	Viruses	Amarillovirales	Flaviviridae	Orthoflavivirus	NA	NA	NA	NA
5	10.3390/v14071522	NA	NA	NA	Monitoring Urban Zoonotic Virus Activity: Are City Rats a Promising Surveillance Tool for Emerging Viruses?	Camp, Jeremy V.; Desvars-Larrive, Amélie; Nowotny, Norbert; Walzer, Chris	article	2022	original research	VIE	2016-2018	virus	Hantavirus	Hantavirus	NA	NA	NA	NA	wildlife	brown rat	Rattus norvegicus	negative	NA	NA	NA	NA	NA	NA	NA	NA	NA	Hantavirus	Rattus norvegicus	Norway rat	Mammalia	Rodentia	Muridae	Rattus	Orthohantavirus	Viruses	Bunyavirales	Hantaviridae	Orthohantavirus	NA	NA	NA	NA
5	10.3390/v14071523	NA	NA	NA	Monitoring Urban Zoonotic Virus Activity: Are City Rats a Promising Surveillance Tool for Emerging Viruses?	Camp, Jeremy V.; Desvars-Larrive, Amélie; Nowotny, Norbert; Walzer, Chris	article	2022	original research	VIE	2016-2018	virus	Influenza A virus	Influenza A virus	NA	NA	NA	NA	wildlife	brown rat	Rattus norvegicus	negative	NA	NA	NA	NA	NA	NA	NA	NA	NA	Influenza A virus	Rattus norvegicus	Norway rat	Mammalia	Rodentia	Muridae	Rattus	Influenza A virus	Viruses	Articulavirales	Orthomyxoviridae	Alphainfluenzavirus	NA	NA	NA	NA
5	10.3390/v14071524	NA	NA	NA	Monitoring Urban Zoonotic Virus Activity: Are City Rats a Promising Surveillance Tool for Emerging Viruses?	Camp, Jeremy V.; Desvars-Larrive, Amélie; Nowotny, Norbert; Walzer, Chris	article	2022	original research	VIE	2016-2018	virus	Chordopoxvirinae	Chordopoxvirinae	NA	NA	NA	NA	wildlife	brown rat	Rattus norvegicus	negative	NA	NA	NA	NA	NA	NA	NA	NA	NA	Chordopoxvirinae	Rattus norvegicus	Norway rat	Mammalia	Rodentia	Muridae	Rattus	Chordopoxvirinae	Viruses	Chitovirales	Poxviridae	unknown	NA	NA	NA	NA
6	10.5680/wtm000006	NA	NA	NA	Serological detection of antibodies to Coxiella burnetii, Chlamydia abortus, Toxoplasma gondii and Leptospira spp. in New World camelids from Austria	Steinparzer, R.; Knjzek, M.; Zimpernik, I.; Schmoll, F.	article	2022	original research	NA	2018-2020	bacteria	Coxiella burnetii	Coxiella burnetii	NA	NA	NA	NA	livestock	new world camelid	NA	negative	NA	NA	NA	NA	NA	NA	NA	NA	NA	Coxiella burnetii	new-world camelid (unspecified)	new-world camelid (unspecified)	Mammalia	NA	NA	NA	Coxiella burnetii	Bacteria	Legionellales	Coxiellaceae	Coxiella	NA	NA	NA	NA
6	10.5680/wtm000007	NA	NA	NA	Serological detection of antibodies to Coxiella burnetii, Chlamydia abortus, Toxoplasma gondii and Leptospira spp. in New World camelids from Austria	Steinparzer, R.; Knjzek, M.; Zimpernik, I.; Schmoll, F.	article	2022	original research	NA	2018-2021	bacteria	Chlamydia abortus	Chlamydia abortus	NA	NA	NA	NA	livestock	new world camelid	NA	negative	NA	NA	NA	NA	NA	NA	NA	NA	NA	Chlamydia abortus	new-world camelid (unspecified)	new-world camelid (unspecified)	Mammalia	NA	NA	NA	Chlamydia abortus	Bacteria	Chlamydiales	Chlamydiaceae	Chlamydia	NA	NA	NA	NA
6	10.5680/wtm000008	NA	NA	NA	Serological detection of antibodies to Coxiella burnetii, Chlamydia abortus, Toxoplasma gondii and Leptospira spp. in New World camelids from Austria	Steinparzer, R.; Knjzek, M.; Zimpernik, I.; Schmoll, F.	article	2022	original research	NA	2018-2022	parasite	Toxoplasma gondii	Toxoplasma gondii	NA	NA	NA	NA	livestock	new world camelid	NA	seropositive	NA	NA	NA	NA	NA	NA	NA	NA	NA	Toxoplasma gondii	new-world camelid (unspecified)	new-world camelid (unspecified)	Mammalia	NA	NA	NA	Toxoplasma gondii	Eukaryota	Eucoccidiorida	Sarcocystidae	Toxoplasma	NA	NA	NA	NA
6	10.5680/wtm000009	NA	NA	NA	Serological detection of antibodies to Coxiella burnetii, Chlamydia abortus, Toxoplasma gondii and Leptospira spp. in New World camelids from Austria	Steinparzer, R.; Knjzek, M.; Zimpernik, I.; Schmoll, F.	article	2022	original research	NA	2018-2023	bacteria	Leptospira	Leptospira	NA	NA	NA	NA	livestock	new world camelid	NA	seropositive	NA	NA	NA	NA	NA	NA	NA	NA	NA	Leptospira	new-world camelid (unspecified)	new-world camelid (unspecified)	Mammalia	NA	NA	NA	Leptospira	Bacteria	Leptospirales	Leptospiraceae	Leptospira	NA	NA	NA	NA
7	10.1186/s13071-022-05270-2	NA	NA	NA	Strongyloides stercoralis infection in dogs in Austria: two case reports	Unterköfler, Maria Sophia; Eipeldauer, Iris; Merz, Sophie; Pantchev, Nikola; Hermann, Josef; Brunthaler, René; Basso, Walter; Hinney, Barbara	article	2022	case study	ST	NA	parasite	Strongyloides stercoralis	Strongyloides stercoralis	NA	NA	NA	NA	companion animal	dog	NA	positive	NA	NA	NA	NA	NA	NA	NA	NA	NA	Strongyloides stercoralis	Canis lupus familiaris	dog	Mammalia	Carnivora	Canidae	Canis	Strongyloides stercoralis	Eukaryota	Rhabditida	Strongyloididae	Strongyloides	NA	NA	NA	NA
7	10.1186/s13071-022-05270-3	NA	NA	NA	Strongyloides stercoralis infection in dogs in Austria: two case reports	Unterköfler, Maria Sophia; Eipeldauer, Iris; Merz, Sophie; Pantchev, Nikola; Hermann, Josef; Brunthaler, René; Basso, Walter; Hinney, Barbara	article	2022	case study	ST	NA	parasite	Strongyloides stercoralis	Strongyloides stercoralis	NA	NA	NA	NA	companion animal	dog	NA	positive	NA	NA	NA	NA	NA	possible	Slovakia	NA	NA	Strongyloides stercoralis	Canis lupus familiaris	dog	Mammalia	Carnivora	Canidae	Canis	Strongyloides stercoralis	Eukaryota	Rhabditida	Strongyloididae	Strongyloides	NA	NA	NA	NA
8	10.3390/pathogens11050506	NA	NA	NA	Vector Surveillance and Pathogen Detection in the Working Areas of Military Working Dogs in Eastern Austria	Sonnberger, Bernhard W.; Wortha, Licha N.; Rackl, Dietmar; Obwaller, Adelheid G.; Joachim, Anja; Fuehrer, Hans-Peter	article	2022	original research	B	2019	parasite	Dirofilaria repens	Dirofilaria repens	mosquito	Culex	Culex pipiens sensu latom, Culex modestus,	negative	NA	NA	NA	NA	NA	NA	NA	NA	NA	NA	NA	NA	dog handler, military working dog	Dirofilaria repens	NA	NA	NA	NA	NA	NA	Dirofilaria repens	Eukaryota	Rhabditida	Onchocercidae	Dirofilaria	Culex	Diptera	Culicidae	Culex
8	10.3390/pathogens11050507	NA	NA	NA	Vector Surveillance and Pathogen Detection in the Working Areas of Military Working Dogs in Eastern Austria	Sonnberger, Bernhard W.; Wortha, Licha N.; Rackl, Dietmar; Obwaller, Adelheid G.; Joachim, Anja; Fuehrer, Hans-Peter	article	2022	original research	B	2019	parasite	Dirofilaria repens	Dirofilaria repens	mosquito	Aedes	Aedes vexan, Ochlerotatus stictitu, Ochlerotatus dorsalis	negative	NA	NA	NA	NA	NA	NA	NA	NA	NA	NA	NA	NA	dog handler, military working dog	Dirofilaria repens	NA	NA	NA	NA	NA	NA	Dirofilaria repens	Eukaryota	Rhabditida	Onchocercidae	Dirofilaria	Aedes	Diptera	Culicidae	Aedes
8	10.3390/pathogens11050508	NA	NA	NA	Vector Surveillance and Pathogen Detection in the Working Areas of Military Working Dogs in Eastern Austria	Sonnberger, Bernhard W.; Wortha, Licha N.; Rackl, Dietmar; Obwaller, Adelheid G.; Joachim, Anja; Fuehrer, Hans-Peter	article	2022	original research	B	2019	parasite	Dirofilaria repens	Dirofilaria repens	mosquito	Coquillettidia richiardii	Coquillettidia richiardii	negative	NA	NA	NA	NA	NA	NA	NA	NA	NA	NA	NA	NA	dog handler, military working dog	Dirofilaria repens	NA	NA	NA	NA	NA	NA	Dirofilaria repens	Eukaryota	Rhabditida	Onchocercidae	Dirofilaria	Coquillettidia richiardii	Diptera	Culicidae	Coquillettidia
8	10.3390/pathogens11050509	NA	NA	NA	Vector Surveillance and Pathogen Detection in the Working Areas of Military Working Dogs in Eastern Austria	Sonnberger, Bernhard W.; Wortha, Licha N.; Rackl, Dietmar; Obwaller, Adelheid G.; Joachim, Anja; Fuehrer, Hans-Peter	article	2022	original research	B	2019	parasite	Dirofilaria repens	Dirofilaria repens	mosquito	Culiseta annulata	Culiseta annulata	negative	NA	NA	NA	NA	NA	NA	NA	NA	NA	NA	NA	NA	dog handler, military working dog	Dirofilaria repens	NA	NA	NA	NA	NA	NA	Dirofilaria repens	Eukaryota	Rhabditida	Onchocercidae	Dirofilaria	Culiseta annulata	Diptera	Culicidae	Culiseta
8	10.3390/pathogens11050510	NA	NA	NA	Vector Surveillance and Pathogen Detection in the Working Areas of Military Working Dogs in Eastern Austria	Sonnberger, Bernhard W.; Wortha, Licha N.; Rackl, Dietmar; Obwaller, Adelheid G.; Joachim, Anja; Fuehrer, Hans-Peter	article	2022	original research	B	2019	parasite	Dirofilaria repens	Dirofilaria repens	mosquito	Anopheles	Anopheles claviger	negative	NA	NA	NA	NA	NA	NA	NA	NA	NA	NA	NA	NA	dog handler, military working dog	Dirofilaria repens	NA	NA	NA	NA	NA	NA	Dirofilaria repens	Eukaryota	Rhabditida	Onchocercidae	Dirofilaria	Anopheles	Diptera	Culicidae	Anopheles
8	10.3390/pathogens11050511	NA	NA	NA	Vector Surveillance and Pathogen Detection in the Working Areas of Military Working Dogs in Eastern Austria	Sonnberger, Bernhard W.; Wortha, Licha N.; Rackl, Dietmar; Obwaller, Adelheid G.; Joachim, Anja; Fuehrer, Hans-Peter	article	2022	original research	B	2019-2020	bacteria	Borrelia	Borrelia afzelii, Borrelia miyamotoi, Borrelia garinii, Borrelia burgdorferi, Borrelia lustinaniae, Borrelia valesiana	tick	Ixodes ricinus	Ixodes ricinus	positive	NA	NA	NA	NA	NA	NA	NA	NA	NA	NA	NA	NA	dog handler, military working dog	Borrelia afzelii	NA	NA	NA	NA	NA	NA	Borreliella afzelii	Bacteria	Spirochaetales	Borreliaceae	Borreliella	Ixodes ricinus	Ixodida	Ixodidae	Ixodes
8	10.3390/pathogens11050511	NA	NA	NA	Vector Surveillance and Pathogen Detection in the Working Areas of Military Working Dogs in Eastern Austria	Sonnberger, Bernhard W.; Wortha, Licha N.; Rackl, Dietmar; Obwaller, Adelheid G.; Joachim, Anja; Fuehrer, Hans-Peter	article	2022	original research	B	2019-2020	bacteria	Borrelia	Borrelia afzelii, Borrelia miyamotoi, Borrelia garinii, Borrelia burgdorferi, Borrelia lustinaniae, Borrelia valesiana	tick	Ixodes ricinus	Ixodes ricinus	positive	NA	NA	NA	NA	NA	NA	NA	NA	NA	NA	NA	NA	dog handler, military working dog	Borrelia miyamotoi	NA	NA	NA	NA	NA	NA	Borrelia miyamotoi	Bacteria	Spirochaetales	Borreliaceae	Borrelia	Ixodes ricinus	Ixodida	Ixodidae	Ixodes
8	10.3390/pathogens11050511	NA	NA	NA	Vector Surveillance and Pathogen Detection in the Working Areas of Military Working Dogs in Eastern Austria	Sonnberger, Bernhard W.; Wortha, Licha N.; Rackl, Dietmar; Obwaller, Adelheid G.; Joachim, Anja; Fuehrer, Hans-Peter	article	2022	original research	B	2019-2020	bacteria	Borrelia	Borrelia afzelii, Borrelia miyamotoi, Borrelia garinii, Borrelia burgdorferi, Borrelia lustinaniae, Borrelia valesiana	tick	Ixodes ricinus	Ixodes ricinus	positive	NA	NA	NA	NA	NA	NA	NA	NA	NA	NA	NA	NA	dog handler, military working dog	Borrelia garinii	NA	NA	NA	NA	NA	NA	Borreliella garinii	Bacteria	Spirochaetales	Borreliaceae	Borreliella	Ixodes ricinus	Ixodida	Ixodidae	Ixodes
8	10.3390/pathogens11050511	NA	NA	NA	Vector Surveillance and Pathogen Detection in the Working Areas of Military Working Dogs in Eastern Austria	Sonnberger, Bernhard W.; Wortha, Licha N.; Rackl, Dietmar; Obwaller, Adelheid G.; Joachim, Anja; Fuehrer, Hans-Peter	article	2022	original research	B	2019-2020	bacteria	Borrelia	Borrelia afzelii, Borrelia miyamotoi, Borrelia garinii, Borrelia burgdorferi, Borrelia lustinaniae, Borrelia valesiana	tick	Ixodes ricinus	Ixodes ricinus	positive	NA	NA	NA	NA	NA	NA	NA	NA	NA	NA	NA	NA	dog handler, military working dog	Borrelia burgdorferi	NA	NA	NA	NA	NA	NA	Borreliella burgdorferi	Bacteria	Spirochaetales	Borreliaceae	Borreliella	Ixodes ricinus	Ixodida	Ixodidae	Ixodes
8	10.3390/pathogens11050511	NA	NA	NA	Vector Surveillance and Pathogen Detection in the Working Areas of Military Working Dogs in Eastern Austria	Sonnberger, Bernhard W.; Wortha, Licha N.; Rackl, Dietmar; Obwaller, Adelheid G.; Joachim, Anja; Fuehrer, Hans-Peter	article	2022	original research	B	2019-2020	bacteria	Borrelia	Borrelia afzelii, Borrelia miyamotoi, Borrelia garinii, Borrelia burgdorferi, Borrelia lustinaniae, Borrelia valesiana	tick	Ixodes ricinus	Ixodes ricinus	positive	NA	NA	NA	NA	NA	NA	NA	NA	NA	NA	NA	NA	dog handler, military working dog	Borrelia lustinaniae	NA	NA	NA	NA	NA	NA	Borreliella lusitaniae	Bacteria	Spirochaetales	Borreliaceae	Borreliella	Ixodes ricinus	Ixodida	Ixodidae	Ixodes
8	10.3390/pathogens11050511	NA	NA	NA	Vector Surveillance and Pathogen Detection in the Working Areas of Military Working Dogs in Eastern Austria	Sonnberger, Bernhard W.; Wortha, Licha N.; Rackl, Dietmar; Obwaller, Adelheid G.; Joachim, Anja; Fuehrer, Hans-Peter	article	2022	original research	B	2019-2020	bacteria	Borrelia	Borrelia afzelii, Borrelia miyamotoi, Borrelia garinii, Borrelia burgdorferi, Borrelia lustinaniae, Borrelia valesiana	tick	Ixodes ricinus	Ixodes ricinus	positive	NA	NA	NA	NA	NA	NA	NA	NA	NA	NA	NA	NA	dog handler, military working dog	Borrelia valesiana	NA	NA	NA	NA	NA	NA	Borreliella valaisiana	Bacteria	Spirochaetales	Borreliaceae	Borreliella	Ixodes ricinus	Ixodida	Ixodidae	Ixodes
8	10.3390/pathogens11050512	NA	NA	NA	Vector Surveillance and Pathogen Detection in the Working Areas of Military Working Dogs in Eastern Austria	Sonnberger, Bernhard W.; Wortha, Licha N.; Rackl, Dietmar; Obwaller, Adelheid G.; Joachim, Anja; Fuehrer, Hans-Peter	article	2022	original research	B	2019-2020	parasite	Babesia microti	Babesia microti	tick	Ixodes ricinus	Ixodes ricinus	positive	NA	NA	NA	NA	NA	NA	NA	NA	NA	NA	NA	NA	dog handler, military working dog	Babesia microti	NA	NA	NA	NA	NA	NA	Babesia microti	Eukaryota	Piroplasmida	Babesiidae	Babesia	Ixodes ricinus	Ixodida	Ixodidae	Ixodes
8	10.3390/pathogens11050513	NA	NA	NA	Vector Surveillance and Pathogen Detection in the Working Areas of Military Working Dogs in Eastern Austria	Sonnberger, Bernhard W.; Wortha, Licha N.; Rackl, Dietmar; Obwaller, Adelheid G.; Joachim, Anja; Fuehrer, Hans-Peter	article	2022	original research	B	2019-2020	bacteria	Rickettsia helvetica	Rickettsia helvetica	tick	Ixodes ricinus	Ixodes ricinus	positive	NA	NA	NA	NA	NA	NA	NA	NA	NA	NA	NA	NA	dog handler, military working dog	Rickettsia helvetica	NA	NA	NA	NA	NA	NA	Rickettsia helvetica	Bacteria	Rickettsiales	Rickettsiaceae	Rickettsia	Ixodes ricinus	Ixodida	Ixodidae	Ixodes
8	10.3390/pathogens11050514	NA	NA	NA	Vector Surveillance and Pathogen Detection in the Working Areas of Military Working Dogs in Eastern Austria	Sonnberger, Bernhard W.; Wortha, Licha N.; Rackl, Dietmar; Obwaller, Adelheid G.; Joachim, Anja; Fuehrer, Hans-Peter	article	2022	original research	B	2019-2020	bacteria	Bartonella	Bartonella	tick	Ixodes ricinus	Ixodes ricinus	positive	NA	NA	NA	NA	NA	NA	NA	NA	NA	NA	NA	NA	dog handler, military working dog	Bartonella	NA	NA	NA	NA	NA	NA	Bartonella	Bacteria	Hyphomicrobiales	Bartonellaceae	Bartonella	Ixodes ricinus	Ixodida	Ixodidae	Ixodes
8	10.3390/pathogens11050515	NA	NA	NA	Vector Surveillance and Pathogen Detection in the Working Areas of Military Working Dogs in Eastern Austria	Sonnberger, Bernhard W.; Wortha, Licha N.; Rackl, Dietmar; Obwaller, Adelheid G.; Joachim, Anja; Fuehrer, Hans-Peter	article	2022	original research	B	2019-2020	bacteria	Borrelia	Borrelia afzelii, Borrelia miyamotoi, Borrelia garinii, Borrelia burgdorferi, Borrelia lustinaniae, Borrelia valesiana	tick	Haemaphysalis inermis	Haemaphysalis inermis	negative	NA	NA	NA	NA	NA	NA	NA	NA	NA	NA	NA	NA	dog handler, military working dog	Borrelia afzelii	NA	NA	NA	NA	NA	NA	Borreliella afzelii	Bacteria	Spirochaetales	Borreliaceae	Borreliella	Haemaphysalis inermis	Ixodida	Ixodidae	Haemaphysalis
8	10.3390/pathogens11050515	NA	NA	NA	Vector Surveillance and Pathogen Detection in the Working Areas of Military Working Dogs in Eastern Austria	Sonnberger, Bernhard W.; Wortha, Licha N.; Rackl, Dietmar; Obwaller, Adelheid G.; Joachim, Anja; Fuehrer, Hans-Peter	article	2022	original research	B	2019-2020	bacteria	Borrelia	Borrelia afzelii, Borrelia miyamotoi, Borrelia garinii, Borrelia burgdorferi, Borrelia lustinaniae, Borrelia valesiana	tick	Haemaphysalis inermis	Haemaphysalis inermis	negative	NA	NA	NA	NA	NA	NA	NA	NA	NA	NA	NA	NA	dog handler, military working dog	Borrelia miyamotoi	NA	NA	NA	NA	NA	NA	Borrelia miyamotoi	Bacteria	Spirochaetales	Borreliaceae	Borrelia	Haemaphysalis inermis	Ixodida	Ixodidae	Haemaphysalis
8	10.3390/pathogens11050515	NA	NA	NA	Vector Surveillance and Pathogen Detection in the Working Areas of Military Working Dogs in Eastern Austria	Sonnberger, Bernhard W.; Wortha, Licha N.; Rackl, Dietmar; Obwaller, Adelheid G.; Joachim, Anja; Fuehrer, Hans-Peter	article	2022	original research	B	2019-2020	bacteria	Borrelia	Borrelia afzelii, Borrelia miyamotoi, Borrelia garinii, Borrelia burgdorferi, Borrelia lustinaniae, Borrelia valesiana	tick	Haemaphysalis inermis	Haemaphysalis inermis	negative	NA	NA	NA	NA	NA	NA	NA	NA	NA	NA	NA	NA	dog handler, military working dog	Borrelia garinii	NA	NA	NA	NA	NA	NA	Borreliella garinii	Bacteria	Spirochaetales	Borreliaceae	Borreliella	Haemaphysalis inermis	Ixodida	Ixodidae	Haemaphysalis
8	10.3390/pathogens11050515	NA	NA	NA	Vector Surveillance and Pathogen Detection in the Working Areas of Military Working Dogs in Eastern Austria	Sonnberger, Bernhard W.; Wortha, Licha N.; Rackl, Dietmar; Obwaller, Adelheid G.; Joachim, Anja; Fuehrer, Hans-Peter	article	2022	original research	B	2019-2020	bacteria	Borrelia	Borrelia afzelii, Borrelia miyamotoi, Borrelia garinii, Borrelia burgdorferi, Borrelia lustinaniae, Borrelia valesiana	tick	Haemaphysalis inermis	Haemaphysalis inermis	negative	NA	NA	NA	NA	NA	NA	NA	NA	NA	NA	NA	NA	dog handler, military working dog	Borrelia burgdorferi	NA	NA	NA	NA	NA	NA	Borreliella burgdorferi	Bacteria	Spirochaetales	Borreliaceae	Borreliella	Haemaphysalis inermis	Ixodida	Ixodidae	Haemaphysalis
8	10.3390/pathogens11050515	NA	NA	NA	Vector Surveillance and Pathogen Detection in the Working Areas of Military Working Dogs in Eastern Austria	Sonnberger, Bernhard W.; Wortha, Licha N.; Rackl, Dietmar; Obwaller, Adelheid G.; Joachim, Anja; Fuehrer, Hans-Peter	article	2022	original research	B	2019-2020	bacteria	Borrelia	Borrelia afzelii, Borrelia miyamotoi, Borrelia garinii, Borrelia burgdorferi, Borrelia lustinaniae, Borrelia valesiana	tick	Haemaphysalis inermis	Haemaphysalis inermis	negative	NA	NA	NA	NA	NA	NA	NA	NA	NA	NA	NA	NA	dog handler, military working dog	Borrelia lustinaniae	NA	NA	NA	NA	NA	NA	Borreliella lusitaniae	Bacteria	Spirochaetales	Borreliaceae	Borreliella	Haemaphysalis inermis	Ixodida	Ixodidae	Haemaphysalis
8	10.3390/pathogens11050515	NA	NA	NA	Vector Surveillance and Pathogen Detection in the Working Areas of Military Working Dogs in Eastern Austria	Sonnberger, Bernhard W.; Wortha, Licha N.; Rackl, Dietmar; Obwaller, Adelheid G.; Joachim, Anja; Fuehrer, Hans-Peter	article	2022	original research	B	2019-2020	bacteria	Borrelia	Borrelia afzelii, Borrelia miyamotoi, Borrelia garinii, Borrelia burgdorferi, Borrelia lustinaniae, Borrelia valesiana	tick	Haemaphysalis inermis	Haemaphysalis inermis	negative	NA	NA	NA	NA	NA	NA	NA	NA	NA	NA	NA	NA	dog handler, military working dog	Borrelia valesiana	NA	NA	NA	NA	NA	NA	Borreliella valaisiana	Bacteria	Spirochaetales	Borreliaceae	Borreliella	Haemaphysalis inermis	Ixodida	Ixodidae	Haemaphysalis
8	10.3390/pathogens11050516	NA	NA	NA	Vector Surveillance and Pathogen Detection in the Working Areas of Military Working Dogs in Eastern Austria	Sonnberger, Bernhard W.; Wortha, Licha N.; Rackl, Dietmar; Obwaller, Adelheid G.; Joachim, Anja; Fuehrer, Hans-Peter	article	2022	original research	B	2019-2020	parasite	Babesia microti	Babesia microti	tick	Haemaphysalis inermis	Haemaphysalis inermis	negative	NA	NA	NA	NA	NA	NA	NA	NA	NA	NA	NA	NA	dog handler, military working dog	Babesia microti	NA	NA	NA	NA	NA	NA	Babesia microti	Eukaryota	Piroplasmida	Babesiidae	Babesia	Haemaphysalis inermis	Ixodida	Ixodidae	Haemaphysalis
8	10.3390/pathogens11050517	NA	NA	NA	Vector Surveillance and Pathogen Detection in the Working Areas of Military Working Dogs in Eastern Austria	Sonnberger, Bernhard W.; Wortha, Licha N.; Rackl, Dietmar; Obwaller, Adelheid G.; Joachim, Anja; Fuehrer, Hans-Peter	article	2022	original research	B	2019-2020	bacteria	Rickettsia helvetica	Rickettsia helvetica	tick	Haemaphysalis inermis	Haemaphysalis inermis	positive	NA	NA	NA	NA	NA	NA	NA	NA	NA	NA	NA	NA	dog handler, military working dog	Rickettsia helvetica	NA	NA	NA	NA	NA	NA	Rickettsia helvetica	Bacteria	Rickettsiales	Rickettsiaceae	Rickettsia	Haemaphysalis inermis	Ixodida	Ixodidae	Haemaphysalis
8	10.3390/pathogens11050518	NA	NA	NA	Vector Surveillance and Pathogen Detection in the Working Areas of Military Working Dogs in Eastern Austria	Sonnberger, Bernhard W.; Wortha, Licha N.; Rackl, Dietmar; Obwaller, Adelheid G.; Joachim, Anja; Fuehrer, Hans-Peter	article	2022	original research	B	2019-2020	bacteria	Bartonella	Bartonella	tick	Haemaphysalis inermis	Haemaphysalis inermis	positive	NA	NA	NA	NA	NA	NA	NA	NA	NA	NA	NA	NA	dog handler, military working dog	Bartonella	NA	NA	NA	NA	NA	NA	Bartonella	Bacteria	Hyphomicrobiales	Bartonellaceae	Bartonella	Haemaphysalis inermis	Ixodida	Ixodidae	Haemaphysalis
8	10.3390/pathogens11050519	NA	NA	NA	Vector Surveillance and Pathogen Detection in the Working Areas of Military Working Dogs in Eastern Austria	Sonnberger, Bernhard W.; Wortha, Licha N.; Rackl, Dietmar; Obwaller, Adelheid G.; Joachim, Anja; Fuehrer, Hans-Peter	article	2022	original research	B	2019-2020	bacteria	Borrelia	Borrelia afzelii, Borrelia miyamotoi, Borrelia garinii, Borrelia burgdorferi, Borrelia lustinaniae, Borrelia valesiana	tick	Dermacentor reticulatus	Dermacentor reticulatus	negative	NA	NA	NA	NA	NA	NA	NA	NA	NA	NA	NA	NA	dog handler, military working dog	Borrelia afzelii	NA	NA	NA	NA	NA	NA	Borreliella afzelii	Bacteria	Spirochaetales	Borreliaceae	Borreliella	Dermacentor reticulatus	Ixodida	Ixodidae	Dermacentor
8	10.3390/pathogens11050519	NA	NA	NA	Vector Surveillance and Pathogen Detection in the Working Areas of Military Working Dogs in Eastern Austria	Sonnberger, Bernhard W.; Wortha, Licha N.; Rackl, Dietmar; Obwaller, Adelheid G.; Joachim, Anja; Fuehrer, Hans-Peter	article	2022	original research	B	2019-2020	bacteria	Borrelia	Borrelia afzelii, Borrelia miyamotoi, Borrelia garinii, Borrelia burgdorferi, Borrelia lustinaniae, Borrelia valesiana	tick	Dermacentor reticulatus	Dermacentor reticulatus	negative	NA	NA	NA	NA	NA	NA	NA	NA	NA	NA	NA	NA	dog handler, military working dog	Borrelia miyamotoi	NA	NA	NA	NA	NA	NA	Borrelia miyamotoi	Bacteria	Spirochaetales	Borreliaceae	Borrelia	Dermacentor reticulatus	Ixodida	Ixodidae	Dermacentor
8	10.3390/pathogens11050519	NA	NA	NA	Vector Surveillance and Pathogen Detection in the Working Areas of Military Working Dogs in Eastern Austria	Sonnberger, Bernhard W.; Wortha, Licha N.; Rackl, Dietmar; Obwaller, Adelheid G.; Joachim, Anja; Fuehrer, Hans-Peter	article	2022	original research	B	2019-2020	bacteria	Borrelia	Borrelia afzelii, Borrelia miyamotoi, Borrelia garinii, Borrelia burgdorferi, Borrelia lustinaniae, Borrelia valesiana	tick	Dermacentor reticulatus	Dermacentor reticulatus	negative	NA	NA	NA	NA	NA	NA	NA	NA	NA	NA	NA	NA	dog handler, military working dog	Borrelia garinii	NA	NA	NA	NA	NA	NA	Borreliella garinii	Bacteria	Spirochaetales	Borreliaceae	Borreliella	Dermacentor reticulatus	Ixodida	Ixodidae	Dermacentor
8	10.3390/pathogens11050519	NA	NA	NA	Vector Surveillance and Pathogen Detection in the Working Areas of Military Working Dogs in Eastern Austria	Sonnberger, Bernhard W.; Wortha, Licha N.; Rackl, Dietmar; Obwaller, Adelheid G.; Joachim, Anja; Fuehrer, Hans-Peter	article	2022	original research	B	2019-2020	bacteria	Borrelia	Borrelia afzelii, Borrelia miyamotoi, Borrelia garinii, Borrelia burgdorferi, Borrelia lustinaniae, Borrelia valesiana	tick	Dermacentor reticulatus	Dermacentor reticulatus	negative	NA	NA	NA	NA	NA	NA	NA	NA	NA	NA	NA	NA	dog handler, military working dog	Borrelia burgdorferi	NA	NA	NA	NA	NA	NA	Borreliella burgdorferi	Bacteria	Spirochaetales	Borreliaceae	Borreliella	Dermacentor reticulatus	Ixodida	Ixodidae	Dermacentor
8	10.3390/pathogens11050519	NA	NA	NA	Vector Surveillance and Pathogen Detection in the Working Areas of Military Working Dogs in Eastern Austria	Sonnberger, Bernhard W.; Wortha, Licha N.; Rackl, Dietmar; Obwaller, Adelheid G.; Joachim, Anja; Fuehrer, Hans-Peter	article	2022	original research	B	2019-2020	bacteria	Borrelia	Borrelia afzelii, Borrelia miyamotoi, Borrelia garinii, Borrelia burgdorferi, Borrelia lustinaniae, Borrelia valesiana	tick	Dermacentor reticulatus	Dermacentor reticulatus	negative	NA	NA	NA	NA	NA	NA	NA	NA	NA	NA	NA	NA	dog handler, military working dog	Borrelia lustinaniae	NA	NA	NA	NA	NA	NA	Borreliella lusitaniae	Bacteria	Spirochaetales	Borreliaceae	Borreliella	Dermacentor reticulatus	Ixodida	Ixodidae	Dermacentor
8	10.3390/pathogens11050519	NA	NA	NA	Vector Surveillance and Pathogen Detection in the Working Areas of Military Working Dogs in Eastern Austria	Sonnberger, Bernhard W.; Wortha, Licha N.; Rackl, Dietmar; Obwaller, Adelheid G.; Joachim, Anja; Fuehrer, Hans-Peter	article	2022	original research	B	2019-2020	bacteria	Borrelia	Borrelia afzelii, Borrelia miyamotoi, Borrelia garinii, Borrelia burgdorferi, Borrelia lustinaniae, Borrelia valesiana	tick	Dermacentor reticulatus	Dermacentor reticulatus	negative	NA	NA	NA	NA	NA	NA	NA	NA	NA	NA	NA	NA	dog handler, military working dog	Borrelia valesiana	NA	NA	NA	NA	NA	NA	Borreliella valaisiana	Bacteria	Spirochaetales	Borreliaceae	Borreliella	Dermacentor reticulatus	Ixodida	Ixodidae	Dermacentor
8	10.3390/pathogens11050520	NA	NA	NA	Vector Surveillance and Pathogen Detection in the Working Areas of Military Working Dogs in Eastern Austria	Sonnberger, Bernhard W.; Wortha, Licha N.; Rackl, Dietmar; Obwaller, Adelheid G.; Joachim, Anja; Fuehrer, Hans-Peter	article	2022	original research	B	2019-2020	parasite	Babesia microti	Babesia microti	tick	Dermacentor reticulatus	Dermacentor reticulatus	negative	NA	NA	NA	NA	NA	NA	NA	NA	NA	NA	NA	NA	dog handler, military working dog	Babesia microti	NA	NA	NA	NA	NA	NA	Babesia microti	Eukaryota	Piroplasmida	Babesiidae	Babesia	Dermacentor reticulatus	Ixodida	Ixodidae	Dermacentor
8	10.3390/pathogens11050521	NA	NA	NA	Vector Surveillance and Pathogen Detection in the Working Areas of Military Working Dogs in Eastern Austria	Sonnberger, Bernhard W.; Wortha, Licha N.; Rackl, Dietmar; Obwaller, Adelheid G.; Joachim, Anja; Fuehrer, Hans-Peter	article	2022	original research	B	2019-2020	bacteria	Rickettsia helvetica	Rickettsia helvetica	tick	Dermacentor reticulatus	Dermacentor reticulatus	positive	NA	NA	NA	NA	NA	NA	NA	NA	NA	NA	NA	NA	dog handler, military working dog	Rickettsia helvetica	NA	NA	NA	NA	NA	NA	Rickettsia helvetica	Bacteria	Rickettsiales	Rickettsiaceae	Rickettsia	Dermacentor reticulatus	Ixodida	Ixodidae	Dermacentor
8	10.3390/pathogens11050522	NA	NA	NA	Vector Surveillance and Pathogen Detection in the Working Areas of Military Working Dogs in Eastern Austria	Sonnberger, Bernhard W.; Wortha, Licha N.; Rackl, Dietmar; Obwaller, Adelheid G.; Joachim, Anja; Fuehrer, Hans-Peter	article	2022	original research	B	2019-2020	bacteria	Bartonella	Bartonella	tick	Dermacentor reticulatus	Dermacentor reticulatus	positive	NA	NA	NA	NA	NA	NA	NA	NA	NA	NA	NA	NA	dog handler, military working dog	Bartonella	NA	NA	NA	NA	NA	NA	Bartonella	Bacteria	Hyphomicrobiales	Bartonellaceae	Bartonella	Dermacentor reticulatus	Ixodida	Ixodidae	Dermacentor
8	10.3390/pathogens11050523	NA	NA	NA	Vector Surveillance and Pathogen Detection in the Working Areas of Military Working Dogs in Eastern Austria	Sonnberger, Bernhard W.; Wortha, Licha N.; Rackl, Dietmar; Obwaller, Adelheid G.; Joachim, Anja; Fuehrer, Hans-Peter	article	2022	original research	B	2019-2020	bacteria	Borrelia	Borrelia afzelii, Borrelia miyamotoi, Borrelia garinii, Borrelia burgdorferi, Borrelia lustinaniae, Borrelia valesiana	tick	Haemaphysalis concinna	Haemaphysalis concinNA	negative	NA	NA	NA	NA	NA	NA	NA	NA	NA	NA	NA	NA	dog handler, military working dog	Borrelia afzelii	NA	NA	NA	NA	NA	NA	Borreliella afzelii	Bacteria	Spirochaetales	Borreliaceae	Borreliella	Haemaphysalis concinna	Ixodida	Ixodidae	Haemaphysalis
8	10.3390/pathogens11050523	NA	NA	NA	Vector Surveillance and Pathogen Detection in the Working Areas of Military Working Dogs in Eastern Austria	Sonnberger, Bernhard W.; Wortha, Licha N.; Rackl, Dietmar; Obwaller, Adelheid G.; Joachim, Anja; Fuehrer, Hans-Peter	article	2022	original research	B	2019-2020	bacteria	Borrelia	Borrelia afzelii, Borrelia miyamotoi, Borrelia garinii, Borrelia burgdorferi, Borrelia lustinaniae, Borrelia valesiana	tick	Haemaphysalis concinna	Haemaphysalis concinNA	negative	NA	NA	NA	NA	NA	NA	NA	NA	NA	NA	NA	NA	dog handler, military working dog	Borrelia miyamotoi	NA	NA	NA	NA	NA	NA	Borrelia miyamotoi	Bacteria	Spirochaetales	Borreliaceae	Borrelia	Haemaphysalis concinna	Ixodida	Ixodidae	Haemaphysalis
8	10.3390/pathogens11050523	NA	NA	NA	Vector Surveillance and Pathogen Detection in the Working Areas of Military Working Dogs in Eastern Austria	Sonnberger, Bernhard W.; Wortha, Licha N.; Rackl, Dietmar; Obwaller, Adelheid G.; Joachim, Anja; Fuehrer, Hans-Peter	article	2022	original research	B	2019-2020	bacteria	Borrelia	Borrelia afzelii, Borrelia miyamotoi, Borrelia garinii, Borrelia burgdorferi, Borrelia lustinaniae, Borrelia valesiana	tick	Haemaphysalis concinna	Haemaphysalis concinNA	negative	NA	NA	NA	NA	NA	NA	NA	NA	NA	NA	NA	NA	dog handler, military working dog	Borrelia garinii	NA	NA	NA	NA	NA	NA	Borreliella garinii	Bacteria	Spirochaetales	Borreliaceae	Borreliella	Haemaphysalis concinna	Ixodida	Ixodidae	Haemaphysalis
8	10.3390/pathogens11050523	NA	NA	NA	Vector Surveillance and Pathogen Detection in the Working Areas of Military Working Dogs in Eastern Austria	Sonnberger, Bernhard W.; Wortha, Licha N.; Rackl, Dietmar; Obwaller, Adelheid G.; Joachim, Anja; Fuehrer, Hans-Peter	article	2022	original research	B	2019-2020	bacteria	Borrelia	Borrelia afzelii, Borrelia miyamotoi, Borrelia garinii, Borrelia burgdorferi, Borrelia lustinaniae, Borrelia valesiana	tick	Haemaphysalis concinna	Haemaphysalis concinNA	negative	NA	NA	NA	NA	NA	NA	NA	NA	NA	NA	NA	NA	dog handler, military working dog	Borrelia burgdorferi	NA	NA	NA	NA	NA	NA	Borreliella burgdorferi	Bacteria	Spirochaetales	Borreliaceae	Borreliella	Haemaphysalis concinna	Ixodida	Ixodidae	Haemaphysalis
8	10.3390/pathogens11050523	NA	NA	NA	Vector Surveillance and Pathogen Detection in the Working Areas of Military Working Dogs in Eastern Austria	Sonnberger, Bernhard W.; Wortha, Licha N.; Rackl, Dietmar; Obwaller, Adelheid G.; Joachim, Anja; Fuehrer, Hans-Peter	article	2022	original research	B	2019-2020	bacteria	Borrelia	Borrelia afzelii, Borrelia miyamotoi, Borrelia garinii, Borrelia burgdorferi, Borrelia lustinaniae, Borrelia valesiana	tick	Haemaphysalis concinna	Haemaphysalis concinNA	negative	NA	NA	NA	NA	NA	NA	NA	NA	NA	NA	NA	NA	dog handler, military working dog	Borrelia lustinaniae	NA	NA	NA	NA	NA	NA	Borreliella lusitaniae	Bacteria	Spirochaetales	Borreliaceae	Borreliella	Haemaphysalis concinna	Ixodida	Ixodidae	Haemaphysalis
8	10.3390/pathogens11050523	NA	NA	NA	Vector Surveillance and Pathogen Detection in the Working Areas of Military Working Dogs in Eastern Austria	Sonnberger, Bernhard W.; Wortha, Licha N.; Rackl, Dietmar; Obwaller, Adelheid G.; Joachim, Anja; Fuehrer, Hans-Peter	article	2022	original research	B	2019-2020	bacteria	Borrelia	Borrelia afzelii, Borrelia miyamotoi, Borrelia garinii, Borrelia burgdorferi, Borrelia lustinaniae, Borrelia valesiana	tick	Haemaphysalis concinna	Haemaphysalis concinNA	negative	NA	NA	NA	NA	NA	NA	NA	NA	NA	NA	NA	NA	dog handler, military working dog	Borrelia valesiana	NA	NA	NA	NA	NA	NA	Borreliella valaisiana	Bacteria	Spirochaetales	Borreliaceae	Borreliella	Haemaphysalis concinna	Ixodida	Ixodidae	Haemaphysalis
8	10.3390/pathogens11050524	NA	NA	NA	Vector Surveillance and Pathogen Detection in the Working Areas of Military Working Dogs in Eastern Austria	Sonnberger, Bernhard W.; Wortha, Licha N.; Rackl, Dietmar; Obwaller, Adelheid G.; Joachim, Anja; Fuehrer, Hans-Peter	article	2022	original research	B	2019-2020	parasite	Babesia microti	Babesia microti	tick	Haemaphysalis concinna	Haemaphysalis concinNA	negative	NA	NA	NA	NA	NA	NA	NA	NA	NA	NA	NA	NA	dog handler, military working dog	Babesia microti	NA	NA	NA	NA	NA	NA	Babesia microti	Eukaryota	Piroplasmida	Babesiidae	Babesia	Haemaphysalis concinna	Ixodida	Ixodidae	Haemaphysalis
8	10.3390/pathogens11050525	NA	NA	NA	Vector Surveillance and Pathogen Detection in the Working Areas of Military Working Dogs in Eastern Austria	Sonnberger, Bernhard W.; Wortha, Licha N.; Rackl, Dietmar; Obwaller, Adelheid G.; Joachim, Anja; Fuehrer, Hans-Peter	article	2022	original research	B	2019-2020	bacteria	Rickettsia helvetica	Rickettsia helvetica	tick	Haemaphysalis concinna	Haemaphysalis concinNA	negative	NA	NA	NA	NA	NA	NA	NA	NA	NA	NA	NA	NA	dog handler, military working dog	Rickettsia helvetica	NA	NA	NA	NA	NA	NA	Rickettsia helvetica	Bacteria	Rickettsiales	Rickettsiaceae	Rickettsia	Haemaphysalis concinna	Ixodida	Ixodidae	Haemaphysalis
8	10.3390/pathogens11050526	NA	NA	NA	Vector Surveillance and Pathogen Detection in the Working Areas of Military Working Dogs in Eastern Austria	Sonnberger, Bernhard W.; Wortha, Licha N.; Rackl, Dietmar; Obwaller, Adelheid G.; Joachim, Anja; Fuehrer, Hans-Peter	article	2022	original research	B	2019-2020	bacteria	Bartonella	Bartonella	tick	Haemaphysalis concinna	Haemaphysalis concinNA	positive	NA	NA	NA	NA	NA	NA	NA	NA	NA	NA	NA	NA	dog handler, military working dog	Bartonella	NA	NA	NA	NA	NA	NA	Bartonella	Bacteria	Hyphomicrobiales	Bartonellaceae	Bartonella	Haemaphysalis concinna	Ixodida	Ixodidae	Haemaphysalis
8	10.1111/tbed.14015	NA	NA	NA	Zoonotic pathogen screening of striped field mice Apodemus agrarius from Austria	Jeske, Kathrin; Herzig-Straschil, Barbara; Răileanu, Cristian; Kunec, Dusan; Tauchmann, Oliver; Emirhar, Duygu; Schmidt, Sabrina; Trimpert, Jakob; Silaghi, Cornelia; Heckel, Gerald; Ulrich, Rainer G.; Drewes, Stephan	article	2022	original research	B	20.112.017	virus	Dobrava–Belgrade virus	Dobrava–Belgrade orthohantavirus	NA	NA	NA	NA	wildlife	striped field mouse	Apodemus agrarius	positive	NA	NA	NA	NA	NA	NA	NA	NA	NA	Dobrava–Belgrade orthohantavirus	Apodemus agrarius	Eurasian field mouse	Mammalia	Rodentia	Muridae	Apodemus	Dobrava-Belgrade orthohantavirus	Viruses	Bunyavirales	Hantaviridae	Orthohantavirus	NA	NA	NA	NA
8	10.1111/tbed.14016	NA	NA	NA	Zoonotic pathogen screening of striped field mice Apodemus agrarius from Austria	Jeske, Kathrin; Herzig-Straschil, Barbara; Răileanu, Cristian; Kunec, Dusan; Tauchmann, Oliver; Emirhar, Duygu; Schmidt, Sabrina; Trimpert, Jakob; Silaghi, Cornelia; Heckel, Gerald; Ulrich, Rainer G.; Drewes, Stephan	article	2022	original research	B	20.112.017	bacteria	Leptospira borgpetersenii	Leptospira borgpetersenii	NA	NA	NA	NA	wildlife	striped field mouse	Apodemus agrarius	positive	NA	NA	NA	NA	NA	NA	NA	NA	NA	Leptospira borgpetersenii	Apodemus agrarius	Eurasian field mouse	Mammalia	Rodentia	Muridae	Apodemus	Leptospira borgpetersenii	Bacteria	Leptospirales	Leptospiraceae	Leptospira	NA	NA	NA	NA
8	10.1111/tbed.14017	NA	NA	NA	Zoonotic pathogen screening of striped field mice Apodemus agrarius from Austria	Jeske, Kathrin; Herzig-Straschil, Barbara; Răileanu, Cristian; Kunec, Dusan; Tauchmann, Oliver; Emirhar, Duygu; Schmidt, Sabrina; Trimpert, Jakob; Silaghi, Cornelia; Heckel, Gerald; Ulrich, Rainer G.; Drewes, Stephan	article	2022	original research	B	20.112.017	bacteria	Bartonella taylorii	Bartonella taylorii	NA	NA	NA	NA	wildlife	striped field mouse	Apodemus agrarius	positive	NA	NA	NA	NA	NA	NA	NA	NA	NA	Bartonella taylorii	Apodemus agrarius	Eurasian field mouse	Mammalia	Rodentia	Muridae	Apodemus	Bartonella taylorii	Bacteria	Hyphomicrobiales	Bartonellaceae	Bartonella	NA	NA	NA	NA
8	10.1111/tbed.14018	NA	NA	NA	Zoonotic pathogen screening of striped field mice Apodemus agrarius from Austria	Jeske, Kathrin; Herzig-Straschil, Barbara; Răileanu, Cristian; Kunec, Dusan; Tauchmann, Oliver; Emirhar, Duygu; Schmidt, Sabrina; Trimpert, Jakob; Silaghi, Cornelia; Heckel, Gerald; Ulrich, Rainer G.; Drewes, Stephan	article	2022	original research	B	20.112.017	bacteria	Borrelia miyamotoi	Borrelia miyamotoi	NA	NA	NA	NA	wildlife	striped field mouse	Apodemus agrarius	positive	NA	NA	NA	NA	NA	NA	NA	NA	NA	Borrelia miyamotoi	Apodemus agrarius	Eurasian field mouse	Mammalia	Rodentia	Muridae	Apodemus	Borrelia miyamotoi	Bacteria	Spirochaetales	Borreliaceae	Borrelia	NA	NA	NA	NA
8	10.1111/tbed.14019	NA	NA	NA	Zoonotic pathogen screening of striped field mice Apodemus agrarius from Austria	Jeske, Kathrin; Herzig-Straschil, Barbara; Răileanu, Cristian; Kunec, Dusan; Tauchmann, Oliver; Emirhar, Duygu; Schmidt, Sabrina; Trimpert, Jakob; Silaghi, Cornelia; Heckel, Gerald; Ulrich, Rainer G.; Drewes, Stephan	article	2022	original research	B	20.112.017	bacteria	Candidatus Neoehrlichia mikurensis	Candidatus Neoehrlichia mikurensis	NA	NA	NA	NA	wildlife	striped field mouse	Apodemus agrarius	positive	NA	NA	NA	NA	NA	NA	NA	NA	NA	Candidatus Neoehrlichia mikurensis	Apodemus agrarius	Eurasian field mouse	Mammalia	Rodentia	Muridae	Apodemus	Neoehrlichia mikurensis	Bacteria	Rickettsiales	Anaplasmataceae	Candidatus Neoehrlichia	NA	NA	NA	NA
8	10.1111/tbed.14020	NA	NA	NA	Zoonotic pathogen screening of striped field mice Apodemus agrarius from Austria	Jeske, Kathrin; Herzig-Straschil, Barbara; Răileanu, Cristian; Kunec, Dusan; Tauchmann, Oliver; Emirhar, Duygu; Schmidt, Sabrina; Trimpert, Jakob; Silaghi, Cornelia; Heckel, Gerald; Ulrich, Rainer G.; Drewes, Stephan	article	2022	original research	B	20.112.017	parasite	Babesia	Babesia	NA	NA	NA	NA	wildlife	striped field mouse	Apodemus agrarius	negative	NA	NA	NA	NA	NA	NA	NA	NA	NA	Babesia	Apodemus agrarius	Eurasian field mouse	Mammalia	Rodentia	Muridae	Apodemus	Babesia	Eukaryota	Piroplasmida	Babesiidae	Babesia	NA	NA	NA	NA
8	10.1111/tbed.14021	NA	NA	NA	Zoonotic pathogen screening of striped field mice Apodemus agrarius from Austria	Jeske, Kathrin; Herzig-Straschil, Barbara; Răileanu, Cristian; Kunec, Dusan; Tauchmann, Oliver; Emirhar, Duygu; Schmidt, Sabrina; Trimpert, Jakob; Silaghi, Cornelia; Heckel, Gerald; Ulrich, Rainer G.; Drewes, Stephan	article	2022	original research	B	20.112.017	parasite	Anaplasma	Anaplasma	NA	NA	NA	NA	wildlife	striped field mouse	Apodemus agrarius	negative	NA	NA	NA	NA	NA	NA	NA	NA	NA	Anaplasma	Apodemus agrarius	Eurasian field mouse	Mammalia	Rodentia	Muridae	Apodemus	Anaplasma	Bacteria	Rickettsiales	Anaplasmataceae	Anaplasma	NA	NA	NA	NA
8	10.1111/tbed.14022	NA	NA	NA	Zoonotic pathogen screening of striped field mice Apodemus agrarius from Austria	Jeske, Kathrin; Herzig-Straschil, Barbara; Răileanu, Cristian; Kunec, Dusan; Tauchmann, Oliver; Emirhar, Duygu; Schmidt, Sabrina; Trimpert, Jakob; Silaghi, Cornelia; Heckel, Gerald; Ulrich, Rainer G.; Drewes, Stephan	article	2022	original research	B	20.112.017	bacteria	Ehrlichia	Ehrlichia	NA	NA	NA	NA	wildlife	striped field mouse	Apodemus agrarius	negative	NA	NA	NA	NA	NA	NA	NA	NA	NA	Ehrlichia	Apodemus agrarius	Eurasian field mouse	Mammalia	Rodentia	Muridae	Apodemus	Ehrlichia	Bacteria	Rickettsiales	Anaplasmataceae	Ehrlichia	NA	NA	NA	NA
8	10.1111/tbed.14023	NA	NA	NA	Zoonotic pathogen screening of striped field mice Apodemus agrarius from Austria	Jeske, Kathrin; Herzig-Straschil, Barbara; Răileanu, Cristian; Kunec, Dusan; Tauchmann, Oliver; Emirhar, Duygu; Schmidt, Sabrina; Trimpert, Jakob; Silaghi, Cornelia; Heckel, Gerald; Ulrich, Rainer G.; Drewes, Stephan	article	2022	original research	B	20.112.017	bacteria	Rickettsia	Rickettsia	NA	NA	NA	NA	wildlife	striped field mouse	Apodemus agrarius	negative	NA	NA	NA	NA	NA	NA	NA	NA	NA	Rickettsia	Apodemus agrarius	Eurasian field mouse	Mammalia	Rodentia	Muridae	Apodemus	Rickettsia	Bacteria	Rickettsiales	Rickettsiaceae	Rickettsia	NA	NA	NA	NA
9	10.1111/tbed.13963	NA	NA	NA	A potential zoonotic threat: First detection of Baylisascaris procyonis in a wild raccoon from Austria	Duscher, Georg Gerhard; Frantz, Alain C.; Kuebber-Heiss, Anna; Fuehrer, Hans-Peter; Heddergott, Mike	article	2021	case study	VO	2019	parasite	Baylisascaris procyonis	Baylisascaris procyonis	NA	NA	NA	NA	wildlife	raccoon	Procyon lotor	positive	NA	NA	NA	NA	NA	NA	NA	first discovered	NA	Baylisascaris procyonis	Procyon lotor	raccoon	Mammalia	Carnivora	Procyonidae	Procyon	Baylisascaris procyonis	Eukaryota	Rhabditida	Ascarididae	Baylisascaris	NA	NA	NA	NA
10	10.1016/j.ttbdis.2021.101719	NA	NA	NA	Babesia spp. and Anaplasma phagocytophilum in free-ranging wild ungulates in central Austria	Kogler, Stefan; Gotthalmseder, Eva; Shahi-Barogh, Bita; Harl, Josef; Fuehrer, Hans-Peter	article	2021	original research	UA, ST	2017	parasite	Trypanosomatida	Trypanosomatida	NA	NA	NA	NA	wildlife	roe deer	Capreolus capreolus	negative	NA	NA	NA	NA	NA	NA	NA	NA	NA	Trypanosomatida	Capreolus capreolus	Western roe deer	Mammalia	Artiodactyla	Cervidae	Capreolus	Trypanosomatida	Eukaryota	Trypanosomatida	unknown	unknown	NA	NA	NA	NA
10	10.1016/j.ttbdis.2021.101720	NA	NA	NA	Babesia spp. and Anaplasma phagocytophilum in free-ranging wild ungulates in central Austria	Kogler, Stefan; Gotthalmseder, Eva; Shahi-Barogh, Bita; Harl, Josef; Fuehrer, Hans-Peter	article	2021	original research	ST	2017, 2018	parasite	Trypanosomatida	Trypanosomatida	NA	NA	NA	NA	wildlife	red deer	Cervus elaphus	negative	NA	NA	NA	NA	NA	NA	NA	NA	NA	Trypanosomatida	Cervus elaphus	red deer	Mammalia	Artiodactyla	Cervidae	Cervus	Trypanosomatida	Eukaryota	Trypanosomatida	unknown	unknown	NA	NA	NA	NA
10	10.1016/j.ttbdis.2021.101721	NA	NA	NA	Babesia spp. and Anaplasma phagocytophilum in free-ranging wild ungulates in central Austria	Kogler, Stefan; Gotthalmseder, Eva; Shahi-Barogh, Bita; Harl, Josef; Fuehrer, Hans-Peter	article	2021	original research	ST	2018	parasite	Trypanosomatida	Trypanosomatida	NA	NA	NA	NA	wildlife	chamois	Rupicapra rupicapra	negative	NA	NA	NA	NA	NA	NA	NA	NA	NA	Trypanosomatida	Rupicapra rupicapra	chamois	Mammalia	Artiodactyla	Bovidae	Rupicapra	Trypanosomatida	Eukaryota	Trypanosomatida	unknown	unknown	NA	NA	NA	NA
10	10.1016/j.ttbdis.2021.101722	NA	NA	NA	Babesia spp. and Anaplasma phagocytophilum in free-ranging wild ungulates in central Austria	Kogler, Stefan; Gotthalmseder, Eva; Shahi-Barogh, Bita; Harl, Josef; Fuehrer, Hans-Peter	article	2021	original research	ST	2018	parasite	Trypanosomatida	Trypanosomatida	NA	NA	NA	NA	wildlife	mouflon	Ovis gmelini	negative	NA	NA	NA	NA	NA	NA	NA	NA	NA	Trypanosomatida	Ovis aries musimon	mouflon	Mammalia	Artiodactyla	Bovidae	Ovis	Trypanosomatida	Eukaryota	Trypanosomatida	unknown	unknown	NA	NA	NA	NA
10	10.1016/j.ttbdis.2021.101723	NA	NA	NA	Babesia spp. and Anaplasma phagocytophilum in free-ranging wild ungulates in central Austria	Kogler, Stefan; Gotthalmseder, Eva; Shahi-Barogh, Bita; Harl, Josef; Fuehrer, Hans-Peter	article	2021	original research	UA, ST	2017	parasite	Filarioidea	Filarioidea	NA	NA	NA	NA	wildlife	roe deer	Capreolus capreolus	negative	NA	NA	NA	NA	NA	NA	NA	NA	NA	Filarioidea	Capreolus capreolus	Western roe deer	Mammalia	Artiodactyla	Cervidae	Capreolus	Filarioidea	Eukaryota	Rhabditida	unknown	unknown	NA	NA	NA	NA
10	10.1016/j.ttbdis.2021.101724	NA	NA	NA	Babesia spp. and Anaplasma phagocytophilum in free-ranging wild ungulates in central Austria	Kogler, Stefan; Gotthalmseder, Eva; Shahi-Barogh, Bita; Harl, Josef; Fuehrer, Hans-Peter	article	2021	original research	ST	2017, 2018	parasite	Filarioidea	Filarioidea	NA	NA	NA	NA	wildlife	red deer	Cervus elaphus	negative	NA	NA	NA	NA	NA	NA	NA	NA	NA	Filarioidea	Cervus elaphus	red deer	Mammalia	Artiodactyla	Cervidae	Cervus	Filarioidea	Eukaryota	Rhabditida	unknown	unknown	NA	NA	NA	NA
10	10.1016/j.ttbdis.2021.101725	NA	NA	NA	Babesia spp. and Anaplasma phagocytophilum in free-ranging wild ungulates in central Austria	Kogler, Stefan; Gotthalmseder, Eva; Shahi-Barogh, Bita; Harl, Josef; Fuehrer, Hans-Peter	article	2021	original research	ST	2018	parasite	Filarioidea	Filarioidea	NA	NA	NA	NA	wildlife	chamois	Rupicapra rupicapra	negative	NA	NA	NA	NA	NA	NA	NA	NA	NA	Filarioidea	Rupicapra rupicapra	chamois	Mammalia	Artiodactyla	Bovidae	Rupicapra	Filarioidea	Eukaryota	Rhabditida	unknown	unknown	NA	NA	NA	NA
10	10.1016/j.ttbdis.2021.101726	NA	NA	NA	Babesia spp. and Anaplasma phagocytophilum in free-ranging wild ungulates in central Austria	Kogler, Stefan; Gotthalmseder, Eva; Shahi-Barogh, Bita; Harl, Josef; Fuehrer, Hans-Peter	article	2021	original research	ST	2018	parasite	Filarioidea	Filarioidea	NA	NA	NA	NA	wildlife	mouflon	Ovis gmelini	negative	NA	NA	NA	NA	NA	NA	NA	NA	NA	Filarioidea	Ovis aries musimon	mouflon	Mammalia	Artiodactyla	Bovidae	Ovis	Filarioidea	Eukaryota	Rhabditida	unknown	unknown	NA	NA	NA	NA
10	10.1016/j.ttbdis.2021.101727	NA	NA	NA	Babesia spp. and Anaplasma phagocytophilum in free-ranging wild ungulates in central Austria	Kogler, Stefan; Gotthalmseder, Eva; Shahi-Barogh, Bita; Harl, Josef; Fuehrer, Hans-Peter	article	2021	original research	UA, ST	2017	bacteria	Rickettsia	Rickettsia	NA	NA	NA	NA	wildlife	roe deer	Capreolus capreolus	negative	NA	NA	NA	NA	NA	NA	NA	NA	NA	Rickettsia	Capreolus capreolus	Western roe deer	Mammalia	Artiodactyla	Cervidae	Capreolus	Rickettsia	Bacteria	Rickettsiales	Rickettsiaceae	Rickettsia	NA	NA	NA	NA
10	10.1016/j.ttbdis.2021.101728	NA	NA	NA	Babesia spp. and Anaplasma phagocytophilum in free-ranging wild ungulates in central Austria	Kogler, Stefan; Gotthalmseder, Eva; Shahi-Barogh, Bita; Harl, Josef; Fuehrer, Hans-Peter	article	2021	original research	ST	2017, 2018	bacteria	Rickettsia	Rickettsia	NA	NA	NA	NA	wildlife	red deer	Cervus elaphus	negative	NA	NA	NA	NA	NA	NA	NA	NA	NA	Rickettsia	Cervus elaphus	red deer	Mammalia	Artiodactyla	Cervidae	Cervus	Rickettsia	Bacteria	Rickettsiales	Rickettsiaceae	Rickettsia	NA	NA	NA	NA
10	10.1016/j.ttbdis.2021.101729	NA	NA	NA	Babesia spp. and Anaplasma phagocytophilum in free-ranging wild ungulates in central Austria	Kogler, Stefan; Gotthalmseder, Eva; Shahi-Barogh, Bita; Harl, Josef; Fuehrer, Hans-Peter	article	2021	original research	ST	2018	bacteria	Rickettsia	Rickettsia	NA	NA	NA	NA	wildlife	chamois	Rupicapra rupicapra	negative	NA	NA	NA	NA	NA	NA	NA	NA	NA	Rickettsia	Rupicapra rupicapra	chamois	Mammalia	Artiodactyla	Bovidae	Rupicapra	Rickettsia	Bacteria	Rickettsiales	Rickettsiaceae	Rickettsia	NA	NA	NA	NA
10	10.1016/j.ttbdis.2021.101730	NA	NA	NA	Babesia spp. and Anaplasma phagocytophilum in free-ranging wild ungulates in central Austria	Kogler, Stefan; Gotthalmseder, Eva; Shahi-Barogh, Bita; Harl, Josef; Fuehrer, Hans-Peter	article	2021	original research	ST	2018	bacteria	Rickettsia	Rickettsia	NA	NA	NA	NA	wildlife	mouflon	Ovis gmelini	negative	NA	NA	NA	NA	NA	NA	NA	NA	NA	Rickettsia	Ovis aries musimon	mouflon	Mammalia	Artiodactyla	Bovidae	Ovis	Rickettsia	Bacteria	Rickettsiales	Rickettsiaceae	Rickettsia	NA	NA	NA	NA
10	10.1016/j.ttbdis.2021.101731	NA	NA	NA	Babesia spp. and Anaplasma phagocytophilum in free-ranging wild ungulates in central Austria	Kogler, Stefan; Gotthalmseder, Eva; Shahi-Barogh, Bita; Harl, Josef; Fuehrer, Hans-Peter	article	2021	original research	UA, ST	2017	parasite	Babesia capreoli	Babesia capreoli	NA	NA	NA	NA	wildlife	roe deer	Capreolus capreolus	seropositive	NA	NA	NA	NA	NA	NA	NA	NA	NA	Babesia capreoli	Capreolus capreolus	Western roe deer	Mammalia	Artiodactyla	Cervidae	Capreolus	Babesia capreoli	Eukaryota	Piroplasmida	Babesiidae	Babesia	NA	NA	NA	NA
10	10.1016/j.ttbdis.2021.101732	NA	NA	NA	Babesia spp. and Anaplasma phagocytophilum in free-ranging wild ungulates in central Austria	Kogler, Stefan; Gotthalmseder, Eva; Shahi-Barogh, Bita; Harl, Josef; Fuehrer, Hans-Peter	article	2021	original research	ST	2017, 2018	parasite	Babesia divergens	Babesia divergens	NA	NA	NA	NA	wildlife	red deer	Cervus elaphus	seropositive	NA	NA	NA	NA	NA	NA	NA	NA	NA	Babesia divergens	Cervus elaphus	red deer	Mammalia	Artiodactyla	Cervidae	Cervus	Babesia divergens	Eukaryota	Piroplasmida	Babesiidae	Babesia	NA	NA	NA	NA
10	10.1016/j.ttbdis.2021.101733	NA	NA	NA	Babesia spp. and Anaplasma phagocytophilum in free-ranging wild ungulates in central Austria	Kogler, Stefan; Gotthalmseder, Eva; Shahi-Barogh, Bita; Harl, Josef; Fuehrer, Hans-Peter	article	2021	original research	ST	2018	parasite	Babesia	Babesia	NA	NA	NA	NA	wildlife	chamois	Rupicapra rupicapra	negative	NA	NA	NA	NA	NA	NA	NA	NA	NA	Babesia	Rupicapra rupicapra	chamois	Mammalia	Artiodactyla	Bovidae	Rupicapra	Babesia	Eukaryota	Piroplasmida	Babesiidae	Babesia	NA	NA	NA	NA
10	10.1016/j.ttbdis.2021.101734	NA	NA	NA	Babesia spp. and Anaplasma phagocytophilum in free-ranging wild ungulates in central Austria	Kogler, Stefan; Gotthalmseder, Eva; Shahi-Barogh, Bita; Harl, Josef; Fuehrer, Hans-Peter	article	2021	original research	ST	2018	parasite	Babesia capreoli	Babesia capreoli	NA	NA	NA	NA	wildlife	mouflon	Ovis gmelini	seropositive	NA	NA	NA	NA	NA	NA	NA	NA	NA	Babesia capreoli	Ovis aries musimon	mouflon	Mammalia	Artiodactyla	Bovidae	Ovis	Babesia capreoli	Eukaryota	Piroplasmida	Babesiidae	Babesia	NA	NA	NA	NA
10	10.1016/j.ttbdis.2021.101735	NA	NA	NA	Babesia spp. and Anaplasma phagocytophilum in free-ranging wild ungulates in central Austria	Kogler, Stefan; Gotthalmseder, Eva; Shahi-Barogh, Bita; Harl, Josef; Fuehrer, Hans-Peter	article	2021	original research	UA, ST	2017	parasite	Anaplasma phagocytophilum	Anaplasma phagocytophilum	NA	NA	NA	NA	wildlife	roe deer	Capreolus capreolus	seropositive	NA	NA	NA	NA	NA	NA	NA	NA	NA	Anaplasma phagocytophilum	Capreolus capreolus	Western roe deer	Mammalia	Artiodactyla	Cervidae	Capreolus	Anaplasma phagocytophilum	Bacteria	Rickettsiales	Anaplasmataceae	Anaplasma	NA	NA	NA	NA
10	10.1016/j.ttbdis.2021.101736	NA	NA	NA	Babesia spp. and Anaplasma phagocytophilum in free-ranging wild ungulates in central Austria	Kogler, Stefan; Gotthalmseder, Eva; Shahi-Barogh, Bita; Harl, Josef; Fuehrer, Hans-Peter	article	2021	original research	ST	2017, 2018	parasite	Anaplasma phagocytophilum	Anaplasma phagocytophilum	NA	NA	NA	NA	wildlife	red deer	Cervus elaphus	negative	NA	NA	NA	NA	NA	NA	NA	NA	NA	Anaplasma phagocytophilum	Cervus elaphus	red deer	Mammalia	Artiodactyla	Cervidae	Cervus	Anaplasma phagocytophilum	Bacteria	Rickettsiales	Anaplasmataceae	Anaplasma	NA	NA	NA	NA
10	10.1016/j.ttbdis.2021.101737	NA	NA	NA	Babesia spp. and Anaplasma phagocytophilum in free-ranging wild ungulates in central Austria	Kogler, Stefan; Gotthalmseder, Eva; Shahi-Barogh, Bita; Harl, Josef; Fuehrer, Hans-Peter	article	2021	original research	ST	2018	parasite	Anaplasma phagocytophilum	Anaplasma phagocytophilum	NA	NA	NA	NA	wildlife	chamois	Rupicapra rupicapra	negative	NA	NA	NA	NA	NA	NA	NA	NA	NA	Anaplasma phagocytophilum	Rupicapra rupicapra	chamois	Mammalia	Artiodactyla	Bovidae	Rupicapra	Anaplasma phagocytophilum	Bacteria	Rickettsiales	Anaplasmataceae	Anaplasma	NA	NA	NA	NA
10	10.1016/j.ttbdis.2021.101738	NA	NA	NA	Babesia spp. and Anaplasma phagocytophilum in free-ranging wild ungulates in central Austria	Kogler, Stefan; Gotthalmseder, Eva; Shahi-Barogh, Bita; Harl, Josef; Fuehrer, Hans-Peter	article	2021	original research	ST	2018	parasite	Anaplasma phagocytophilum	Anaplasma phagocytophilum	NA	NA	NA	NA	wildlife	mouflon	Ovis gmelini	negative	NA	NA	NA	NA	NA	NA	NA	NA	NA	Anaplasma phagocytophilum	Ovis aries musimon	mouflon	Mammalia	Artiodactyla	Bovidae	Ovis	Anaplasma phagocytophilum	Bacteria	Rickettsiales	Anaplasmataceae	Anaplasma	NA	NA	NA	NA
11	10.3201/eid2704.203366	NA	NA	NA	Infections with Tickborne Pathogens after Tick Bite, Austria, 2015-2018	Markowicz, Mateusz; Schötta, Anna-Margarita; Höss, Dieter; Kundi, Michael; Schray, Christina; Stockinger, Hannes; Stanek, Gerold	article	2021	original research	VIE, TY	2015-2018	parasite	Anaplasma phagocytophilum	Anaplasma phagocytophilum	tick	Ixodes ricinus	Ixodes ricinus	positive	human	human	NA	seropositive	NA	NA	NA	NA	NA	NA	NA	NA	NA	Anaplasma phagocytophilum	Homo sapiens	human	Mammalia	Primates	Hominidae	Homo	Anaplasma phagocytophilum	Bacteria	Rickettsiales	Anaplasmataceae	Anaplasma	Ixodes ricinus	Ixodida	Ixodidae	Ixodes
11	10.3201/eid2704.203367	NA	NA	NA	Infections with Tickborne Pathogens after Tick Bite, Austria, 2015-2018	Markowicz, Mateusz; Schötta, Anna-Margarita; Höss, Dieter; Kundi, Michael; Schray, Christina; Stockinger, Hannes; Stanek, Gerold	article	2021	original research	VIE, TY	2015-2018	bacteria	Rickettsia	Rickettsia helvetica, Rickettsia monoacensis	tick	Ixodes ricinus	Ixodes ricinus	positive	human	human	NA	seropositive	NA	NA	NA	NA	NA	NA	NA	NA	NA	Rickettsia helvetica	Homo sapiens	human	Mammalia	Primates	Hominidae	Homo	Rickettsia helvetica	Bacteria	Rickettsiales	Rickettsiaceae	Rickettsia	Ixodes ricinus	Ixodida	Ixodidae	Ixodes
11	10.3201/eid2704.203367	NA	NA	NA	Infections with Tickborne Pathogens after Tick Bite, Austria, 2015-2018	Markowicz, Mateusz; Schötta, Anna-Margarita; Höss, Dieter; Kundi, Michael; Schray, Christina; Stockinger, Hannes; Stanek, Gerold	article	2021	original research	VIE, TY	2015-2018	bacteria	Rickettsia	Rickettsia helvetica, Rickettsia monoacensis	tick	Ixodes ricinus	Ixodes ricinus	positive	human	human	NA	seropositive	NA	NA	NA	NA	NA	NA	NA	NA	NA	Rickettsia monoacensis	Homo sapiens	human	Mammalia	Primates	Hominidae	Homo	Rickettsia monacensis	Bacteria	Rickettsiales	Rickettsiaceae	Rickettsia	Ixodes ricinus	Ixodida	Ixodidae	Ixodes
11	10.3201/eid2704.203368	NA	NA	NA	Infections with Tickborne Pathogens after Tick Bite, Austria, 2015-2018	Markowicz, Mateusz; Schötta, Anna-Margarita; Höss, Dieter; Kundi, Michael; Schray, Christina; Stockinger, Hannes; Stanek, Gerold	article	2021	original research	VIE, TY	2015-2018	bacteria	Candidatus Neoehrlichia mikurensis	Candidatus Neoehrlichia mikurensis	tick	Ixodes ricinus	Ixodes ricinus	positive	human	human	NA	positive	NA	NA	NA	NA	NA	NA	NA	NA	NA	Candidatus Neoehrlichia mikurensis	Homo sapiens	human	Mammalia	Primates	Hominidae	Homo	Neoehrlichia mikurensis	Bacteria	Rickettsiales	Anaplasmataceae	Candidatus Neoehrlichia	Ixodes ricinus	Ixodida	Ixodidae	Ixodes
11	10.3201/eid2704.203369	NA	NA	NA	Infections with Tickborne Pathogens after Tick Bite, Austria, 2015-2018	Markowicz, Mateusz; Schötta, Anna-Margarita; Höss, Dieter; Kundi, Michael; Schray, Christina; Stockinger, Hannes; Stanek, Gerold	article	2021	original research	VIE, TY	2015-2018	parasite	Babesia microti	Babesia microti	tick	Ixodes ricinus	Ixodes ricinus	NA	human	human	NA	negative	NA	NA	NA	NA	NA	NA	NA	NA	NA	Babesia microti	Homo sapiens	human	Mammalia	Primates	Hominidae	Homo	Babesia microti	Eukaryota	Piroplasmida	Babesiidae	Babesia	Ixodes ricinus	Ixodida	Ixodidae	Ixodes
11	10.3201/eid2704.203370	NA	NA	NA	Infections with Tickborne Pathogens after Tick Bite, Austria, 2015-2018	Markowicz, Mateusz; Schötta, Anna-Margarita; Höss, Dieter; Kundi, Michael; Schray, Christina; Stockinger, Hannes; Stanek, Gerold	article	2021	original research	VIE, TY	2015-2018	parasite	Babesia divergens	Babesia divergens	tick	Ixodes ricinus	Ixodes ricinus	NA	human	human	NA	negative	NA	NA	NA	NA	NA	NA	NA	NA	NA	Babesia divergens	Homo sapiens	human	Mammalia	Primates	Hominidae	Homo	Babesia divergens	Eukaryota	Piroplasmida	Babesiidae	Babesia	Ixodes ricinus	Ixodida	Ixodidae	Ixodes
11	10.3201/eid2704.203371	NA	NA	NA	Infections with Tickborne Pathogens after Tick Bite, Austria, 2015-2018	Markowicz, Mateusz; Schötta, Anna-Margarita; Höss, Dieter; Kundi, Michael; Schray, Christina; Stockinger, Hannes; Stanek, Gerold	article	2021	original research	VIE, TY	2015-2018	parasite	Babesia venatorum	Babesia venatorum	tick	Ixodes ricinus	Ixodes ricinus	NA	human	human	NA	negative	NA	NA	NA	NA	NA	NA	NA	NA	NA	Babesia venatorum	Homo sapiens	human	Mammalia	Primates	Hominidae	Homo	Babesia sp. venatorum	Eukaryota	Piroplasmida	Babesiidae	Babesia	Ixodes ricinus	Ixodida	Ixodidae	Ixodes
11	10.3201/eid2704.203372	NA	NA	NA	Infections with Tickborne Pathogens after Tick Bite, Austria, 2015-2018	Markowicz, Mateusz; Schötta, Anna-Margarita; Höss, Dieter; Kundi, Michael; Schray, Christina; Stockinger, Hannes; Stanek, Gerold	article	2021	original research	VIE, TY	2015-2018	parasite	Babesia	Babesia microti, Babesia divergens, Babesia venatorum	tick	Ixodes ricinus	Ixodes ricinus	positive	human	human	NA	negative	NA	NA	NA	NA	NA	NA	NA	NA	NA	Babesia microti	Homo sapiens	human	Mammalia	Primates	Hominidae	Homo	Babesia microti	Eukaryota	Piroplasmida	Babesiidae	Babesia	Ixodes ricinus	Ixodida	Ixodidae	Ixodes
11	10.3201/eid2704.203372	NA	NA	NA	Infections with Tickborne Pathogens after Tick Bite, Austria, 2015-2018	Markowicz, Mateusz; Schötta, Anna-Margarita; Höss, Dieter; Kundi, Michael; Schray, Christina; Stockinger, Hannes; Stanek, Gerold	article	2021	original research	VIE, TY	2015-2018	parasite	Babesia	Babesia microti, Babesia divergens, Babesia venatorum	tick	Ixodes ricinus	Ixodes ricinus	positive	human	human	NA	negative	NA	NA	NA	NA	NA	NA	NA	NA	NA	Babesia divergens	Homo sapiens	human	Mammalia	Primates	Hominidae	Homo	Babesia divergens	Eukaryota	Piroplasmida	Babesiidae	Babesia	Ixodes ricinus	Ixodida	Ixodidae	Ixodes
11	10.3201/eid2704.203372	NA	NA	NA	Infections with Tickborne Pathogens after Tick Bite, Austria, 2015-2018	Markowicz, Mateusz; Schötta, Anna-Margarita; Höss, Dieter; Kundi, Michael; Schray, Christina; Stockinger, Hannes; Stanek, Gerold	article	2021	original research	VIE, TY	2015-2018	parasite	Babesia	Babesia microti, Babesia divergens, Babesia venatorum	tick	Ixodes ricinus	Ixodes ricinus	positive	human	human	NA	negative	NA	NA	NA	NA	NA	NA	NA	NA	NA	Babesia venatorum	Homo sapiens	human	Mammalia	Primates	Hominidae	Homo	Babesia sp. venatorum	Eukaryota	Piroplasmida	Babesiidae	Babesia	Ixodes ricinus	Ixodida	Ixodidae	Ixodes
11	10.3201/eid2704.203373	NA	NA	NA	Infections with Tickborne Pathogens after Tick Bite, Austria, 2015-2018	Markowicz, Mateusz; Schötta, Anna-Margarita; Höss, Dieter; Kundi, Michael; Schray, Christina; Stockinger, Hannes; Stanek, Gerold	article	2021	original research	VIE, TY	2015-2018	bacteria	Coxiella burnetii	Coxiella burnetii	NA	NA	NA	NA	human	human	NA	negative	NA	NA	NA	NA	NA	NA	NA	NA	NA	Coxiella burnetii	Homo sapiens	human	Mammalia	Primates	Hominidae	Homo	Coxiella burnetii	Bacteria	Legionellales	Coxiellaceae	Coxiella	NA	NA	NA	NA
11	10.3201/eid2704.203374	NA	NA	NA	Infections with Tickborne Pathogens after Tick Bite, Austria, 2015-2018	Markowicz, Mateusz; Schötta, Anna-Margarita; Höss, Dieter; Kundi, Michael; Schray, Christina; Stockinger, Hannes; Stanek, Gerold	article	2021	original research	VIE, TY	2015-2018	bacteria	Borrelia	Borrelia burgdorferi sensu lato, Borrelia miyamotoi, Borrelia afzelii, Borrelia garinii, Borrelia burgdorferi sensu stricto, Borrelia valaisiana, Borrelia lusitaniae, Borellia spielmanii	tick	Ixodes ricinus	Ixodes ricinus	positive	NA	NA	NA	NA	NA	NA	NA	NA	NA	NA	NA	NA	NA	Borrelia burgdorferi sensu lato	NA	NA	NA	NA	NA	NA	Borreliella burgdorferi	Bacteria	Spirochaetales	Borreliaceae	Borreliella	Ixodes ricinus	Ixodida	Ixodidae	Ixodes
11	10.3201/eid2704.203374	NA	NA	NA	Infections with Tickborne Pathogens after Tick Bite, Austria, 2015-2018	Markowicz, Mateusz; Schötta, Anna-Margarita; Höss, Dieter; Kundi, Michael; Schray, Christina; Stockinger, Hannes; Stanek, Gerold	article	2021	original research	VIE, TY	2015-2018	bacteria	Borrelia	Borrelia burgdorferi sensu lato, Borrelia miyamotoi, Borrelia afzelii, Borrelia garinii, Borrelia burgdorferi sensu stricto, Borrelia valaisiana, Borrelia lusitaniae, Borellia spielmanii	tick	Ixodes ricinus	Ixodes ricinus	positive	NA	NA	NA	NA	NA	NA	NA	NA	NA	NA	NA	NA	NA	Borrelia miyamotoi	NA	NA	NA	NA	NA	NA	Borrelia miyamotoi	Bacteria	Spirochaetales	Borreliaceae	Borrelia	Ixodes ricinus	Ixodida	Ixodidae	Ixodes
11	10.3201/eid2704.203374	NA	NA	NA	Infections with Tickborne Pathogens after Tick Bite, Austria, 2015-2018	Markowicz, Mateusz; Schötta, Anna-Margarita; Höss, Dieter; Kundi, Michael; Schray, Christina; Stockinger, Hannes; Stanek, Gerold	article	2021	original research	VIE, TY	2015-2018	bacteria	Borrelia	Borrelia burgdorferi sensu lato, Borrelia miyamotoi, Borrelia afzelii, Borrelia garinii, Borrelia burgdorferi sensu stricto, Borrelia valaisiana, Borrelia lusitaniae, Borellia spielmanii	tick	Ixodes ricinus	Ixodes ricinus	positive	NA	NA	NA	NA	NA	NA	NA	NA	NA	NA	NA	NA	NA	Borrelia afzelii	NA	NA	NA	NA	NA	NA	Borreliella afzelii	Bacteria	Spirochaetales	Borreliaceae	Borreliella	Ixodes ricinus	Ixodida	Ixodidae	Ixodes
11	10.3201/eid2704.203374	NA	NA	NA	Infections with Tickborne Pathogens after Tick Bite, Austria, 2015-2018	Markowicz, Mateusz; Schötta, Anna-Margarita; Höss, Dieter; Kundi, Michael; Schray, Christina; Stockinger, Hannes; Stanek, Gerold	article	2021	original research	VIE, TY	2015-2018	bacteria	Borrelia	Borrelia burgdorferi sensu lato, Borrelia miyamotoi, Borrelia afzelii, Borrelia garinii, Borrelia burgdorferi sensu stricto, Borrelia valaisiana, Borrelia lusitaniae, Borellia spielmanii	tick	Ixodes ricinus	Ixodes ricinus	positive	NA	NA	NA	NA	NA	NA	NA	NA	NA	NA	NA	NA	NA	Borrelia garinii	NA	NA	NA	NA	NA	NA	Borreliella garinii	Bacteria	Spirochaetales	Borreliaceae	Borreliella	Ixodes ricinus	Ixodida	Ixodidae	Ixodes
11	10.3201/eid2704.203374	NA	NA	NA	Infections with Tickborne Pathogens after Tick Bite, Austria, 2015-2018	Markowicz, Mateusz; Schötta, Anna-Margarita; Höss, Dieter; Kundi, Michael; Schray, Christina; Stockinger, Hannes; Stanek, Gerold	article	2021	original research	VIE, TY	2015-2018	bacteria	Borrelia	Borrelia burgdorferi sensu lato, Borrelia miyamotoi, Borrelia afzelii, Borrelia garinii, Borrelia burgdorferi sensu stricto, Borrelia valaisiana, Borrelia lusitaniae, Borellia spielmanii	tick	Ixodes ricinus	Ixodes ricinus	positive	NA	NA	NA	NA	NA	NA	NA	NA	NA	NA	NA	NA	NA	Borrelia burgdorferi sensu stricto	NA	NA	NA	NA	NA	NA	Borreliella burgdorferi	Bacteria	Spirochaetales	Borreliaceae	Borreliella	Ixodes ricinus	Ixodida	Ixodidae	Ixodes
11	10.3201/eid2704.203374	NA	NA	NA	Infections with Tickborne Pathogens after Tick Bite, Austria, 2015-2018	Markowicz, Mateusz; Schötta, Anna-Margarita; Höss, Dieter; Kundi, Michael; Schray, Christina; Stockinger, Hannes; Stanek, Gerold	article	2021	original research	VIE, TY	2015-2018	bacteria	Borrelia	Borrelia burgdorferi sensu lato, Borrelia miyamotoi, Borrelia afzelii, Borrelia garinii, Borrelia burgdorferi sensu stricto, Borrelia valaisiana, Borrelia lusitaniae, Borellia spielmanii	tick	Ixodes ricinus	Ixodes ricinus	positive	NA	NA	NA	NA	NA	NA	NA	NA	NA	NA	NA	NA	NA	Borrelia valaisiana	NA	NA	NA	NA	NA	NA	Borreliella valaisiana	Bacteria	Spirochaetales	Borreliaceae	Borreliella	Ixodes ricinus	Ixodida	Ixodidae	Ixodes
11	10.3201/eid2704.203374	NA	NA	NA	Infections with Tickborne Pathogens after Tick Bite, Austria, 2015-2018	Markowicz, Mateusz; Schötta, Anna-Margarita; Höss, Dieter; Kundi, Michael; Schray, Christina; Stockinger, Hannes; Stanek, Gerold	article	2021	original research	VIE, TY	2015-2018	bacteria	Borrelia	Borrelia burgdorferi sensu lato, Borrelia miyamotoi, Borrelia afzelii, Borrelia garinii, Borrelia burgdorferi sensu stricto, Borrelia valaisiana, Borrelia lusitaniae, Borellia spielmanii	tick	Ixodes ricinus	Ixodes ricinus	positive	NA	NA	NA	NA	NA	NA	NA	NA	NA	NA	NA	NA	NA	Borrelia lusitaniae	NA	NA	NA	NA	NA	NA	Borreliella lusitaniae	Bacteria	Spirochaetales	Borreliaceae	Borreliella	Ixodes ricinus	Ixodida	Ixodidae	Ixodes
11	10.3201/eid2704.203374	NA	NA	NA	Infections with Tickborne Pathogens after Tick Bite, Austria, 2015-2018	Markowicz, Mateusz; Schötta, Anna-Margarita; Höss, Dieter; Kundi, Michael; Schray, Christina; Stockinger, Hannes; Stanek, Gerold	article	2021	original research	VIE, TY	2015-2018	bacteria	Borrelia	Borrelia burgdorferi sensu lato, Borrelia miyamotoi, Borrelia afzelii, Borrelia garinii, Borrelia burgdorferi sensu stricto, Borrelia valaisiana, Borrelia lusitaniae, Borellia spielmanii	tick	Ixodes ricinus	Ixodes ricinus	positive	NA	NA	NA	NA	NA	NA	NA	NA	NA	NA	NA	NA	NA	Borellia spielmanii	NA	NA	NA	NA	NA	NA	Borreliella spielmanii	Bacteria	Spirochaetales	Borreliaceae	Borreliella	Ixodes ricinus	Ixodida	Ixodidae	Ixodes
11	10.3201/eid2704.203375	NA	NA	NA	Infections with Tickborne Pathogens after Tick Bite, Austria, 2015-2018	Markowicz, Mateusz; Schötta, Anna-Margarita; Höss, Dieter; Kundi, Michael; Schray, Christina; Stockinger, Hannes; Stanek, Gerold	article	2021	original research	VIE, TY	2015-2018	bacteria	Borrelia	Borrelia burgdorferi sensu lato	NA	NA	NA	NA	human	human	NA	positive	NA	NA	NA	NA	NA	NA	NA	NA	NA	Borrelia burgdorferi sensu lato	Homo sapiens	human	Mammalia	Primates	Hominidae	Homo	Borreliella burgdorferi	Bacteria	Spirochaetales	Borreliaceae	Borreliella	NA	NA	NA	NA
11	10.3201/eid2704.203376	NA	NA	NA	Infections with Tickborne Pathogens after Tick Bite, Austria, 2015-2018	Markowicz, Mateusz; Schötta, Anna-Margarita; Höss, Dieter; Kundi, Michael; Schray, Christina; Stockinger, Hannes; Stanek, Gerold	article	2021	original research	VIE, TY	2015-2018	bacteria	Borrelia miyamotoi	Borrelia miyamotoi	tick	Ixodes ricinus	Ixodes ricinus	NA	human	human	NA	positive	NA	NA	NA	NA	NA	NA	NA	NA	NA	Borrelia miyamotoi	Homo sapiens	human	Mammalia	Primates	Hominidae	Homo	Borrelia miyamotoi	Bacteria	Spirochaetales	Borreliaceae	Borrelia	Ixodes ricinus	Ixodida	Ixodidae	Ixodes
12	10.3201/eid2708.210634	NA	NA	NA	Mycobacterium microti Infections in Free-Ranging Red Deer Cervus elaphus	Ghielmetti, Giovanni; Kupca, Anne M.; Hanczaruk, Matthias; Friedel, Ute; Weinberger, Hubert; Revilla-Fernández, Sandra; Hofer, Erwin; Riehm, Julia M.; Stephan, Roger; Glawischnig, Walter	article	2021	case study	VO	2017	bacteria	Mycobacterium microti	Mycobacterium microti	NA	NA	NA	NA	wildlife	red deer	Cervus elaphus	positive	NA	NA	NA	NA	NA	NA	NA	NA	NA	Mycobacterium microti	Cervus elaphus	red deer	Mammalia	Artiodactyla	Cervidae	Cervus	Mycobacterium tuberculosis variant microti	Bacteria	Mycobacteriales	Mycobacteriaceae	Mycobacterium	NA	NA	NA	NA
13	10.1186/s13071-020-04482-8	NA	NA	NA	Phlebotomus Adlerius simici NITZULESCU, 1931: first record in Austria and phylogenetic relationship with other Adlerius species	Kniha, Edwin; Dvořák, Vít; Milchram, Markus; Obwaller, Adelheid G.; Köhsler, Martina; Poeppl, Wolfgang; Antoniou, Maria; Chaskopoulou, Alexandra; Paronyan, Lusine; Stefanovski, Jovana; Mooseder, Gerhard; Volf, Petr; Walochnik, Julia	article	2021	original research	UA	2019	parasite	Leishmania	Leishmania	sand fly	Phlebotomus	Phlebotomus mascittii, Phlebotomus simici	negative	NA	NA	NA	NA	NA	NA	NA	NA	NA	NA	NA	NA	NA	Leishmania	NA	NA	NA	NA	NA	NA	Leishmania	Eukaryota	Trypanosomatida	Trypanosomatidae	Leishmania	Phlebotomus	Diptera	Psychodidae	Phlebotomus
14	NA	https://permalink.obvsg.at/UVW/AC16224675	NA	NA	Prevalence of Renibacterium salmoninarum and fish’ Mycobacteriaceae in Austria	Delghandi, Seyed Mohammad Reza	thesis	2021	original research	LA	2017	bacteria	Mycobacterium	Mycobacterium marinum, Mycobacterium fortuitum, Mycobacterium chelonae	NA	NA	NA	NA	wildlife	brown trout	Salmo trutta fario	negative	NA	NA	NA	NA	NA	NA	NA	NA	NA	Mycobacterium marinum	Salmo trutta fario	river trout	Actinopteri	Salmoniformes	Salmonidae	Salmo	Mycobacterium marinum	Bacteria	Mycobacteriales	Mycobacteriaceae	Mycobacterium	NA	NA	NA	NA
14	NA	https://permalink.obvsg.at/UVW/AC16224675	NA	NA	Prevalence of Renibacterium salmoninarum and fish’ Mycobacteriaceae in Austria	Delghandi, Seyed Mohammad Reza	thesis	2021	original research	LA	2017	bacteria	Mycobacterium	Mycobacterium marinum, Mycobacterium fortuitum, Mycobacterium chelonae	NA	NA	NA	NA	wildlife	brown trout	Salmo trutta fario	negative	NA	NA	NA	NA	NA	NA	NA	NA	NA	Mycobacterium fortuitum	Salmo trutta fario	river trout	Actinopteri	Salmoniformes	Salmonidae	Salmo	Mycolicibacterium fortuitum	Bacteria	Mycobacteriales	Mycobacteriaceae	Mycolicibacterium	NA	NA	NA	NA
14	NA	https://permalink.obvsg.at/UVW/AC16224675	NA	NA	Prevalence of Renibacterium salmoninarum and fish’ Mycobacteriaceae in Austria	Delghandi, Seyed Mohammad Reza	thesis	2021	original research	LA	2017	bacteria	Mycobacterium	Mycobacterium marinum, Mycobacterium fortuitum, Mycobacterium chelonae	NA	NA	NA	NA	wildlife	brown trout	Salmo trutta fario	negative	NA	NA	NA	NA	NA	NA	NA	NA	NA	Mycobacterium chelonae	Salmo trutta fario	river trout	Actinopteri	Salmoniformes	Salmonidae	Salmo	Mycobacterium chelonae	Bacteria	unknown	unknown	unknown	NA	NA	NA	NA
14	NA	https://permalink.obvsg.at/UVW/AC16224676	NA	NA	Prevalence of Renibacterium salmoninarum and fish’ Mycobacteriaceae in Austria	Delghandi, Seyed Mohammad Reza	thesis	2021	original research	LA,UA, B	2017, 2018	bacteria	Mycobacterium	Mycobacterium marinum, Mycobacterium fortuitum, Mycobacterium chelonae	NA	NA	NA	NA	wildlife	brown trout	Salmo trutta fario	positive	NA	NA	NA	NA	NA	NA	NA	NA	NA	Mycobacterium marinum	Salmo trutta fario	river trout	Actinopteri	Salmoniformes	Salmonidae	Salmo	Mycobacterium marinum	Bacteria	Mycobacteriales	Mycobacteriaceae	Mycobacterium	NA	NA	NA	NA
14	NA	https://permalink.obvsg.at/UVW/AC16224676	NA	NA	Prevalence of Renibacterium salmoninarum and fish’ Mycobacteriaceae in Austria	Delghandi, Seyed Mohammad Reza	thesis	2021	original research	LA,UA, B	2017, 2018	bacteria	Mycobacterium	Mycobacterium marinum, Mycobacterium fortuitum, Mycobacterium chelonae	NA	NA	NA	NA	wildlife	brown trout	Salmo trutta fario	positive	NA	NA	NA	NA	NA	NA	NA	NA	NA	Mycobacterium fortuitum	Salmo trutta fario	river trout	Actinopteri	Salmoniformes	Salmonidae	Salmo	Mycolicibacterium fortuitum	Bacteria	Mycobacteriales	Mycobacteriaceae	Mycolicibacterium	NA	NA	NA	NA
14	NA	https://permalink.obvsg.at/UVW/AC16224676	NA	NA	Prevalence of Renibacterium salmoninarum and fish’ Mycobacteriaceae in Austria	Delghandi, Seyed Mohammad Reza	thesis	2021	original research	LA,UA, B	2017, 2018	bacteria	Mycobacterium	Mycobacterium marinum, Mycobacterium fortuitum, Mycobacterium chelonae	NA	NA	NA	NA	wildlife	brown trout	Salmo trutta fario	positive	NA	NA	NA	NA	NA	NA	NA	NA	NA	Mycobacterium chelonae	Salmo trutta fario	river trout	Actinopteri	Salmoniformes	Salmonidae	Salmo	Mycobacterium chelonae	Bacteria	unknown	unknown	unknown	NA	NA	NA	NA
15	10.3390/microorganisms9081596	NA	NA	NA	Surface Waters and Urban Brown Rats as Potential Sources of Human-Infective Cryptosporidium and Giardia in Vienna, Austria	Cervero-Aragó, Silvia; Desvars-Larrive, Amélie; Lindner, Gerhard; Sommer, Regina; Häfeli, Iveta; Walochnik, Julia	article	2021	original research	VIE	2019, 2020	parasite	Cryptosporidium	Cryptosporidium	NA	NA	NA	NA	NA	NA	NA	NA	surface water	positive	NA	NA	NA	NA	NA	NA	NA	Cryptosporidium	NA	NA	NA	NA	NA	NA	Cryptosporidium	Eukaryota	Eucoccidiorida	Cryptosporidiidae	Cryptosporidium	NA	NA	NA	NA
15	10.3390/microorganisms9081596	NA	NA	NA	Surface Waters and Urban Brown Rats as Potential Sources of Human-Infective Cryptosporidium and Giardia in Vienna, Austria	Cervero-Aragó, Silvia; Desvars-Larrive, Amélie; Lindner, Gerhard; Sommer, Regina; Häfeli, Iveta; Walochnik, Julia	article	2021	original research	VIE	2017	parasite	Giardia	Giardia	NA	NA	NA	NA	wildlife	rat	Rattus norvegicus	positive	NA	NA	NA	NA	NA	NA	NA	NA	NA	Giardia	Rattus norvegicus	Norway rat	Mammalia	Rodentia	Muridae	Rattus	Giardia	Eukaryota	Diplomonadida	Hexamitidae	Giardia	NA	NA	NA	NA
15	10.3390/microorganisms9081596	NA	NA	NA	Surface Waters and Urban Brown Rats as Potential Sources of Human-Infective Cryptosporidium and Giardia in Vienna, Austria	Cervero-Aragó, Silvia; Desvars-Larrive, Amélie; Lindner, Gerhard; Sommer, Regina; Häfeli, Iveta; Walochnik, Julia	article	2021	original research	VIE	2019, 2020	parasite	Giardia	Giardia	NA	NA	NA	NA	NA	NA	NA	NA	surface water	positive	NA	NA	NA	NA	NA	NA	NA	Giardia	NA	NA	NA	NA	NA	NA	Giardia	Eukaryota	Diplomonadida	Hexamitidae	Giardia	NA	NA	NA	NA
15	10.3390/microorganisms9081596	NA	NA	NA	Surface Waters and Urban Brown Rats as Potential Sources of Human-Infective Cryptosporidium and Giardia in Vienna, Austria	Cervero-Aragó, Silvia; Desvars-Larrive, Amélie; Lindner, Gerhard; Sommer, Regina; Häfeli, Iveta; Walochnik, Julia	article	2021	original research	VIE	2017	parasite	Cryptosporidium	Cryptosporidium	NA	NA	NA	NA	wildlife	rat	Rattus norvegicus	positive	NA	NA	NA	NA	NA	NA	NA	NA	NA	Cryptosporidium	Rattus norvegicus	Norway rat	Mammalia	Rodentia	Muridae	Rattus	Cryptosporidium	Eukaryota	Eucoccidiorida	Cryptosporidiidae	Cryptosporidium	NA	NA	NA	NA
16	10.3390/pathogens10050550	NA	NA	NA	The Incidence of Dirofilaria immitis in Shelter Dogs and Mosquitoes in Austria	Sonnberger, Karin; Fuehrer, Hans-Peter; Sonnberger, Bernhard Werner; Leschnik, Michael	article	2021	original research	B, LA, SA, ST,	2019	parasite	Dirofilaria immitis	Dirofilaria immitis	mosquito	Culex	Culex pipiens/torrentium	negative	NA	NA	NA	NA	NA	NA	NA	NA	NA	NA	NA	NA	NA	Dirofilaria immitis	NA	NA	NA	NA	NA	NA	Dirofilaria immitis	Eukaryota	Rhabditida	Onchocercidae	Dirofilaria	Culex	Diptera	Culicidae	Culex
16	10.3390/pathogens10050550	NA	NA	NA	The Incidence of Dirofilaria immitis in Shelter Dogs and Mosquitoes in Austria	Sonnberger, Karin; Fuehrer, Hans-Peter; Sonnberger, Bernhard Werner; Leschnik, Michael	article	2021	original research	B, LA, SA, ST,	2019	parasite	Dirofilaria immitis	Dirofilaria immitis	mosquito	Aedes	Aedes japonicus, Aedes vexans, Ochlerotatus caspius, Ochlerotatus geniculatus, Ochlerotatus excrucians	negative	NA	NA	NA	NA	NA	NA	NA	NA	NA	NA	NA	NA	NA	Dirofilaria immitis	NA	NA	NA	NA	NA	NA	Dirofilaria immitis	Eukaryota	Rhabditida	Onchocercidae	Dirofilaria	Aedes	Diptera	Culicidae	Aedes
16	10.3390/pathogens10050550	NA	NA	NA	The Incidence of Dirofilaria immitis in Shelter Dogs and Mosquitoes in Austria	Sonnberger, Karin; Fuehrer, Hans-Peter; Sonnberger, Bernhard Werner; Leschnik, Michael	article	2021	original research	B, LA, SA, ST,	2019	parasite	Dirofilaria immitis	Dirofilaria immitis	mosquito	Coquillettidia richiardii	Coquillettidia richiardii	negative	NA	NA	NA	NA	NA	NA	NA	NA	NA	NA	NA	NA	NA	Dirofilaria immitis	NA	NA	NA	NA	NA	NA	Dirofilaria immitis	Eukaryota	Rhabditida	Onchocercidae	Dirofilaria	Coquillettidia richiardii	Diptera	Culicidae	Coquillettidia
16	10.3390/pathogens10050550	NA	NA	NA	The Incidence of Dirofilaria immitis in Shelter Dogs and Mosquitoes in Austria	Sonnberger, Karin; Fuehrer, Hans-Peter; Sonnberger, Bernhard Werner; Leschnik, Michael	article	2021	original research	B, LA, SA, ST,	2019	parasite	Dirofilaria immitis	Dirofilaria immitis	mosquito	Anopheles	Anopheles maculipennis complex, Anopheles plumbeus	negative	NA	NA	NA	NA	NA	NA	NA	NA	NA	NA	NA	NA	NA	Dirofilaria immitis	NA	NA	NA	NA	NA	NA	Dirofilaria immitis	Eukaryota	Rhabditida	Onchocercidae	Dirofilaria	Anopheles	Diptera	Culicidae	Anopheles
16	10.3390/pathogens10050550	NA	NA	NA	The Incidence of Dirofilaria immitis in Shelter Dogs and Mosquitoes in Austria	Sonnberger, Karin; Fuehrer, Hans-Peter; Sonnberger, Bernhard Werner; Leschnik, Michael	article	2021	original research	B, LA, SA, ST, UA	2019	parasite	Dirofilaria immitis	Dirofilaria immitis	NA	NA	NA	NA	companion animal	dog	NA	positive	NA	NA	NA	NA	NA	possible	Hungary	NA	NA	Dirofilaria immitis	Canis lupus familiaris	dog	Mammalia	Carnivora	Canidae	Canis	Dirofilaria immitis	Eukaryota	Rhabditida	Onchocercidae	Dirofilaria	NA	NA	NA	NA
16	10.3390/pathogens10050550	NA	NA	NA	The Incidence of Dirofilaria immitis in Shelter Dogs and Mosquitoes in Austria	Sonnberger, Karin; Fuehrer, Hans-Peter; Sonnberger, Bernhard Werner; Leschnik, Michael	article	2021	original research	B, LA, SA, ST, UA	2019	bacteria	Borrelia burgdorferi	Borrelia burgdorferi	NA	NA	NA	NA	companion animal	dog	NA	seropositive	NA	NA	NA	NA	NA	possible	Spain, Romania, Greece, Hungary, Slovakia, Slovenia, Croatia, Serbia, Germany, Czech Republic	NA	NA	Borrelia burgdorferi	Canis lupus familiaris	dog	Mammalia	Carnivora	Canidae	Canis	Borreliella burgdorferi	Bacteria	Spirochaetales	Borreliaceae	Borreliella	NA	NA	NA	NA
16	10.3390/pathogens10050550	NA	NA	NA	The Incidence of Dirofilaria immitis in Shelter Dogs and Mosquitoes in Austria	Sonnberger, Karin; Fuehrer, Hans-Peter; Sonnberger, Bernhard Werner; Leschnik, Michael	article	2021	original research	B, LA, SA, ST, UA	2019	parasite	Anaplasma phagocytophilum	Anaplasma phagocytophilum	NA	NA	NA	NA	companion animal	dog	NA	seropositive	NA	NA	NA	NA	NA	possible	Spain, Romania, Greece, Hungary, Slovakia, Slovenia, Croatia, Serbia, Germany, Czech Republic	NA	NA	Anaplasma phagocytophilum	Canis lupus familiaris	dog	Mammalia	Carnivora	Canidae	Canis	Anaplasma phagocytophilum	Bacteria	Rickettsiales	Anaplasmataceae	Anaplasma	NA	NA	NA	NA
17	10.1186/s13071-021-05061-1	NA	NA	NA	The transmission ecology of Tahyna orthobunyavirus in Austria as revealed by longitudinal mosquito sampling and blood meal analysis in floodplain habitats	Camp, Jeremy V.; Kniha, Edwin; Obwaller, Adelheid G.; Walochnik, Julia; Nowotny, Norbert	article	2021	original research	LA	2016-2019	virus	Tahyna orthobunyavirus	Tahyna orthobunyavirus	mosquito	Culex	Culex pipiens, Culex territans, Culex modestus, Culex pipiens sensu lato,	negative	NA	NA	NA	NA	NA	NA	NA	NA	NA	NA	NA	NA	NA	Tahyna orthobunyavirus	NA	NA	NA	NA	NA	NA	Orthobunyavirus tahynaense	Viruses	Bunyavirales	Peribunyaviridae	Orthobunyavirus	Culex	Diptera	Culicidae	Culex
17	10.1186/s13071-021-05061-2	NA	NA	NA	The transmission ecology of Tahyna orthobunyavirus in Austria as revealed by longitudinal mosquito sampling and blood meal analysis in floodplain habitats	Camp, Jeremy V.; Kniha, Edwin; Obwaller, Adelheid G.; Walochnik, Julia; Nowotny, Norbert	article	2021	original research	LA	2016-2019	virus	Tahyna orthobunyavirus	Tahyna orthobunyavirus	mosquito	Anopheles	Anopheles maculipennis sensu lato, Anopheles hyrcanus, Anopheles plumbeus, Anopheles claviger	negative	NA	NA	NA	NA	NA	NA	NA	NA	NA	NA	NA	NA	NA	Tahyna orthobunyavirus	NA	NA	NA	NA	NA	NA	Orthobunyavirus tahynaense	Viruses	Bunyavirales	Peribunyaviridae	Orthobunyavirus	Anopheles	Diptera	Culicidae	Anopheles
17	10.1186/s13071-021-05061-3	NA	NA	NA	The transmission ecology of Tahyna orthobunyavirus in Austria as revealed by longitudinal mosquito sampling and blood meal analysis in floodplain habitats	Camp, Jeremy V.; Kniha, Edwin; Obwaller, Adelheid G.; Walochnik, Julia; Nowotny, Norbert	article	2021	original research	LA	2019	virus	Tahyna orthobunyavirus	Tahyna orthobunyavirus	mosquito	Aedes vexans	Aedes vexans	positive	NA	NA	NA	NA	NA	NA	NA	NA	NA	NA	NA	NA	NA	Tahyna orthobunyavirus	NA	NA	NA	NA	NA	NA	Orthobunyavirus tahynaense	Viruses	Bunyavirales	Peribunyaviridae	Orthobunyavirus	Aedes vexans	Diptera	Culicidae	Aedes
17	10.1186/s13071-021-05061-4	NA	NA	NA	The transmission ecology of Tahyna orthobunyavirus in Austria as revealed by longitudinal mosquito sampling and blood meal analysis in floodplain habitats	Camp, Jeremy V.; Kniha, Edwin; Obwaller, Adelheid G.; Walochnik, Julia; Nowotny, Norbert	article	2021	original research	LA	2016-2019	virus	Tahyna orthobunyavirus	Tahyna orthobunyavirus	mosquito	Aedes	Aedes cinereus, Ochlerotatus sticticus, Ochlerotatus cantans, Aedes geniculatus	negative	NA	NA	NA	NA	NA	NA	NA	NA	NA	NA	NA	NA	NA	Tahyna orthobunyavirus	NA	NA	NA	NA	NA	NA	Orthobunyavirus tahynaense	Viruses	Bunyavirales	Peribunyaviridae	Orthobunyavirus	Aedes	Diptera	Culicidae	Aedes
17	10.1186/s13071-021-05061-5	NA	NA	NA	The transmission ecology of Tahyna orthobunyavirus in Austria as revealed by longitudinal mosquito sampling and blood meal analysis in floodplain habitats	Camp, Jeremy V.; Kniha, Edwin; Obwaller, Adelheid G.; Walochnik, Julia; Nowotny, Norbert	article	2021	original research	LA	2016-2019	virus	Tahyna orthobunyavirus	Tahyna orthobunyavirus	mosquito	Culiseta	Culiseta annulata, Culiseta longiareolata	negative	NA	NA	NA	NA	NA	NA	NA	NA	NA	NA	NA	NA	NA	Tahyna orthobunyavirus	NA	NA	NA	NA	NA	NA	Orthobunyavirus tahynaense	Viruses	Bunyavirales	Peribunyaviridae	Orthobunyavirus	Culiseta	Diptera	Culicidae	Culiseta
17	10.1186/s13071-021-05061-6	NA	NA	NA	The transmission ecology of Tahyna orthobunyavirus in Austria as revealed by longitudinal mosquito sampling and blood meal analysis in floodplain habitats	Camp, Jeremy V.; Kniha, Edwin; Obwaller, Adelheid G.; Walochnik, Julia; Nowotny, Norbert	article	2021	original research	LA	2016-2019	virus	Tahyna orthobunyavirus	Tahyna orthobunyavirus	mosquito	Coquillettidia richiardii	Coquillettidia richiardii	negative	NA	NA	NA	NA	NA	NA	NA	NA	NA	NA	NA	NA	NA	Tahyna orthobunyavirus	NA	NA	NA	NA	NA	NA	Orthobunyavirus tahynaense	Viruses	Bunyavirales	Peribunyaviridae	Orthobunyavirus	Coquillettidia richiardii	Diptera	Culicidae	Coquillettidia
18	NA	https://permalink.obvsg.at/UVW/AC16254509	NA	NA	Untersuchung von Sandkastenproben aus Wien auf zoonotische Helmintheneier	Fritz, Lisa	thesis	2021	original research	VIE	2017	parasite	Toxocara	Toxocara	NA	NA	NA	NA	NA	NA	NA	NA	sandbox	negative	NA	NA	NA	NA	NA	NA	NA	Toxocara	NA	NA	NA	NA	NA	NA	Toxocara	Eukaryota	Rhabditida	Toxocaridae	Toxocara	NA	NA	NA	NA
19	10.1016/j.parint.2021.102410	NA	NA	NA	Vector-borne pathogens in clinically healthy military working dogs in eastern Austria	Sonnberger, Bernhard W.; Graf, Barbara; Straubinger, Reinhard K.; Rackl, Dietmar; Obwaller, Adelheid G.; Peschke, Roman; Shahi Barogh, Bita; Joachim, Anja; Fuehrer, Hans-Peter	article	2021	original research	B	2016, 2019	parasite	Dirofilaria repens	Dirofilaria repens	NA	NA	NA	NA	companion animal	dog	NA	positive	NA	NA	NA	NA	NA	possible	Hungary	NA	NA	Dirofilaria repens	Canis lupus familiaris	dog	Mammalia	Carnivora	Canidae	Canis	Dirofilaria repens	Eukaryota	Rhabditida	Onchocercidae	Dirofilaria	NA	NA	NA	NA
19	10.1016/j.parint.2021.102411	NA	NA	NA	Vector-borne pathogens in clinically healthy military working dogs in eastern Austria	Sonnberger, Bernhard W.; Graf, Barbara; Straubinger, Reinhard K.; Rackl, Dietmar; Obwaller, Adelheid G.; Peschke, Roman; Shahi Barogh, Bita; Joachim, Anja; Fuehrer, Hans-Peter	article	2021	original research	B	2016, 2019	parasite	Dirofilaria repens	Dirofilaria repens	NA	NA	NA	NA	companion animal	dog	NA	positive	NA	NA	NA	NA	NA	NA	NA	NA	NA	Dirofilaria repens	Canis lupus familiaris	dog	Mammalia	Carnivora	Canidae	Canis	Dirofilaria repens	Eukaryota	Rhabditida	Onchocercidae	Dirofilaria	NA	NA	NA	NA
19	10.1016/j.parint.2021.102412	NA	NA	NA	Vector-borne pathogens in clinically healthy military working dogs in eastern Austria	Sonnberger, Bernhard W.; Graf, Barbara; Straubinger, Reinhard K.; Rackl, Dietmar; Obwaller, Adelheid G.; Peschke, Roman; Shahi Barogh, Bita; Joachim, Anja; Fuehrer, Hans-Peter	article	2021	original research	B	2016, 2019	parasite	Leishmania infantum	Leishmania infantum	NA	NA	NA	NA	companion animal	dog	NA	negative	NA	NA	NA	NA	NA	NA	NA	NA	NA	Leishmania infantum	Canis lupus familiaris	dog	Mammalia	Carnivora	Canidae	Canis	Leishmania infantum	Eukaryota	Trypanosomatida	Trypanosomatidae	Leishmania	NA	NA	NA	NA
19	10.1016/j.parint.2021.102413	NA	NA	NA	Vector-borne pathogens in clinically healthy military working dogs in eastern Austria	Sonnberger, Bernhard W.; Graf, Barbara; Straubinger, Reinhard K.; Rackl, Dietmar; Obwaller, Adelheid G.; Peschke, Roman; Shahi Barogh, Bita; Joachim, Anja; Fuehrer, Hans-Peter	article	2021	original research	B	2016, 2019	parasite	Piroplasmida	Piroplasmida	NA	NA	NA	NA	companion animal	dog	NA	negative	NA	NA	NA	NA	NA	NA	NA	NA	NA	Piroplasmida	Canis lupus familiaris	dog	Mammalia	Carnivora	Canidae	Canis	Piroplasmida	Eukaryota	Piroplasmida	unknown	unknown	NA	NA	NA	NA
19	10.1016/j.parint.2021.102414	NA	NA	NA	Vector-borne pathogens in clinically healthy military working dogs in eastern Austria	Sonnberger, Bernhard W.; Graf, Barbara; Straubinger, Reinhard K.; Rackl, Dietmar; Obwaller, Adelheid G.; Peschke, Roman; Shahi Barogh, Bita; Joachim, Anja; Fuehrer, Hans-Peter	article	2021	original research	B	2016, 2019	bacteria	Bartonella	Bartonella	NA	NA	NA	NA	companion animal	dog	NA	negative	NA	NA	NA	NA	NA	NA	NA	NA	NA	Bartonella	Canis lupus familiaris	dog	Mammalia	Carnivora	Canidae	Canis	Bartonella	Bacteria	Hyphomicrobiales	Bartonellaceae	Bartonella	NA	NA	NA	NA
19	10.1016/j.parint.2021.102415	NA	NA	NA	Vector-borne pathogens in clinically healthy military working dogs in eastern Austria	Sonnberger, Bernhard W.; Graf, Barbara; Straubinger, Reinhard K.; Rackl, Dietmar; Obwaller, Adelheid G.; Peschke, Roman; Shahi Barogh, Bita; Joachim, Anja; Fuehrer, Hans-Peter	article	2021	original research	B	2016, 2019	bacteria	Borrelia burgdorferi	Borrelia burgdorferi	NA	NA	NA	NA	companion animal	dog	NA	seropositive	NA	NA	NA	NA	NA	NA	NA	NA	NA	Borrelia burgdorferi	Canis lupus familiaris	dog	Mammalia	Carnivora	Canidae	Canis	Borreliella burgdorferi	Bacteria	Spirochaetales	Borreliaceae	Borreliella	NA	NA	NA	NA
19	10.1016/j.parint.2021.102416	NA	NA	NA	Vector-borne pathogens in clinically healthy military working dogs in eastern Austria	Sonnberger, Bernhard W.; Graf, Barbara; Straubinger, Reinhard K.; Rackl, Dietmar; Obwaller, Adelheid G.; Peschke, Roman; Shahi Barogh, Bita; Joachim, Anja; Fuehrer, Hans-Peter	article	2021	original research	B	2016, 2019	parasite	Babesia canis	Babesia canis	NA	NA	NA	NA	companion animal	dog	NA	positive	NA	NA	NA	NA	NA	possible	Hungary	NA	NA	Babesia canis	Canis lupus familiaris	dog	Mammalia	Carnivora	Canidae	Canis	Babesia canis	Eukaryota	Piroplasmida	Babesiidae	Babesia	NA	NA	NA	NA
19	10.1016/j.parint.2021.102417	NA	NA	NA	Vector-borne pathogens in clinically healthy military working dogs in eastern Austria	Sonnberger, Bernhard W.; Graf, Barbara; Straubinger, Reinhard K.; Rackl, Dietmar; Obwaller, Adelheid G.; Peschke, Roman; Shahi Barogh, Bita; Joachim, Anja; Fuehrer, Hans-Peter	article	2021	original research	B	2016, 2019	parasite	Babesia canis	Babesia canis	NA	NA	NA	NA	companion animal	dog	NA	positive	NA	NA	NA	NA	NA	NA	NA	NA	NA	Babesia canis	Canis lupus familiaris	dog	Mammalia	Carnivora	Canidae	Canis	Babesia canis	Eukaryota	Piroplasmida	Babesiidae	Babesia	NA	NA	NA	NA
19	10.1016/j.parint.2021.102418	NA	NA	NA	Vector-borne pathogens in clinically healthy military working dogs in eastern Austria	Sonnberger, Bernhard W.; Graf, Barbara; Straubinger, Reinhard K.; Rackl, Dietmar; Obwaller, Adelheid G.; Peschke, Roman; Shahi Barogh, Bita; Joachim, Anja; Fuehrer, Hans-Peter	article	2021	original research	B	2016, 2019	parasite	Anaplasmataceae	Anaplasmataceae	NA	NA	NA	NA	companion animal	dog	NA	negative	NA	NA	NA	NA	NA	NA	NA	NA	NA	Anaplasmataceae	Canis lupus familiaris	dog	Mammalia	Carnivora	Canidae	Canis	Anaplasmataceae	Bacteria	Rickettsiales	Anaplasmataceae	unknown	NA	NA	NA	NA
20	10.3390/v13091873	NA	NA	NA	West Nile Virus and Tick-Borne Encephalitis Virus Are Endemic in Equids in Eastern Austria	Heus, Phebe de; Kolodziejek, Jolanta; Hubálek, Zdenĕk; Dimmel, Katharina; Racher, Victoria; Nowotny, Norbert; Cavalleri, Jessika-M V.	article	2021	original research	UA, LA, ST, B, VIE	2017	virus	West Nile virus	West Nile virus	NA	NA	NA	NA	companion animal	horse	NA	seropositive	NA	NA	NA	NA	NA	possible	Hungary	NA	NA	West Nile virus	Equus caballus	horse	Mammalia	Perissodactyla	Equidae	Equus	West Nile virus	Viruses	Amarillovirales	Flaviviridae	Orthoflavivirus	NA	NA	NA	NA
20	10.3390/v13091874	NA	NA	NA	West Nile Virus and Tick-Borne Encephalitis Virus Are Endemic in Equids in Eastern Austria	Heus, Phebe de; Kolodziejek, Jolanta; Hubálek, Zdenĕk; Dimmel, Katharina; Racher, Victoria; Nowotny, Norbert; Cavalleri, Jessika-M V.	article	2021	original research	UA, LA, ST, B, VIE	2017	virus	Tick-borne encephalitis virus	Tick-borne encephalitis virus	NA	NA	NA	NA	companion animal	horse	NA	seropositive	NA	NA	NA	NA	NA	NA	NA	NA	NA	Tick-borne encephalitis virus	Equus caballus	horse	Mammalia	Perissodactyla	Equidae	Equus	Tick-borne encephalitis virus	Viruses	Amarillovirales	Flaviviridae	Orthoflavivirus	NA	NA	NA	NA
20	10.3390/v13091875	NA	NA	NA	West Nile Virus and Tick-Borne Encephalitis Virus Are Endemic in Equids in Eastern Austria	Heus, Phebe de; Kolodziejek, Jolanta; Hubálek, Zdenĕk; Dimmel, Katharina; Racher, Victoria; Nowotny, Norbert; Cavalleri, Jessika-M V.	article	2021	original research	UA, LA, ST, B, VIE	2017	virus	Usutu virus	Usutu virus	NA	NA	NA	NA	companion animal	horse	NA	negative	NA	NA	NA	NA	NA	NA	NA	NA	NA	Usutu virus	Equus caballus	horse	Mammalia	Perissodactyla	Equidae	Equus	Usutu virus	Viruses	Amarillovirales	Flaviviridae	Orthoflavivirus	NA	NA	NA	NA
21	10.1007/s00436-020-06655-x	NA	NA	NA	A case of humanDirofilaria repens infection, causing an asymptomatic subcutaneous nodule	Haim, Andreas; Kitchen, Maria; Auer, Herbert; Rettenbacher, Thomas; Schmuth, Matthias	article	2020	case study	NA	2017	parasite	Dirofilaria repens	Dirofilaria repens	NA	NA	NA	NA	human	human	NA	positive	NA	NA	NA	NA	NA	not sure	Thailand	NA	NA	Dirofilaria repens	Homo sapiens	human	Mammalia	Primates	Hominidae	Homo	Dirofilaria repens	Eukaryota	Rhabditida	Onchocercidae	Dirofilaria	NA	NA	NA	NA
22	NA	https://permalink.obvsg.at/UVW/AC16359745	NA	NA	Blutparasiten und weitere von Vektoren übertragene Erreger bei Murmeltieren Marmota marmota aus Westösterreich 2018	Soukup, Ilona	thesis	2020	original research	TY, VO	2018	parasite	Anaplasmataceae	Anaplasmataceae	NA	NA	NA	NA	wildlife	marmot	Marmota marmota	negative	NA	NA	NA	NA	NA	NA	NA	NA	NA	Anaplasmataceae	Marmota marmota	European marmot	Mammalia	Rodentia	Sciuridae	Marmota	Anaplasmataceae	Bacteria	Rickettsiales	Anaplasmataceae	unknown	NA	NA	NA	NA
22	NA	https://permalink.obvsg.at/UVW/AC16359746	NA	NA	Blutparasiten und weitere von Vektoren übertragene Erreger bei Murmeltieren Marmota marmota aus Westösterreich 2018	Soukup, Ilona	thesis	2020	original research	TY, VO	2018	bacteria	Ehrlichia	Ehrlichia	NA	NA	NA	NA	wildlife	marmot	Marmota marmota	negative	NA	NA	NA	NA	NA	NA	NA	NA	NA	Ehrlichia	Marmota marmota	European marmot	Mammalia	Rodentia	Sciuridae	Marmota	Ehrlichia	Bacteria	Rickettsiales	Anaplasmataceae	Ehrlichia	NA	NA	NA	NA
22	NA	https://permalink.obvsg.at/UVW/AC16359747	NA	NA	Blutparasiten und weitere von Vektoren übertragene Erreger bei Murmeltieren Marmota marmota aus Westösterreich 2018	Soukup, Ilona	thesis	2020	original research	TY, VO	2018	parasite	Babesia	Babesia	NA	NA	NA	NA	wildlife	marmot	Marmota marmota	negative	NA	NA	NA	NA	NA	NA	NA	NA	NA	Babesia	Marmota marmota	European marmot	Mammalia	Rodentia	Sciuridae	Marmota	Babesia	Eukaryota	Piroplasmida	Babesiidae	Babesia	NA	NA	NA	NA
22	NA	https://permalink.obvsg.at/UVW/AC16359748	NA	NA	Blutparasiten und weitere von Vektoren übertragene Erreger bei Murmeltieren Marmota marmota aus Westösterreich 2018	Soukup, Ilona	thesis	2020	original research	TY, VO	2018	bacteria	Rickettsia	Rickettsia	NA	NA	NA	NA	wildlife	marmot	Marmota marmota	negative	NA	NA	NA	NA	NA	NA	NA	NA	NA	Rickettsia	Marmota marmota	European marmot	Mammalia	Rodentia	Sciuridae	Marmota	Rickettsia	Bacteria	Rickettsiales	Rickettsiaceae	Rickettsia	NA	NA	NA	NA
22	NA	https://permalink.obvsg.at/UVW/AC16359749	NA	NA	Blutparasiten und weitere von Vektoren übertragene Erreger bei Murmeltieren Marmota marmota aus Westösterreich 2018	Soukup, Ilona	thesis	2020	original research	TY, VO	2018	parasite	Anaplasmataceae	Anaplasmataceae	NA	NA	NA	NA	wildlife	marmot	Marmota marmota	negative	NA	NA	NA	NA	NA	NA	NA	NA	NA	Anaplasmataceae	Marmota marmota	European marmot	Mammalia	Rodentia	Sciuridae	Marmota	Anaplasmataceae	Bacteria	Rickettsiales	Anaplasmataceae	unknown	NA	NA	NA	NA
22	NA	https://permalink.obvsg.at/UVW/AC16359750	NA	NA	Blutparasiten und weitere von Vektoren übertragene Erreger bei Murmeltieren Marmota marmota aus Westösterreich 2018	Soukup, Ilona	thesis	2020	original research	TY, VO	2018	parasite	Piroplasmida	Piroplasmida	NA	NA	NA	NA	wildlife	marmot	Marmota marmota	negative	NA	NA	NA	NA	NA	NA	NA	NA	NA	Piroplasmida	Marmota marmota	European marmot	Mammalia	Rodentia	Sciuridae	Marmota	Piroplasmida	Eukaryota	Piroplasmida	unknown	unknown	NA	NA	NA	NA
22	NA	https://permalink.obvsg.at/UVW/AC16359751	NA	NA	Blutparasiten und weitere von Vektoren übertragene Erreger bei Murmeltieren Marmota marmota aus Westösterreich 2018	Soukup, Ilona	thesis	2020	original research	TY, VO	2018	parasite	Filarioidea	Filarioidea	NA	NA	NA	NA	wildlife	marmot	Marmota marmota	negative	NA	NA	NA	NA	NA	NA	NA	NA	NA	Filarioidea	Marmota marmota	European marmot	Mammalia	Rodentia	Sciuridae	Marmota	Filarioidea	Eukaryota	Rhabditida	unknown	unknown	NA	NA	NA	NA
22	NA	https://permalink.obvsg.at/UVW/AC16359752	NA	NA	Blutparasiten und weitere von Vektoren übertragene Erreger bei Murmeltieren Marmota marmota aus Westösterreich 2018	Soukup, Ilona	thesis	2020	original research	TY, VO	2018	parasite	Trypanosomatida	Trypanosomatida	NA	NA	NA	NA	wildlife	marmot	Marmota marmota	negative	NA	NA	NA	NA	NA	NA	NA	NA	NA	Trypanosomatida	Marmota marmota	European marmot	Mammalia	Rodentia	Sciuridae	Marmota	Trypanosomatida	Eukaryota	Trypanosomatida	unknown	unknown	NA	NA	NA	NA
23	10.1007/s00436-020-06928-5	NA	NA	NA	Cryptosporidium parvum, Cryptosporidium ryanae, and Cryptosporidium bovis in samples from calves in Austria	Lichtmannsperger, Katharina; Harl, Josef; Freudenthaler, Katharina; Hinney, Barbara; Wittek, Thomas; Joachim, Anja	article	2020	original research	AUT	NA	parasite	Cryptosporidium parvum	Cryptosporidium parvum	NA	NA	NA	NA	livestock	cattle	NA	positive	NA	NA	NA	NA	NA	NA	NA	NA	NA	Cryptosporidium parvum	Bos taurus	cattle	Mammalia	Artiodactyla	Bovidae	Bos	Cryptosporidium parvum	Eukaryota	Eucoccidiorida	Cryptosporidiidae	Cryptosporidium	NA	NA	NA	NA
24	10.1007/s00436-019-06576-8	NA	NA	NA	Current trends in canine dirofilariosis in Austria-do we face a pre-endemic status?	Sonnberger, Karin; Duscher, Georg G.; Fuehrer, Hans-Peter; Leschnik, Michael	article	2020	original research	VIE	1998-2018	parasite	Dirofilaria immitis	Dirofilaria immitis	NA	NA	NA	NA	companion animal	dog	NA	seropositive and positive	NA	NA	NA	NA	NA	possible	Hungary, Western Balkan, Greece, Romania, Iberian Peninsula, Slovakia, Bulgaria, USA, Germany, Italy	NA	NA	Dirofilaria immitis	Canis lupus familiaris	dog	Mammalia	Carnivora	Canidae	Canis	Dirofilaria immitis	Eukaryota	Rhabditida	Onchocercidae	Dirofilaria	NA	NA	NA	NA
24	10.1007/s00436-019-06576-9	NA	NA	NA	Current trends in canine dirofilariosis in Austria-do we face a pre-endemic status?	Sonnberger, Karin; Duscher, Georg G.; Fuehrer, Hans-Peter; Leschnik, Michael	article	2020	original research	VIE	1998-2018	parasite	Dirofilaria immitis	Dirofilaria immitis	NA	NA	NA	NA	companion animal	dog	NA	seropositive and positive	NA	NA	NA	NA	NA	NA	NA	NA	NA	Dirofilaria immitis	Canis lupus familiaris	dog	Mammalia	Carnivora	Canidae	Canis	Dirofilaria immitis	Eukaryota	Rhabditida	Onchocercidae	Dirofilaria	NA	NA	NA	NA
24	10.1007/s00436-019-06576-10	NA	NA	NA	Current trends in canine dirofilariosis in Austria-do we face a pre-endemic status?	Sonnberger, Karin; Duscher, Georg G.; Fuehrer, Hans-Peter; Leschnik, Michael	article	2020	original research	VIE	1998-2018	parasite	Dirofilaria repens	Dirofilaria repens	NA	NA	NA	NA	companion animal	dog	NA	seropositive and positive	NA	NA	NA	NA	NA	possible	Hungary, Western Balkan, Greece, Romania, Iberian Peninsula, Slovakia, Bulgaria, USA, Germany, Italy	NA	NA	Dirofilaria repens	Canis lupus familiaris	dog	Mammalia	Carnivora	Canidae	Canis	Dirofilaria repens	Eukaryota	Rhabditida	Onchocercidae	Dirofilaria	NA	NA	NA	NA
24	10.1007/s00436-019-06576-11	NA	NA	NA	Current trends in canine dirofilariosis in Austria-do we face a pre-endemic status?	Sonnberger, Karin; Duscher, Georg G.; Fuehrer, Hans-Peter; Leschnik, Michael	article	2020	original research	VIE	1998-2018	parasite	Dirofilaria repens	Dirofilaria repens	NA	NA	NA	NA	companion animal	dog	NA	seropositive and positive	NA	NA	NA	NA	NA	NA	NA	NA	NA	Dirofilaria repens	Canis lupus familiaris	dog	Mammalia	Carnivora	Canidae	Canis	Dirofilaria repens	Eukaryota	Rhabditida	Onchocercidae	Dirofilaria	NA	NA	NA	NA
25	10.1111/tbed.13351	NA	NA	NA	Different dynamics of Usutu virus infections in Austria and Hungary, 2017-2018	Weidinger, Pia; Kolodziejek, Jolanta; Bakonyi, Tamás; Brunthaler, René; Erdélyi, Károly; Weissenböck, Herbert; Nowotny, Norbert	article	2020	national surveillance data	VIE, LA, ST, UA, B, CA	2017	virus	Usutu virus	Usutu virus	mosquito	Culex pipiens	Culex pipiens	NA	wildlife	eurasian blackbird	Turdus merula	positive	NA	NA	NA	NA	NA	NA	NA	NA	NA	Usutu virus	Turdus merula	blackbird	Aves	Passeriformes	Turdidae	Turdus	Usutu virus	Viruses	Amarillovirales	Flaviviridae	Orthoflavivirus	Culex pipiens	Diptera	Culicidae	Culex
25	10.1111/tbed.13352	NA	NA	NA	Different dynamics of Usutu virus infections in Austria and Hungary, 2017-2018	Weidinger, Pia; Kolodziejek, Jolanta; Bakonyi, Tamás; Brunthaler, René; Erdélyi, Károly; Weissenböck, Herbert; Nowotny, Norbert	article	2020	national surveillance data	VIE, LA, ST, UA, B, CA	2017	virus	Usutu virus	Usutu virus	mosquito	Culex pipiens	Culex pipiens	NA	wildlife	song thrush	Turdus philomelos	negative	NA	NA	NA	NA	NA	NA	NA	NA	NA	Usutu virus	Turdus philomelos	song thrush	Aves	Passeriformes	Turdidae	Turdus	Usutu virus	Viruses	Amarillovirales	Flaviviridae	Orthoflavivirus	Culex pipiens	Diptera	Culicidae	Culex
25	10.1111/tbed.13353	NA	NA	NA	Different dynamics of Usutu virus infections in Austria and Hungary, 2017-2018	Weidinger, Pia; Kolodziejek, Jolanta; Bakonyi, Tamás; Brunthaler, René; Erdélyi, Károly; Weissenböck, Herbert; Nowotny, Norbert	article	2020	national surveillance data	VIE, LA, ST, UA, B, CA	2018	virus	Usutu virus	Usutu virus	mosquito	Culex pipiens	Culex pipiens	NA	wildlife	eurasian blackbird	Turdus merula	positive	NA	NA	NA	NA	NA	NA	NA	NA	NA	Usutu virus	Turdus merula	blackbird	Aves	Passeriformes	Turdidae	Turdus	Usutu virus	Viruses	Amarillovirales	Flaviviridae	Orthoflavivirus	Culex pipiens	Diptera	Culicidae	Culex
25	10.1111/tbed.13354	NA	NA	NA	Different dynamics of Usutu virus infections in Austria and Hungary, 2017-2018	Weidinger, Pia; Kolodziejek, Jolanta; Bakonyi, Tamás; Brunthaler, René; Erdélyi, Károly; Weissenböck, Herbert; Nowotny, Norbert	article	2020	national surveillance data	VIE, LA, ST, UA, B, CA	2018	virus	Usutu virus	Usutu virus	mosquito	Culex pipiens	Culex pipiens	NA	wildlife	song thrush	Turdus philomelos	positive	NA	NA	NA	NA	NA	NA	NA	NA	NA	Usutu virus	Turdus philomelos	song thrush	Aves	Passeriformes	Turdidae	Turdus	Usutu virus	Viruses	Amarillovirales	Flaviviridae	Orthoflavivirus	Culex pipiens	Diptera	Culicidae	Culex
25	10.1111/tbed.13355	NA	NA	NA	Different dynamics of Usutu virus infections in Austria and Hungary, 2017-2018	Weidinger, Pia; Kolodziejek, Jolanta; Bakonyi, Tamás; Brunthaler, René; Erdélyi, Károly; Weissenböck, Herbert; Nowotny, Norbert	article	2020	national surveillance data	VIE, LA, ST, UA, B, CA	2018	virus	Usutu virus	Usutu virus	mosquito	Culex pipiens	Culex pipiens	NA	wildlife	house sparrow	Passer domesticus	positive	NA	NA	NA	NA	NA	NA	NA	NA	NA	Usutu virus	Passer domesticus	House sparrow	Aves	Passeriformes	Passeridae	Passer	Usutu virus	Viruses	Amarillovirales	Flaviviridae	Orthoflavivirus	Culex pipiens	Diptera	Culicidae	Culex
25	10.1111/tbed.13356	NA	NA	NA	Different dynamics of Usutu virus infections in Austria and Hungary, 2017-2018	Weidinger, Pia; Kolodziejek, Jolanta; Bakonyi, Tamás; Brunthaler, René; Erdélyi, Károly; Weissenböck, Herbert; Nowotny, Norbert	article	2020	national surveillance data	VIE, LA, ST, UA, B, CA	2018	virus	Usutu virus	Usutu virus	mosquito	Culex pipiens	Culex pipiens	NA	wildlife	blue tit	Cyanistes caeruleus	positive	NA	NA	NA	NA	NA	NA	NA	NA	NA	Usutu virus	Cyanistes caeruleus	blue tit	Aves	Passeriformes	Paridae	Cyanistes	Usutu virus	Viruses	Amarillovirales	Flaviviridae	Orthoflavivirus	Culex pipiens	Diptera	Culicidae	Culex
25	10.1111/tbed.13357	NA	NA	NA	Different dynamics of Usutu virus infections in Austria and Hungary, 2017-2019	Weidinger, Pia; Kolodziejek, Jolanta; Bakonyi, Tamás; Brunthaler, René; Erdélyi, Károly; Weissenböck, Herbert; Nowotny, Norbert	article	2021	national surveillance data	VIE, LA, ST, UA, B, CA	2017-2018	virus	Usutu virus	Usutu virus	mosquito	Culex pipiens	Culex pipiens	NA	wildlife	borreal owl	Aegolius funereus	NA	NA	NA	NA	NA	NA	NA	NA	NA	NA	Usutu virus	Aegolius funereus	boreal owl	Aves	Strigiformes	Strigidae	Aegolius	Usutu virus	Viruses	Amarillovirales	Flaviviridae	Orthoflavivirus	Culex pipiens	Diptera	Culicidae	Culex
25	10.1111/tbed.13358	NA	NA	NA	Different dynamics of Usutu virus infections in Austria and Hungary, 2017-2020	Weidinger, Pia; Kolodziejek, Jolanta; Bakonyi, Tamás; Brunthaler, René; Erdélyi, Károly; Weissenböck, Herbert; Nowotny, Norbert	article	2022	national surveillance data	VIE, LA, ST, UA, B, CA	2017-2018	virus	Usutu virus	Usutu virus	mosquito	Culex pipiens	Culex pipiens	NA	wildlife	northern goshawk	Accipiter gentilis	NA	NA	NA	NA	NA	NA	NA	NA	NA	NA	Usutu virus	Accipiter gentilis	Northern goshawk	Aves	Accipitriformes	Accipitridae	Accipiter	Usutu virus	Viruses	Amarillovirales	Flaviviridae	Orthoflavivirus	Culex pipiens	Diptera	Culicidae	Culex
25	10.1111/tbed.13359	NA	NA	NA	Different dynamics of Usutu virus infections in Austria and Hungary, 2017-2018	Weidinger, Pia; Kolodziejek, Jolanta; Bakonyi, Tamás; Brunthaler, René; Erdélyi, Károly; Weissenböck, Herbert; Nowotny, Norbert	article	2020	national surveillance data	VIE, LA, ST, UA, B, CA	2018	virus	Usutu virus	Usutu virus	mosquito	Culex pipiens	Culex pipiens	NA	wildlife	bearded reedling	Panurus biarmicus	positive	NA	NA	NA	NA	NA	NA	NA	NA	NA	Usutu virus	Panurus biarmicus	bearded reedling	Aves	Passeriformes	Sylviidae	Panurus	Usutu virus	Viruses	Amarillovirales	Flaviviridae	Orthoflavivirus	Culex pipiens	Diptera	Culicidae	Culex
25	10.1111/tbed.13360	NA	NA	NA	Different dynamics of Usutu virus infections in Austria and Hungary, 2017-2018	Weidinger, Pia; Kolodziejek, Jolanta; Bakonyi, Tamás; Brunthaler, René; Erdélyi, Károly; Weissenböck, Herbert; Nowotny, Norbert	article	2020	national surveillance data	VIE, LA, ST, UA, B, CA	2017-2018	virus	Usutu virus	Usutu virus	mosquito	Culex pipiens	Culex pipiens	NA	companion animal	amazon parrot	Amazona	NA	NA	NA	NA	NA	NA	NA	NA	NA	NA	Usutu virus	Amazona	Amazona	Aves	Psittaciformes	Psittacidae	Amazona	Usutu virus	Viruses	Amarillovirales	Flaviviridae	Orthoflavivirus	Culex pipiens	Diptera	Culicidae	Culex
26	10.1111/tbed.13452	NA	NA	NA	Emergence of West Nile virus lineage 2 in Europe: Characteristics of the first seven cases of West Nile neuroinvasive disease in horses in Austria	Heus, Phebe de; Kolodziejek, Jolanta; Camp, Jeremy V.; Dimmel, Katharina; Bagó, Zoltán; Hubálek, Zdenek; van den Hoven, René; Cavalleri, Jessika-M V.; Nowotny, Norbert	article	2020	national surveillance data	UA, ST	2016, 2017, 2018	virus	West Nile virus	West Nile virus	NA	NA	NA	NA	companion animal	horse	NA	seropositive and positive	NA	NA	NA	NA	NA	NA	NA	first discovered	NA	West Nile virus	Equus caballus	horse	Mammalia	Perissodactyla	Equidae	Equus	West Nile virus	Viruses	Amarillovirales	Flaviviridae	Orthoflavivirus	NA	NA	NA	NA
27	10.1186/s12879-020-05051-1	NA	NA	NA	Francisella tularensis as the cause of protracted fever	Antonitsch, Lukas; Weidinger, Gerhard; Stanek, Gerold; Markowicz, Mateusz	article	2020	case study	NA	NA	bacteria	Francisella tularensis	Francisella tularensis	NA	NA	NA	NA	human	human	NA	seropositive	NA	NA	NA	NA	NA	NA	NA	NA	farmer, forestry worker	Francisella tularensis	Homo sapiens	human	Mammalia	Primates	Hominidae	Homo	Francisella tularensis	Bacteria	Thiotrichales	Francisellaceae	Francisella	NA	NA	NA	NA
28	10.1007/s11252-020-00957-9	NA	NA	NA	Prevalence and risk factors of Leptospira infection in urban brown rats (Rattus norvegicus), Vienna, Austria	Desvars-Larrive, Amélie; Smith, Steve; Munimanda, Gopi; Bourhy, Pascale; Waigner, Theresa; Odom, Margaret; Gliga, Diana S.; Walzer, Chris	article	2020	original research	VIE	2016, 2018	bacteria	Leptospira	Leptospira	NA	NA	NA	NA	wildlife	brown rat	Rattus norvegicus	positive	NA	NA	NA	NA	NA	NA	NA	NA	NA	Leptospira	Rattus norvegicus	Norway rat	Mammalia	Rodentia	Muridae	Rattus	Leptospira	Bacteria	Leptospirales	Leptospiraceae	Leptospira	NA	NA	NA	NA
29	NA	https://permalink.obvsg.at/UVW/AC16149978	NA	NA	Untersuchung der Schneckenfauna aus der Thayatal-Region auf Lungenwurm- und andere Helminthenlarven	Brauchart, Thomas	thesis	2020	original research	LA	2019	parasite	Capillaria aerophila	Capillaria aerophila	gastropods	Gastropods	Helix pomatia	negative	NA	NA	NA	NA	NA	NA	NA	NA	NA	NA	NA	NA	NA	Capillaria aerophila	NA	NA	NA	NA	NA	NA	Capillaria aerophila	Eukaryota	Trichinellida	Capillariidae	Capillaria	Gastropoda	NA	NA	NA
29	NA	https://permalink.obvsg.at/UVW/AC16149978	NA	NA	Untersuchung der Schneckenfauna aus der Thayatal-Region auf Lungenwurm- und andere Helminthenlarven	Brauchart, Thomas	thesis	2020	original research	LA	2019	parasite	Capillaria aerophila	Capillaria aerophila	gastropods	Gastropods	Cepea hortensis	negative	NA	NA	NA	NA	NA	NA	NA	NA	NA	NA	NA	NA	NA	Capillaria aerophila	NA	NA	NA	NA	NA	NA	Capillaria aerophila	Eukaryota	Trichinellida	Capillariidae	Capillaria	Gastropoda	NA	NA	NA
29	NA	https://permalink.obvsg.at/UVW/AC16149978	NA	NA	Untersuchung der Schneckenfauna aus der Thayatal-Region auf Lungenwurm- und andere Helminthenlarven	Brauchart, Thomas	thesis	2020	original research	LA	2019	parasite	Capillaria aerophila	Capillaria aerophila	gastropods	Gastropods	Arianta arbustorum	negative	NA	NA	NA	NA	NA	NA	NA	NA	NA	NA	NA	NA	NA	Capillaria aerophila	NA	NA	NA	NA	NA	NA	Capillaria aerophila	Eukaryota	Trichinellida	Capillariidae	Capillaria	Gastropoda	NA	NA	NA
29	NA	https://permalink.obvsg.at/UVW/AC16149978	NA	NA	Untersuchung der Schneckenfauna aus der Thayatal-Region auf Lungenwurm- und andere Helminthenlarven	Brauchart, Thomas	thesis	2020	original research	LA	2019	parasite	Capillaria aerophila	Capillaria aerophila	gastropods	Gastropods	Arion vulgaris	negative	NA	NA	NA	NA	NA	NA	NA	NA	NA	NA	NA	NA	NA	Capillaria aerophila	NA	NA	NA	NA	NA	NA	Capillaria aerophila	Eukaryota	Trichinellida	Capillariidae	Capillaria	Gastropoda	NA	NA	NA
29	NA	https://permalink.obvsg.at/UVW/AC16149978	NA	NA	Untersuchung der Schneckenfauna aus der Thayatal-Region auf Lungenwurm- und andere Helminthenlarven	Brauchart, Thomas	thesis	2020	original research	LA	2019	parasite	Capillaria aerophila	Capillaria aerophila	gastropods	Gastropods	Limax maximus	negative	NA	NA	NA	NA	NA	NA	NA	NA	NA	NA	NA	NA	NA	Capillaria aerophila	NA	NA	NA	NA	NA	NA	Capillaria aerophila	Eukaryota	Trichinellida	Capillariidae	Capillaria	Gastropoda	NA	NA	NA
30	10.1007/s00508-019-01547-2	NA	NA	NA	Acute liver failure in immunocompetent patients infected with hepatitis E	Wenter, Christian; Borena, Wegene; Oberhuber, Georg; Graziadei, Ivo	article	2019	case study	NA	2018	virus	Hepatitis E virus	Hepatitis E virus	NA	NA	NA	NA	human	human	NA	seropositive	NA	NA	NA	NA	NA	NA	NA	NA	NA	Hepatitis E virus	Homo sapiens	human	Mammalia	Primates	Hominidae	Homo	Orthohepevirus A	Viruses	Hepelivirales	Hepeviridae	Paslahepevirus	NA	NA	NA	NA
31	NA	NA	0043-535X	NA	Case report: Echinococcus multilocularis infection of a Japanese Macaque Macaca fuscata	Glawischnig, W.; Auer, H.; Bagó, Z.; Schöpf, K.	article	2019	case study	TY	2018	parasite	Echinococcus multilocularis	Echinococcus multilocularis	NA	NA	NA	NA	wildlife	japanese macaque	Macaca fuscata	positive	NA	NA	NA	NA	NA	NA	NA	NA	NA	Echinococcus multilocularis	Macaca fuscata	Japanese macaque	Mammalia	Primates	Cercopithecidae	Macaca	Echinococcus multilocularis	Eukaryota	Cyclophyllidea	Taeniidae	Echinococcus	NA	NA	NA	NA
32	NA	https://permalink.obvsg.at/UVW/AC16061981	NA	NA	Das Vorkommen von "Giardia intestinalis" und "Cryptosporidium spp." bei Kälbern mit Durchfall in Österreich	Lichtmannsperger, Katharina	thesis	2019	original research	B, UA, LA, SA, ST, TY	2017-2018	parasite	Cryptosporidium parvum	Cryptosporidium parvum	NA	NA	NA	NA	livestock	cattle	NA	positive	NA	NA	NA	NA	NA	NA	NA	NA	NA	Cryptosporidium parvum	Bos taurus	cattle	Mammalia	Artiodactyla	Bovidae	Bos	Cryptosporidium parvum	Eukaryota	Eucoccidiorida	Cryptosporidiidae	Cryptosporidium	NA	NA	NA	NA
32	NA	https://permalink.obvsg.at/UVW/AC16061982	NA	NA	Das Vorkommen von "Giardia intestinalis" und "Cryptosporidium spp." bei Kälbern mit Durchfall in Österreich	Lichtmannsperger, Katharina	thesis	2019	original research	B, UA, LA, SA, ST, TY	2017-2018	parasite	Giardia intestinalis	Giardia intestinalis	NA	NA	NA	NA	livestock	cattle	NA	positive	NA	NA	NA	NA	NA	NA	NA	NA	NA	Giardia intestinalis	Bos taurus	cattle	Mammalia	Artiodactyla	Bovidae	Bos	Giardia intestinalis	Eukaryota	Diplomonadida	Hexamitidae	Giardia	NA	NA	NA	NA
33	10.1055/a-0896-0945	NA	NA	NA	Infectious causes of abortions in cattle - own experiences and investigations from 2018 January-September	Sodoma, Eva; Mitterhuemer, Simone; Krassnig, Gerald; Stellnberger, Karl; Reisp, Katharina; Schmoll, Friedrich; Dünser, Michael	article	2019	original research	AUT	2018	bacteria	Brucella melitensis	Brucella melitensis	NA	NA	NA	NA	livestock	cattle	NA	seropositive	NA	NA	NA	NA	NA	NA	NA	NA	NA	Brucella melitensis	Bos taurus	cattle	Mammalia	Artiodactyla	Bovidae	Bos	Brucella melitensis	Bacteria	Hyphomicrobiales	Brucellaceae	Brucella	NA	NA	NA	NA
33	10.1055/a-0896-0946	NA	NA	NA	Infectious causes of abortions in cattle - own experiences and investigations from 2018 January-September	Sodoma, Eva; Mitterhuemer, Simone; Krassnig, Gerald; Stellnberger, Karl; Reisp, Katharina; Schmoll, Friedrich; Dünser, Michael	article	2019	original research	AUT	2018	bacteria	Coxiella burnetii	Coxiella burnetii	NA	NA	NA	NA	livestock	cattle	NA	seropositive and positive	NA	NA	NA	NA	NA	NA	NA	NA	NA	Coxiella burnetii	Bos taurus	cattle	Mammalia	Artiodactyla	Bovidae	Bos	Coxiella burnetii	Bacteria	Legionellales	Coxiellaceae	Coxiella	NA	NA	NA	NA
33	10.1055/a-0896-0947	NA	NA	NA	Infectious causes of abortions in cattle - own experiences and investigations from 2018 January-September	Sodoma, Eva; Mitterhuemer, Simone; Krassnig, Gerald; Stellnberger, Karl; Reisp, Katharina; Schmoll, Friedrich; Dünser, Michael	article	2019	original research	AUT	2018	bacteria	Chlamydia abortus	Chlamydia abortus	NA	NA	NA	NA	livestock	cattle	NA	negative	NA	NA	NA	NA	NA	NA	NA	NA	NA	Chlamydia abortus	Bos taurus	cattle	Mammalia	Artiodactyla	Bovidae	Bos	Chlamydia abortus	Bacteria	Chlamydiales	Chlamydiaceae	Chlamydia	NA	NA	NA	NA
33	10.1055/a-0896-0948	NA	NA	NA	Infectious causes of abortions in cattle - own experiences and investigations from 2018 January-September	Sodoma, Eva; Mitterhuemer, Simone; Krassnig, Gerald; Stellnberger, Karl; Reisp, Katharina; Schmoll, Friedrich; Dünser, Michael	article	2019	original research	AUT	2018	bacteria	Salmonella Dublin	Salmonella Dublin	NA	NA	NA	NA	livestock	cattle	NA	positive	NA	NA	NA	NA	NA	NA	NA	NA	NA	Salmonella Dublin	Bos taurus	cattle	Mammalia	Artiodactyla	Bovidae	Bos	Salmonella enterica subsp. enterica serovar Dublin	Bacteria	Enterobacterales	Enterobacteriaceae	Salmonella	NA	NA	NA	NA
33	10.1055/a-0896-0949	NA	NA	NA	Infectious causes of abortions in cattle - own experiences and investigations from 2018 January-September	Sodoma, Eva; Mitterhuemer, Simone; Krassnig, Gerald; Stellnberger, Karl; Reisp, Katharina; Schmoll, Friedrich; Dünser, Michael	article	2019	original research	AUT	2018	bacteria	Leptospira	Leptospira	NA	NA	NA	NA	livestock	cattle	NA	negative	NA	NA	NA	NA	NA	NA	NA	NA	NA	Leptospira	Bos taurus	cattle	Mammalia	Artiodactyla	Bovidae	Bos	Leptospira	Bacteria	Leptospirales	Leptospiraceae	Leptospira	NA	NA	NA	NA
34	NA	NA	0043-535X	NA	Influence of communal alpine pasturing on the sero-conversion against Chlamydia abortus, Coxiella burnetii, Toxoplasma gondii and Neospora caninum in sheep	Schoiswohl, J.; Jury, A.; Windhaber, C.; Stanek, A.; Krametter-Froetscher, R.	article	2019	original research	ST, SA	2015	bacteria	Chlamydia abortus	Chlamydia abortus	NA	NA	NA	NA	livestock	sheep	NA	seropositive	NA	NA	NA	NA	NA	NA	NA	NA	NA	Chlamydia abortus	Ovis aries	sheep	Mammalia	Artiodactyla	Bovidae	Ovis	Chlamydia abortus	Bacteria	Chlamydiales	Chlamydiaceae	Chlamydia	NA	NA	NA	NA
34	NA	NA	0043-535X	NA	Influence of communal alpine pasturing on the sero-conversion against Chlamydia abortus, Coxiella burnetii, Toxoplasma gondii and Neospora caninum in sheep	Schoiswohl, J.; Jury, A.; Windhaber, C.; Stanek, A.; Krametter-Froetscher, R.	article	2019	original research	ST, SA	2015	bacteria	Coxiella burnetii	Coxiella burnetii	NA	NA	NA	NA	livestock	sheep	NA	seropositive	NA	NA	NA	NA	NA	NA	NA	NA	NA	Coxiella burnetii	Ovis aries	sheep	Mammalia	Artiodactyla	Bovidae	Ovis	Coxiella burnetii	Bacteria	Legionellales	Coxiellaceae	Coxiella	NA	NA	NA	NA
34	NA	NA	0043-535X	NA	Influence of communal alpine pasturing on the sero-conversion against Chlamydia abortus, Coxiella burnetii, Toxoplasma gondii and Neospora caninum in sheep	Schoiswohl, J.; Jury, A.; Windhaber, C.; Stanek, A.; Krametter-Froetscher, R.	article	2019	original research	ST, SA	2015	parasite	Toxoplasma gondii	Toxoplasma gondii	NA	NA	NA	NA	livestock	sheep	NA	seropositive	NA	NA	NA	NA	NA	NA	NA	NA	NA	Toxoplasma gondii	Ovis aries	sheep	Mammalia	Artiodactyla	Bovidae	Ovis	Toxoplasma gondii	Eukaryota	Eucoccidiorida	Sarcocystidae	Toxoplasma	NA	NA	NA	NA
35	10.1111/zph.12633	NA	NA	NA	Occupational swine exposure and Hepatitis E virus, Leptospira, Ascaris suum seropositivity and MRSA colonization in Austrian veterinarians, 2017-2018-A cross-sectional study	Taus, Karin; Schmoll, Friedrich; El-Khatib, Ziad; Auer, Herbert; Holzmann, Heidemarie; Aberle, Stephan; Pekard-Amenitsch, Shiva; Monschein, Stefanie; Sattler, Tatjana; Steinparzer, Romana; Allerberger, Franz; Schmid, Daniela	article	2019	original research	AUT	2017	virus	Hepatitis E virus	Hepatitis E virus	NA	NA	NA	NA	human	human	NA	seropositive	NA	NA	NA	NA	NA	NA	NA	NA	swine-veterinarian, veterinarian	Hepatitis E virus	Homo sapiens	human	Mammalia	Primates	Hominidae	Homo	Orthohepevirus A	Viruses	Hepelivirales	Hepeviridae	Paslahepevirus	NA	NA	NA	NA
35	10.1111/zph.12634	NA	NA	NA	Occupational swine exposure and Hepatitis E virus, Leptospira, Ascaris suum seropositivity and MRSA colonization in Austrian veterinarians, 2017-2018-A cross-sectional study	Taus, Karin; Schmoll, Friedrich; El-Khatib, Ziad; Auer, Herbert; Holzmann, Heidemarie; Aberle, Stephan; Pekard-Amenitsch, Shiva; Monschein, Stefanie; Sattler, Tatjana; Steinparzer, Romana; Allerberger, Franz; Schmid, Daniela	article	2019	original research	AUT	2017	bacteria	Leptospira	Leptospira	NA	NA	NA	NA	human	human	NA	seropositive	NA	NA	NA	NA	NA	NA	NA	NA	swine-veterinarian, veterinarian	Leptospira	Homo sapiens	human	Mammalia	Primates	Hominidae	Homo	Leptospira	Bacteria	Leptospirales	Leptospiraceae	Leptospira	NA	NA	NA	NA
35	10.1111/zph.12635	NA	NA	NA	Occupational swine exposure and Hepatitis E virus, Leptospira, Ascaris suum seropositivity and MRSA colonization in Austrian veterinarians, 2017-2018-A cross-sectional study	Taus, Karin; Schmoll, Friedrich; El-Khatib, Ziad; Auer, Herbert; Holzmann, Heidemarie; Aberle, Stephan; Pekard-Amenitsch, Shiva; Monschein, Stefanie; Sattler, Tatjana; Steinparzer, Romana; Allerberger, Franz; Schmid, Daniela	article	2018	original research	AUT	2016	bacteria	Staphylococcus aureus MRSA	Staphylococcus aureus MRSA	NA	NA	NA	NA	human	human	NA	seropositive	NA	NA	NA	NA	NA	NA	NA	NA	swine-veterinarian, veterinarian	Staphylococcus aureus MRSA	Homo sapiens	human	Mammalia	Primates	Hominidae	Homo	Staphylococcus aureus MRSA	Bacteria	Bacillales	Staphylococcaceae	Staphylococcus	NA	NA	NA	NA
35	10.1111/zph.12636	NA	NA	NA	Occupational swine exposure and Hepatitis E virus, Leptospira, Ascaris suum seropositivity and MRSA colonization in Austrian veterinarians, 2017-2018-A cross-sectional study	Taus, Karin; Schmoll, Friedrich; El-Khatib, Ziad; Auer, Herbert; Holzmann, Heidemarie; Aberle, Stephan; Pekard-Amenitsch, Shiva; Monschein, Stefanie; Sattler, Tatjana; Steinparzer, Romana; Allerberger, Franz; Schmid, Daniela	article	2019	original research	AUT	2017	parasite	Ascaris suum	Ascaris suum	NA	NA	NA	NA	human	human	NA	seropositive	NA	NA	NA	NA	NA	NA	NA	NA	swine-veterinarian, veterinarian	Ascaris suum	Homo sapiens	human	Mammalia	Primates	Hominidae	Homo	Ascaris suum	Eukaryota	Rhabditida	Ascarididae	Ascaris	NA	NA	NA	NA
36	NA	NA	0043-535X	NA	Red foxes Vulpes vulpes as a reservoir for Trichinella in Western Austria	Glawischnig, W.; Sun, H.; Schleicher, C.; Schoepf, K.	article	2019	original research	ST, CA, SA, TY, VO	2003-2004	parasite	Trichinella	Trichinella	NA	NA	NA	NA	wildlife	red fox	Vulpes vulpes	positive	NA	NA	NA	NA	NA	NA	NA	NA	NA	Trichinella	Vulpes vulpes	red fox	Mammalia	Carnivora	Canidae	Vulpes	Trichinella	Eukaryota	Trichinellida	Trichinellidae	Trichinella	NA	NA	NA	NA
37	10.1007/s00436-019-06275-0	NA	NA	NA	The first autochthonous case of feline ocular thelaziosis in Austria	Hodžić, Adnan; Payer, Albert; Duscher, Georg Gerhard	article	2019	case study	ST	2018	parasite	Thelazia callipaeda	Thelazia callipaeda	NA	NA	NA	NA	companion animal	cat	NA	positive	NA	NA	NA	NA	NA	no	NA	first autochtonous	NA	Thelazia callipaeda	Felis catus	domestic cat	Mammalia	Carnivora	Felidae	Felis	Thelazia callipaeda	Eukaryota	Rhabditida	Thelaziidae	Thelazia	NA	NA	NA	NA
38	NA	https://permalink.obvsg.at/UVW/AC15731124	NA	NA	Untersuchungen von Rehwild Capreolus capreolus aus Oberösterreich Innviertel auf von Vektoren übertragene Krankheitserreger	Gotthalmseder, Eva	thesis	2019	original research	UA	2017	parasite	Babesia	Babesia capreoli	NA	NA	NA	NA	wildlife	roe deer	Capreolus capreolus	positive	NA	NA	NA	NA	NA	NA	NA	NA	NA	Babesia capreoli	Capreolus capreolus	Western roe deer	Mammalia	Artiodactyla	Cervidae	Capreolus	Babesia capreoli	Eukaryota	Piroplasmida	Babesiidae	Babesia	NA	NA	NA	NA
38	NA	https://permalink.obvsg.at/UVW/AC15731125	NA	NA	Untersuchungen von Rehwild Capreolus capreolus aus Oberösterreich Innviertel auf von Vektoren übertragene Krankheitserreger	Gotthalmseder, Eva	thesis	2019	original research	UA	2017	parasite	Anaplasma phagocytophilum	Anaplasma phagocytophilum	NA	NA	NA	NA	wildlife	roe deer	Capreolus capreolus	positive	NA	NA	NA	NA	NA	NA	NA	NA	NA	Anaplasma phagocytophilum	Capreolus capreolus	Western roe deer	Mammalia	Artiodactyla	Cervidae	Capreolus	Anaplasma phagocytophilum	Bacteria	Rickettsiales	Anaplasmataceae	Anaplasma	NA	NA	NA	NA
38	NA	https://permalink.obvsg.at/UVW/AC15731126	NA	NA	Untersuchungen von Rehwild Capreolus capreolus aus Oberösterreich Innviertel auf von Vektoren übertragene Krankheitserreger	Gotthalmseder, Eva	thesis	2019	original research	UA	2017	bacteria	Rickettsia	Rickettsia	NA	NA	NA	NA	wildlife	roe deer	Capreolus capreolus	negative	NA	NA	NA	NA	NA	NA	NA	NA	NA	Rickettsia	Capreolus capreolus	Western roe deer	Mammalia	Artiodactyla	Cervidae	Capreolus	Rickettsia	Bacteria	Rickettsiales	Rickettsiaceae	Rickettsia	NA	NA	NA	NA
38	NA	https://permalink.obvsg.at/UVW/AC15731127	NA	NA	Untersuchungen von Rehwild Capreolus capreolus aus Oberösterreich Innviertel auf von Vektoren übertragene Krankheitserreger	Gotthalmseder, Eva	thesis	2019	original research	UA	2017	parasite	Filarioidea	Filarioidea	NA	NA	NA	NA	wildlife	roe deer	Capreolus capreolus	negative	NA	NA	NA	NA	NA	NA	NA	NA	NA	Filarioidea	Capreolus capreolus	Western roe deer	Mammalia	Artiodactyla	Cervidae	Capreolus	Filarioidea	Eukaryota	Rhabditida	unknown	unknown	NA	NA	NA	NA
38	NA	https://permalink.obvsg.at/UVW/AC15731128	NA	NA	Untersuchungen von Rehwild Capreolus capreolus aus Oberösterreich Innviertel auf von Vektoren übertragene Krankheitserreger	Gotthalmseder, Eva	thesis	2019	original research	UA	2017	parasite	Trypanosomatida	Trypanosomatida	NA	NA	NA	NA	wildlife	roe deer	Capreolus capreolus	negative	NA	NA	NA	NA	NA	NA	NA	NA	NA	Trypanosomatida	Capreolus capreolus	Western roe deer	Mammalia	Artiodactyla	Cervidae	Capreolus	Trypanosomatida	Eukaryota	Trypanosomatida	unknown	unknown	NA	NA	NA	NA
39	NA	https://permalink.obvsg.at/UVW/AC15604574	NA	NA	Vorkommen, Diagnose und Therapie von Giardieninfektionen bei Hunden aus dem Tierheim und aus der parasitologischen Diagnostik	Friedl, Paulina	thesis	2019	original research	NA	2018	parasite	Giardia	Giardia	NA	NA	NA	NA	companion animal	dog	NA	positive	NA	NA	NA	NA	NA	NA	NA	NA	NA	Giardia	Canis lupus familiaris	dog	Mammalia	Carnivora	Canidae	Canis	Giardia	Eukaryota	Diplomonadida	Hexamitidae	Giardia	NA	NA	NA	NA
39	NA	https://permalink.obvsg.at/UVW/AC15604576	NA	NA	Vorkommen, Diagnose und Therapie von Giardieninfektionen bei Hunden aus dem Tierheim und aus der parasitologischen Diagnostik	Friedl, Paulina	thesis	2019	original research	NA	2018	parasite	Toxocara canis	Toxocara canis	NA	NA	NA	NA	companion animal	dog	NA	positive	NA	NA	NA	NA	NA	NA	NA	NA	NA	Toxocara canis	Canis lupus familiaris	dog	Mammalia	Carnivora	Canidae	Canis	Toxocara canis	Eukaryota	Rhabditida	Toxocaridae	Toxocara	NA	NA	NA	NA
39	NA	https://permalink.obvsg.at/UVW/AC15604577	NA	NA	Vorkommen, Diagnose und Therapie von Giardieninfektionen bei Hunden aus dem Tierheim und aus der parasitologischen Diagnostik	Friedl, Paulina	thesis	2019	original research	NA	2018	parasite	Trichuris vulpis	Trichuris vulpis	NA	NA	NA	NA	companion animal	dog	NA	positive	NA	NA	NA	NA	NA	NA	NA	NA	NA	Trichuris vulpis	Canis lupus familiaris	dog	Mammalia	Carnivora	Canidae	Canis	Trichuris vulpis	Eukaryota	Trichinellida	Trichuridae	Trichuris	NA	NA	NA	NA
40	10.2807/1560-7917.ES.2018.23.48.1800595	NA	NA	NA	Adult Hyalomma marginatum tick positive for Rickettsia aeschlimannii in Austria, October 2018	Duscher, Georg Gerhard; Hodžić, Adnan; Hufnagl, Peter; Wille-Piazzai, Walpurga; Schötta, Anna-Magarita; Markowicz, Mateusz Andrzej; Estrada-Peña, Agustín; Stanek, Gerold; Allerberger, Franz	article	2018	case study	LA	2018	bacteria	Rickettsia aeschlimannii	Rickettsia aeschlimannii	tick	Hyalomma marginatum	Hyalomma marginatum	positive	companion animal	horse	NA	NA	NA	NA	NA	NA	NA	yes	NA	NA	NA	Rickettsia aeschlimannii	Equus caballus	horse	Mammalia	Perissodactyla	Equidae	Equus	Rickettsia aeschlimannii	Bacteria	Rickettsiales	Rickettsiaceae	Rickettsia	Hyalomma marginatum	Ixodida	Ixodidae	Hyalomma
41	10.1186/s13071-018-3070-7	NA	NA	NA	Bartonella DNA in heart tissues of bats in central and eastern Europe and a review of phylogenetic relations of bat-associated bartonellae	Corduneanu, Alexandra; Sándor, Attila D.; Ionicǎ, Angela Monica; Hornok, Sándor; Leitner, Natascha; Bagó, Zoltán; Stefke, Katharina; Fuehrer, Hans-Peter; Mihalca, Andrei Daniel	article	2018	original research	LA, VIE, SA, CA	2001-2016	bacteria	Bat-associated Bartonella	Bat-associated Bartonella	NA	NA	NA	NA	wildlife	bat	NA	negative	NA	NA	NA	NA	NA	NA	NA	NA	NA	Bat-associated Bartonella	Chiroptera	bats	Mammalia	Chiroptera	NA	NA	Bartonella	Bacteria	Hyphomicrobiales	Bartonellaceae	Bartonella	NA	NA	NA	NA
42	10.1089/vbz.2017.2215	NA	NA	NA	Bartonella henselae and Rickettsia felis Detected in Cat Fleas Ctenocephalides felis Derived from Eastern Austrian Cats	Duscher, Georg Gerhard; Hodžić, Adnan; Potkonjak, Aleksandar; Leschnik, Michael W.; Spergser, Joachim	article	2018	original research	VIE, LA	2016	bacteria	Bartonella henselae	Bartonella henselae	cat flea	Ctenocephalides felis	Ctenocephalides felis	positive	companion animal	cat	NA	NA	NA	NA	NA	NA	NA	NA	NA	NA	veterinarian, animal keeper	Bartonella henselae	Felis catus	domestic cat	Mammalia	Carnivora	Felidae	Felis	Bartonella henselae	Bacteria	Hyphomicrobiales	Bartonellaceae	Bartonella	Ctenocephalides felis	Siphonaptera	Pulicidae	Ctenocephalides
42	10.1089/vbz.2017.2216	NA	NA	NA	Bartonella henselae and Rickettsia felis Detected in Cat Fleas Ctenocephalides felis Derived from Eastern Austrian Cats	Duscher, Georg Gerhard; Hodžić, Adnan; Potkonjak, Aleksandar; Leschnik, Michael W.; Spergser, Joachim	article	2018	original research	VIE, LA	2026	bacteria	Rickettsia felis	Rickettsia felis	cat flea	Ctenocephalides felis	Ctenocephalides felis	positive	companion animal	cat	NA	NA	NA	NA	NA	NA	NA	NA	NA	NA	veterinarian, animal keeper	Rickettsia felis	Felis catus	domestic cat	Mammalia	Carnivora	Felidae	Felis	Rickettsia felis	Bacteria	Rickettsiales	Rickettsiaceae	Rickettsia	Ctenocephalides felis	Siphonaptera	Pulicidae	Ctenocephalides
43	NA	https://permalink.obvsg.at/UVW/AC15158035	NA	NA	Comprehensive study on pathologies in broilers and prevalence of selected microorganisms in broiler flocks kept with lower stocking density	Gaußmann, Barbara	thesis	2018	original research	CA, ST	2014, 2016	bacteria	Escherichia coli	Escherichia coli	NA	NA	NA	NA	livestock	chicken	NA	positive	NA	NA	NA	NA	NA	NA	NA	NA	NA	Escherichia coli	Gallus gallus	chicken	Aves	Galliformes	Phasianidae	Gallus	Escherichia coli	Bacteria	Enterobacterales	Enterobacteriaceae	Escherichia	NA	NA	NA	NA
43	NA	https://permalink.obvsg.at/UVW/AC15158036	NA	NA	Comprehensive study on pathologies in broilers and prevalence of selected microorganisms in broiler flocks kept with lower stocking density	Gaußmann, Barbara	thesis	2018	original research	CA, ST	2014, 2016	bacteria	Staphylococcus	Staphylococcus	NA	NA	NA	NA	livestock	chicken	NA	positive	NA	NA	NA	NA	NA	NA	NA	NA	NA	Staphylococcus	Gallus gallus	chicken	Aves	Galliformes	Phasianidae	Gallus	Staphylococcus	Bacteria	Bacillales	Staphylococcaceae	Staphylococcus	NA	NA	NA	NA
43	NA	https://permalink.obvsg.at/UVW/AC15158037	NA	NA	Comprehensive study on pathologies in broilers and prevalence of selected microorganisms in broiler flocks kept with lower stocking density	Gaußmann, Barbara	thesis	2018	original research	CA, ST	2014, 2016	bacteria	Streptococcus	Streptococcus	NA	NA	NA	NA	livestock	chicken	NA	positive	NA	NA	NA	NA	NA	NA	NA	NA	NA	Streptococcus	Gallus gallus	chicken	Aves	Galliformes	Phasianidae	Gallus	Streptococcus	Bacteria	Lactobacillales	Streptococcaceae	Streptococcus	NA	NA	NA	NA
43	NA	https://permalink.obvsg.at/UVW/AC15158037	NA	NA	Comprehensive study on pathologies in broilers and prevalence of selected microorganisms in broiler flocks kept with lower stocking density	Gaußmann, Barbara	thesis	2018	original research	CA, ST	2014, 2016	bacteria	Enterococcus	Enterococcus	NA	NA	NA	NA	livestock	chicken	NA	positive	NA	NA	NA	NA	NA	NA	NA	NA	NA	Enterococcus	Gallus gallus	chicken	Aves	Galliformes	Phasianidae	Gallus	Enterococcus	Bacteria	Lactobacillales	Enterococcaceae	Enterococcus	NA	NA	NA	NA
43	NA	https://permalink.obvsg.at/UVW/AC15158038	NA	NA	Comprehensive study on pathologies in broilers and prevalence of selected microorganisms in broiler flocks kept with lower stocking density	Gaußmann, Barbara	thesis	2018	original research	CA, ST	2014, 2016	bacteria	Campylobacter	Campylobacter	NA	NA	NA	NA	livestock	chicken	NA	positive	NA	NA	NA	NA	NA	NA	NA	NA	NA	Campylobacter	Gallus gallus	chicken	Aves	Galliformes	Phasianidae	Gallus	Campylobacter	Bacteria	Campylobacterales	Campylobacteraceae	Campylobacter	NA	NA	NA	NA
43	NA	https://permalink.obvsg.at/UVW/AC15158038	NA	NA	Comprehensive study on pathologies in broilers and prevalence of selected microorganisms in broiler flocks kept with lower stocking density	Gaußmann, Barbara	thesis	2018	original research	CA, ST	2014, 2016	bacteria	Clostridium perfringens	Clostridium perfringens	NA	NA	NA	NA	livestock	chicken	NA	positive	NA	NA	NA	NA	NA	NA	NA	NA	NA	Clostridium perfringens	Gallus gallus	chicken	Aves	Galliformes	Phasianidae	Gallus	Clostridium perfringens	Bacteria	Eubacteriales	Clostridiaceae	Clostridium	NA	NA	NA	NA
43	NA	https://permalink.obvsg.at/UVW/AC15158039	NA	NA	Comprehensive study on pathologies in broilers and prevalence of selected microorganisms in broiler flocks kept with lower stocking density	Gaußmann, Barbara	thesis	2018	original research	CA, ST	2014, 2016	bacteria	Salmonella	Salmonella	NA	NA	NA	NA	livestock	chicken	NA	positive	NA	NA	NA	NA	NA	NA	NA	NA	NA	Salmonella	Gallus gallus	chicken	Aves	Galliformes	Phasianidae	Gallus	Salmonella	Bacteria	Enterobacterales	Enterobacteriaceae	Salmonella	NA	NA	NA	NA
44	10.2807/1560-7917.ES.2018.23.43.1800545	NA	NA	NA	Increase in humanWest Nile and Usutu virus infections, Austria, 2018	Aberle, Stephan W.; Kolodziejek, Jolanta; Jungbauer, Christof; Stiasny, Karin; Aberle, Judith H.; Zoufaly, Alexander; Hourfar, Michael Kai; Weidner, Lisa; Nowotny, Norbert	article	2018	national surveillance data	VIE, LA, B	2018	virus	West Nile virus	West Nile virus	NA	NA	NA	NA	human	human	NA	positive	NA	NA	NA	NA	NA	possible	Serbia, Italy, Greece, Hungary, Croatia	NA	NA	West Nile virus	Homo sapiens	human	Mammalia	Primates	Hominidae	Homo	West Nile virus	Viruses	Amarillovirales	Flaviviridae	Orthoflavivirus	NA	NA	NA	NA
44	10.2807/1560-7917.ES.2018.23.43.1800545	NA	NA	NA	Increase in humanWest Nile and Usutu virus infections, Austria, 2018	Aberle, Stephan W.; Kolodziejek, Jolanta; Jungbauer, Christof; Stiasny, Karin; Aberle, Judith H.; Zoufaly, Alexander; Hourfar, Michael Kai; Weidner, Lisa; Nowotny, Norbert	article	2018	national surveillance data	VIE, LA, B	2018	virus	West Nile virus	West Nile virus	NA	NA	NA	NA	human	human	NA	positive	NA	NA	NA	NA	NA	NA	NA	NA	NA	West Nile virus	Homo sapiens	human	Mammalia	Primates	Hominidae	Homo	West Nile virus	Viruses	Amarillovirales	Flaviviridae	Orthoflavivirus	NA	NA	NA	NA
44	10.2807/1560-7917.ES.2018.23.43.1800546	NA	NA	NA	Integrated analysis of human-animal-vector surveillance: West Nile virus infections in Austria, 2015-2016	Aberle, Stephan W.; Kolodziejek, Jolanta; Jungbauer, Christof; Stiasny, Karin; Aberle, Judith H.; Zoufaly, Alexander; Hourfar, Michael Kai; Weidner, Lisa; Nowotny, Norbert	article	2018	national surveillance data	VIE, LA	2015-2016	virus	West Nile virus	West Nile virus	NA	NA	NA	NA	human	human	NA	seropositive and positive	NA	NA	NA	NA	NA	NA	NA	NA	NA	West Nile virus	Homo sapiens	human	Mammalia	Primates	Hominidae	Homo	West Nile virus	Viruses	Amarillovirales	Flaviviridae	Orthoflavivirus	NA	NA	NA	NA
44	10.2807/1560-7917.ES.2018.23.43.1800547	NA	NA	NA	Integrated analysis of human-animal-vector surveillance: West Nile virus infections in Austria, 2015-2016	Aberle, Stephan W.; Kolodziejek, Jolanta; Jungbauer, Christof; Stiasny, Karin; Aberle, Judith H.; Zoufaly, Alexander; Hourfar, Michael Kai; Weidner, Lisa; Nowotny, Norbert	article	2018	national surveillance data	VIE, LA	2015	virus	West Nile virus	West Nile virus	NA	NA	NA	NA	companion animal	horse	NA	positive	NA	NA	NA	NA	NA	NA	NA	NA	NA	West Nile virus	Equus caballus	horse	Mammalia	Perissodactyla	Equidae	Equus	West Nile virus	Viruses	Amarillovirales	Flaviviridae	Orthoflavivirus	NA	NA	NA	NA
44	10.2807/1560-7917.ES.2018.23.43.1800548	NA	NA	NA	Integrated analysis of human-animal-vector surveillance: West Nile virus infections in Austria, 2015-2016	Aberle, Stephan W.; Kolodziejek, Jolanta; Jungbauer, Christof; Stiasny, Karin; Aberle, Judith H.; Zoufaly, Alexander; Hourfar, Michael Kai; Weidner, Lisa; Nowotny, Norbert	article	2018	national surveillance data	VIE, LA	2015	virus	West Nile virus	West Nile virus	NA	NA	NA	NA	wildlife	goshawk	NA	positive	NA	NA	NA	NA	NA	NA	NA	NA	NA	West Nile virus	Accipiter gentilis	Northern goshawk	Aves	Accipitriformes	Accipitridae	Accipiter	West Nile virus	Viruses	Amarillovirales	Flaviviridae	Orthoflavivirus	NA	NA	NA	NA
44	10.2807/1560-7917.ES.2018.23.43.1800550	NA	NA	NA	Integrated analysis of human-animal-vector surveillance: West Nile virus infections in Austria, 2015-2016	Aberle, Stephan W.; Kolodziejek, Jolanta; Jungbauer, Christof; Stiasny, Karin; Aberle, Judith H.; Zoufaly, Alexander; Hourfar, Michael Kai; Weidner, Lisa; Nowotny, Norbert	article	2018	national surveillance data	VIE, LA	2015	virus	West Nile virus	West Nile virus	NA	NA	NA	NA	wildlife	falcon	NA	positive	NA	NA	NA	NA	NA	NA	NA	NA	NA	West Nile virus	Falco	falcons	Aves	Falconiformes	Falconidae	Falco	West Nile virus	Viruses	Amarillovirales	Flaviviridae	Orthoflavivirus	NA	NA	NA	NA
44	10.2807/1560-7917.ES.2018.23.43.1800549	NA	NA	NA	Integrated analysis of human-animal-vector surveillance: West Nile virus infections in Austria, 2015-2016	Aberle, Stephan W.; Kolodziejek, Jolanta; Jungbauer, Christof; Stiasny, Karin; Aberle, Judith H.; Zoufaly, Alexander; Hourfar, Michael Kai; Weidner, Lisa; Nowotny, Norbert	article	2018	national surveillance data	AUT	2016	virus	West Nile virus	West Nile virus	mosquito	Culex	Culex pipiens	negative	NA	NA	NA	NA	NA	NA	NA	NA	NA	NA	NA	NA	NA	West Nile virus	NA	NA	NA	NA	NA	NA	West Nile virus	Viruses	Amarillovirales	Flaviviridae	Orthoflavivirus	Culex	Diptera	Culicidae	Culex
44	10.2807/1560-7917.ES.2018.23.43.1800549	NA	NA	NA	Integrated analysis of human-animal-vector surveillance: West Nile virus infections in Austria, 2015-2016	Aberle, Stephan W.; Kolodziejek, Jolanta; Jungbauer, Christof; Stiasny, Karin; Aberle, Judith H.; Zoufaly, Alexander; Hourfar, Michael Kai; Weidner, Lisa; Nowotny, Norbert	article	2018	national surveillance data	AUT	2016	virus	West Nile virus	West Nile virus	mosquito	Aedes	Aedes	negative	NA	NA	NA	NA	NA	NA	NA	NA	NA	NA	NA	NA	NA	West Nile virus	NA	NA	NA	NA	NA	NA	West Nile virus	Viruses	Amarillovirales	Flaviviridae	Orthoflavivirus	Aedes	Diptera	Culicidae	Aedes
44	10.2807/1560-7917.ES.2018.23.43.1800549	NA	NA	NA	Integrated analysis of human-animal-vector surveillance: West Nile virus infections in Austria, 2015-2016	Aberle, Stephan W.; Kolodziejek, Jolanta; Jungbauer, Christof; Stiasny, Karin; Aberle, Judith H.; Zoufaly, Alexander; Hourfar, Michael Kai; Weidner, Lisa; Nowotny, Norbert	article	2018	national surveillance data	AUT	2016	virus	West Nile virus	West Nile virus	mosquito	Culiseta	Aedes	negative	NA	NA	NA	NA	NA	NA	NA	NA	NA	NA	NA	NA	NA	West Nile virus	NA	NA	NA	NA	NA	NA	West Nile virus	Viruses	Amarillovirales	Flaviviridae	Orthoflavivirus	Culiseta	Diptera	Culicidae	Culiseta
44	10.2807/1560-7917.ES.2018.23.43.1800549	NA	NA	NA	Integrated analysis of human-animal-vector surveillance: West Nile virus infections in Austria, 2015-2016	Aberle, Stephan W.; Kolodziejek, Jolanta; Jungbauer, Christof; Stiasny, Karin; Aberle, Judith H.; Zoufaly, Alexander; Hourfar, Michael Kai; Weidner, Lisa; Nowotny, Norbert	article	2018	national surveillance data	AUT	2016	virus	West Nile virus	West Nile virus	mosquito	Anopheles	Aedes	negative	NA	NA	NA	NA	NA	NA	NA	NA	NA	NA	NA	NA	NA	West Nile virus	NA	NA	NA	NA	NA	NA	West Nile virus	Viruses	Amarillovirales	Flaviviridae	Orthoflavivirus	Anopheles	Diptera	Culicidae	Anopheles
44	10.2807/1560-7917.ES.2018.23.43.1800549	NA	NA	NA	Integrated analysis of human-animal-vector surveillance: West Nile virus infections in Austria, 2015-2016	Aberle, Stephan W.; Kolodziejek, Jolanta; Jungbauer, Christof; Stiasny, Karin; Aberle, Judith H.; Zoufaly, Alexander; Hourfar, Michael Kai; Weidner, Lisa; Nowotny, Norbert	article	2018	national surveillance data	AUT	2016	virus	West Nile virus	West Nile virus	mosquito	Ochlerotatus	Aedes	negative	NA	NA	NA	NA	NA	NA	NA	NA	NA	NA	NA	NA	NA	West Nile virus	NA	NA	NA	NA	NA	NA	West Nile virus	Viruses	Amarillovirales	Flaviviridae	Orthoflavivirus	Ochlerotatus	Diptera	Culicidae	Ochlerotatus
44	10.2807/1560-7917.ES.2018.23.43.1800549	NA	NA	NA	Integrated analysis of human-animal-vector surveillance: West Nile virus infections in Austria, 2015-2016	Aberle, Stephan W.; Kolodziejek, Jolanta; Jungbauer, Christof; Stiasny, Karin; Aberle, Judith H.; Zoufaly, Alexander; Hourfar, Michael Kai; Weidner, Lisa; Nowotny, Norbert	article	2018	national surveillance data	AUT	2016	virus	West Nile virus	West Nile virus	mosquito	Coquillettidia richiardii	Coquillettidia richiardii	negative	NA	NA	NA	NA	NA	NA	NA	NA	NA	NA	NA	NA	NA	West Nile virus	NA	NA	NA	NA	NA	NA	West Nile virus	Viruses	Amarillovirales	Flaviviridae	Orthoflavivirus	Coquillettidia richiardii	Diptera	Culicidae	Coquillettidia
44	10.2807/1560-7917.ES.2018.23.43.1800549	NA	NA	NA	Integrated analysis of human-animal-vector surveillance: West Nile virus infections in Austria, 2015-2016	Aberle, Stephan W.; Kolodziejek, Jolanta; Jungbauer, Christof; Stiasny, Karin; Aberle, Judith H.; Zoufaly, Alexander; Hourfar, Michael Kai; Weidner, Lisa; Nowotny, Norbert	article	2018	national surveillance data	VIE	2015	virus	West Nile virus	West Nile virus	mosquito	Culex	Culex pipiens	positive	NA	NA	NA	NA	NA	NA	NA	NA	NA	NA	NA	NA	NA	West Nile virus	NA	NA	NA	NA	NA	NA	West Nile virus	Viruses	Amarillovirales	Flaviviridae	Orthoflavivirus	Culex	Diptera	Culicidae	Culex
44	10.2807/1560-7917.ES.2018.23.43.1800549	NA	NA	NA	Integrated analysis of human-animal-vector surveillance: West Nile virus infections in Austria, 2015-2016	Aberle, Stephan W.; Kolodziejek, Jolanta; Jungbauer, Christof; Stiasny, Karin; Aberle, Judith H.; Zoufaly, Alexander; Hourfar, Michael Kai; Weidner, Lisa; Nowotny, Norbert	article	2018	national surveillance data	VIE, LA	2015	virus	West Nile virus	West Nile virus	mosquito	Aedes	Aedes	negative	NA	NA	NA	NA	NA	NA	NA	NA	NA	NA	NA	NA	NA	West Nile virus	NA	NA	NA	NA	NA	NA	West Nile virus	Viruses	Amarillovirales	Flaviviridae	Orthoflavivirus	Aedes	Diptera	Culicidae	Aedes
44	10.2807/1560-7917.ES.2018.23.43.1800549	NA	NA	NA	Integrated analysis of human-animal-vector surveillance: West Nile virus infections in Austria, 2015-2016	Aberle, Stephan W.; Kolodziejek, Jolanta; Jungbauer, Christof; Stiasny, Karin; Aberle, Judith H.; Zoufaly, Alexander; Hourfar, Michael Kai; Weidner, Lisa; Nowotny, Norbert	article	2018	national surveillance data	VIE, LA	2015	virus	West Nile virus	West Nile virus	mosquito	Culiseta	Culiseta	negative	NA	NA	NA	NA	NA	NA	NA	NA	NA	NA	NA	NA	NA	West Nile virus	NA	NA	NA	NA	NA	NA	West Nile virus	Viruses	Amarillovirales	Flaviviridae	Orthoflavivirus	Culiseta	Diptera	Culicidae	Culiseta
44	10.2807/1560-7917.ES.2018.23.43.1800549	NA	NA	NA	Integrated analysis of human-animal-vector surveillance: West Nile virus infections in Austria, 2015-2016	Aberle, Stephan W.; Kolodziejek, Jolanta; Jungbauer, Christof; Stiasny, Karin; Aberle, Judith H.; Zoufaly, Alexander; Hourfar, Michael Kai; Weidner, Lisa; Nowotny, Norbert	article	2018	national surveillance data	VIE, LA	2015	virus	West Nile virus	West Nile virus	mosquito	Anopheles	Anopheles	negative	NA	NA	NA	NA	NA	NA	NA	NA	NA	NA	NA	NA	NA	West Nile virus	NA	NA	NA	NA	NA	NA	West Nile virus	Viruses	Amarillovirales	Flaviviridae	Orthoflavivirus	Anopheles	Diptera	Culicidae	Anopheles
44	10.2807/1560-7917.ES.2018.23.43.1800549	NA	NA	NA	Integrated analysis of human-animal-vector surveillance: West Nile virus infections in Austria, 2015-2016	Aberle, Stephan W.; Kolodziejek, Jolanta; Jungbauer, Christof; Stiasny, Karin; Aberle, Judith H.; Zoufaly, Alexander; Hourfar, Michael Kai; Weidner, Lisa; Nowotny, Norbert	article	2018	national surveillance data	VIE, LA	2015	virus	West Nile virus	West Nile virus	mosquito	Ochlerotatus	Ochlerotatus	negative	NA	NA	NA	NA	NA	NA	NA	NA	NA	NA	NA	NA	NA	West Nile virus	NA	NA	NA	NA	NA	NA	West Nile virus	Viruses	Amarillovirales	Flaviviridae	Orthoflavivirus	Ochlerotatus	Diptera	Culicidae	Ochlerotatus
45	NA	https://permalink.obvsg.at/UVW/AC15607166	NA	NA	Molekularbiologischer Nachweis von durch Stechmücken übertragenen Erregern im Burgenland 2017	Kaufmann, Elke	thesis	2018	original research	B	2017	virus	Flavivirus	West Nile virus, Japanese Ecephalitis virus, Zika virus, Usutu virus, Dengue virus, Yellow Fever virus	mosquito	Culex	Culex pipiens-complex, Culex modestus	negative	NA	NA	NA	NA	NA	NA	NA	NA	NA	NA	NA	NA	NA	West Nile virus	NA	NA	NA	NA	NA	NA	Flavivirus	Viruses	Amarillovirales	Flaviviridae	Flavivirus	Culex	Diptera	Culicidae	Culex
45	NA	https://permalink.obvsg.at/UVW/AC15607166	NA	NA	Molekularbiologischer Nachweis von durch Stechmücken übertragenen Erregern im Burgenland 2017	Kaufmann, Elke	thesis	2018	original research	B	2017	virus	Flavivirus	West Nile virus, Japanese Ecephalitis virus, Zika virus, Usutu virus, Dengue virus, Yellow Fever virus	mosquito	Culex	Culex pipiens-complex, Culex modestus	negative	NA	NA	NA	NA	NA	NA	NA	NA	NA	NA	NA	NA	NA	Japanese Ecephalitis virus	NA	NA	NA	NA	NA	NA	Japanese encephalitis virus	Viruses	Amarillovirales	Flaviviridae	Orthoflavivirus	Culex	Diptera	Culicidae	Culex
45	NA	https://permalink.obvsg.at/UVW/AC15607166	NA	NA	Molekularbiologischer Nachweis von durch Stechmücken übertragenen Erregern im Burgenland 2017	Kaufmann, Elke	thesis	2018	original research	B	2017	virus	Flavivirus	West Nile virus, Japanese Ecephalitis virus, Zika virus, Usutu virus, Dengue virus, Yellow Fever virus	mosquito	Culex	Culex pipiens-complex, Culex modestus	negative	NA	NA	NA	NA	NA	NA	NA	NA	NA	NA	NA	NA	NA	Zika virus	NA	NA	NA	NA	NA	NA	Zika virus	Viruses	Amarillovirales	Flaviviridae	Orthoflavivirus	Culex	Diptera	Culicidae	Culex
45	NA	https://permalink.obvsg.at/UVW/AC15607166	NA	NA	Molekularbiologischer Nachweis von durch Stechmücken übertragenen Erregern im Burgenland 2017	Kaufmann, Elke	thesis	2018	original research	B	2017	virus	Flavivirus	West Nile virus, Japanese Ecephalitis virus, Zika virus, Usutu virus, Dengue virus, Yellow Fever virus	mosquito	Culex	Culex pipiens-complex, Culex modestus	negative	NA	NA	NA	NA	NA	NA	NA	NA	NA	NA	NA	NA	NA	Usutu virus	NA	NA	NA	NA	NA	NA	Usutu virus	Viruses	Amarillovirales	Flaviviridae	Orthoflavivirus	Culex	Diptera	Culicidae	Culex
45	NA	https://permalink.obvsg.at/UVW/AC15607166	NA	NA	Molekularbiologischer Nachweis von durch Stechmücken übertragenen Erregern im Burgenland 2017	Kaufmann, Elke	thesis	2018	original research	B	2017	virus	Flavivirus	West Nile virus, Japanese Ecephalitis virus, Zika virus, Usutu virus, Dengue virus, Yellow Fever virus	mosquito	Culex	Culex pipiens-complex, Culex modestus	negative	NA	NA	NA	NA	NA	NA	NA	NA	NA	NA	NA	NA	NA	Dengue virus	NA	NA	NA	NA	NA	NA	Dengue virus	Viruses	Amarillovirales	Flaviviridae	Orthoflavivirus	Culex	Diptera	Culicidae	Culex
45	NA	https://permalink.obvsg.at/UVW/AC15607166	NA	NA	Molekularbiologischer Nachweis von durch Stechmücken übertragenen Erregern im Burgenland 2017	Kaufmann, Elke	thesis	2018	original research	B	2017	virus	Flavivirus	West Nile virus, Japanese Ecephalitis virus, Zika virus, Usutu virus, Dengue virus, Yellow Fever virus	mosquito	Culex	Culex pipiens-complex, Culex modestus	negative	NA	NA	NA	NA	NA	NA	NA	NA	NA	NA	NA	NA	NA	Yellow Fever virus	NA	NA	NA	NA	NA	NA	Yellow fever virus	Viruses	Amarillovirales	Flaviviridae	Orthoflavivirus	Culex	Diptera	Culicidae	Culex
45	NA	https://permalink.obvsg.at/UVW/AC15607167	NA	NA	Molekularbiologischer Nachweis von durch Stechmücken übertragenen Erregern im Burgenland 2017	Kaufmann, Elke	thesis	2018	original research	B	2017	virus	Flavivirus	West Nile virus, Japanese Ecephalitis virus, Zika virus, Usutu virus, Dengue virus, Yellow Fever virus	mosquito	Aedes	Ochleratus japonicus japonicus, Aedes vexans, Ochlerotatus stictitus	negative	NA	NA	NA	NA	NA	NA	NA	NA	NA	NA	NA	NA	NA	West Nile virus	NA	NA	NA	NA	NA	NA	Flavivirus	Viruses	Amarillovirales	Flaviviridae	Flavivirus	Aedes	Diptera	Culicidae	Aedes
45	NA	https://permalink.obvsg.at/UVW/AC15607167	NA	NA	Molekularbiologischer Nachweis von durch Stechmücken übertragenen Erregern im Burgenland 2017	Kaufmann, Elke	thesis	2018	original research	B	2017	virus	Flavivirus	West Nile virus, Japanese Ecephalitis virus, Zika virus, Usutu virus, Dengue virus, Yellow Fever virus	mosquito	Aedes	Ochleratus japonicus japonicus, Aedes vexans, Ochlerotatus stictitus	negative	NA	NA	NA	NA	NA	NA	NA	NA	NA	NA	NA	NA	NA	Japanese Ecephalitis virus	NA	NA	NA	NA	NA	NA	Japanese encephalitis virus	Viruses	Amarillovirales	Flaviviridae	Orthoflavivirus	Aedes	Diptera	Culicidae	Aedes
45	NA	https://permalink.obvsg.at/UVW/AC15607167	NA	NA	Molekularbiologischer Nachweis von durch Stechmücken übertragenen Erregern im Burgenland 2017	Kaufmann, Elke	thesis	2018	original research	B	2017	virus	Flavivirus	West Nile virus, Japanese Ecephalitis virus, Zika virus, Usutu virus, Dengue virus, Yellow Fever virus	mosquito	Aedes	Ochleratus japonicus japonicus, Aedes vexans, Ochlerotatus stictitus	negative	NA	NA	NA	NA	NA	NA	NA	NA	NA	NA	NA	NA	NA	Zika virus	NA	NA	NA	NA	NA	NA	Zika virus	Viruses	Amarillovirales	Flaviviridae	Orthoflavivirus	Aedes	Diptera	Culicidae	Aedes
45	NA	https://permalink.obvsg.at/UVW/AC15607167	NA	NA	Molekularbiologischer Nachweis von durch Stechmücken übertragenen Erregern im Burgenland 2017	Kaufmann, Elke	thesis	2018	original research	B	2017	virus	Flavivirus	West Nile virus, Japanese Ecephalitis virus, Zika virus, Usutu virus, Dengue virus, Yellow Fever virus	mosquito	Aedes	Ochleratus japonicus japonicus, Aedes vexans, Ochlerotatus stictitus	negative	NA	NA	NA	NA	NA	NA	NA	NA	NA	NA	NA	NA	NA	Usutu virus	NA	NA	NA	NA	NA	NA	Usutu virus	Viruses	Amarillovirales	Flaviviridae	Orthoflavivirus	Aedes	Diptera	Culicidae	Aedes
45	NA	https://permalink.obvsg.at/UVW/AC15607167	NA	NA	Molekularbiologischer Nachweis von durch Stechmücken übertragenen Erregern im Burgenland 2017	Kaufmann, Elke	thesis	2018	original research	B	2017	virus	Flavivirus	West Nile virus, Japanese Ecephalitis virus, Zika virus, Usutu virus, Dengue virus, Yellow Fever virus	mosquito	Aedes	Ochleratus japonicus japonicus, Aedes vexans, Ochlerotatus stictitus	negative	NA	NA	NA	NA	NA	NA	NA	NA	NA	NA	NA	NA	NA	Dengue virus	NA	NA	NA	NA	NA	NA	Dengue virus	Viruses	Amarillovirales	Flaviviridae	Orthoflavivirus	Aedes	Diptera	Culicidae	Aedes
45	NA	https://permalink.obvsg.at/UVW/AC15607167	NA	NA	Molekularbiologischer Nachweis von durch Stechmücken übertragenen Erregern im Burgenland 2017	Kaufmann, Elke	thesis	2018	original research	B	2017	virus	Flavivirus	West Nile virus, Japanese Ecephalitis virus, Zika virus, Usutu virus, Dengue virus, Yellow Fever virus	mosquito	Aedes	Ochleratus japonicus japonicus, Aedes vexans, Ochlerotatus stictitus	negative	NA	NA	NA	NA	NA	NA	NA	NA	NA	NA	NA	NA	NA	Yellow Fever virus	NA	NA	NA	NA	NA	NA	Yellow fever virus	Viruses	Amarillovirales	Flaviviridae	Orthoflavivirus	Aedes	Diptera	Culicidae	Aedes
45	NA	https://permalink.obvsg.at/UVW/AC15607168	NA	NA	Molekularbiologischer Nachweis von durch Stechmücken übertragenen Erregern im Burgenland 2017	Kaufmann, Elke	thesis	2018	original research	B	2017	virus	Flavivirus	West Nile virus, Japanese Ecephalitis virus, Zika virus, Usutu virus, Dengue virus, Yellow Fever virus	mosquito	Anopheles	Anopheles hyrcanus, Anopheles plumbeus, Anopheles maculipennis	negative	NA	NA	NA	NA	NA	NA	NA	NA	NA	NA	NA	NA	NA	West Nile virus	NA	NA	NA	NA	NA	NA	Flavivirus	Viruses	Amarillovirales	Flaviviridae	Flavivirus	Anopheles	Diptera	Culicidae	Anopheles
45	NA	https://permalink.obvsg.at/UVW/AC15607168	NA	NA	Molekularbiologischer Nachweis von durch Stechmücken übertragenen Erregern im Burgenland 2017	Kaufmann, Elke	thesis	2018	original research	B	2017	virus	Flavivirus	West Nile virus, Japanese Ecephalitis virus, Zika virus, Usutu virus, Dengue virus, Yellow Fever virus	mosquito	Anopheles	Anopheles hyrcanus, Anopheles plumbeus, Anopheles maculipennis	negative	NA	NA	NA	NA	NA	NA	NA	NA	NA	NA	NA	NA	NA	Japanese Ecephalitis virus	NA	NA	NA	NA	NA	NA	Japanese encephalitis virus	Viruses	Amarillovirales	Flaviviridae	Orthoflavivirus	Anopheles	Diptera	Culicidae	Anopheles
45	NA	https://permalink.obvsg.at/UVW/AC15607168	NA	NA	Molekularbiologischer Nachweis von durch Stechmücken übertragenen Erregern im Burgenland 2017	Kaufmann, Elke	thesis	2018	original research	B	2017	virus	Flavivirus	West Nile virus, Japanese Ecephalitis virus, Zika virus, Usutu virus, Dengue virus, Yellow Fever virus	mosquito	Anopheles	Anopheles hyrcanus, Anopheles plumbeus, Anopheles maculipennis	negative	NA	NA	NA	NA	NA	NA	NA	NA	NA	NA	NA	NA	NA	Zika virus	NA	NA	NA	NA	NA	NA	Zika virus	Viruses	Amarillovirales	Flaviviridae	Orthoflavivirus	Anopheles	Diptera	Culicidae	Anopheles
45	NA	https://permalink.obvsg.at/UVW/AC15607168	NA	NA	Molekularbiologischer Nachweis von durch Stechmücken übertragenen Erregern im Burgenland 2017	Kaufmann, Elke	thesis	2018	original research	B	2017	virus	Flavivirus	West Nile virus, Japanese Ecephalitis virus, Zika virus, Usutu virus, Dengue virus, Yellow Fever virus	mosquito	Anopheles	Anopheles hyrcanus, Anopheles plumbeus, Anopheles maculipennis	negative	NA	NA	NA	NA	NA	NA	NA	NA	NA	NA	NA	NA	NA	Usutu virus	NA	NA	NA	NA	NA	NA	Usutu virus	Viruses	Amarillovirales	Flaviviridae	Orthoflavivirus	Anopheles	Diptera	Culicidae	Anopheles
45	NA	https://permalink.obvsg.at/UVW/AC15607168	NA	NA	Molekularbiologischer Nachweis von durch Stechmücken übertragenen Erregern im Burgenland 2017	Kaufmann, Elke	thesis	2018	original research	B	2017	virus	Flavivirus	West Nile virus, Japanese Ecephalitis virus, Zika virus, Usutu virus, Dengue virus, Yellow Fever virus	mosquito	Anopheles	Anopheles hyrcanus, Anopheles plumbeus, Anopheles maculipennis	negative	NA	NA	NA	NA	NA	NA	NA	NA	NA	NA	NA	NA	NA	Dengue virus	NA	NA	NA	NA	NA	NA	Dengue virus	Viruses	Amarillovirales	Flaviviridae	Orthoflavivirus	Anopheles	Diptera	Culicidae	Anopheles
45	NA	https://permalink.obvsg.at/UVW/AC15607168	NA	NA	Molekularbiologischer Nachweis von durch Stechmücken übertragenen Erregern im Burgenland 2017	Kaufmann, Elke	thesis	2018	original research	B	2017	virus	Flavivirus	West Nile virus, Japanese Ecephalitis virus, Zika virus, Usutu virus, Dengue virus, Yellow Fever virus	mosquito	Anopheles	Anopheles hyrcanus, Anopheles plumbeus, Anopheles maculipennis	negative	NA	NA	NA	NA	NA	NA	NA	NA	NA	NA	NA	NA	NA	Yellow Fever virus	NA	NA	NA	NA	NA	NA	Yellow fever virus	Viruses	Amarillovirales	Flaviviridae	Orthoflavivirus	Anopheles	Diptera	Culicidae	Anopheles
45	NA	https://permalink.obvsg.at/UVW/AC15607169	NA	NA	Molekularbiologischer Nachweis von durch Stechmücken übertragenen Erregern im Burgenland 2017	Kaufmann, Elke	thesis	2018	original research	B	2017	virus	Flavivirus	West Nile virus, Japanese Ecephalitis virus, Zika virus, Usutu virus, Dengue virus, Yellow Fever virus	mosquito	Coquillettidia richiardii	Coquillettidia richiardii	negative	NA	NA	NA	NA	NA	NA	NA	NA	NA	NA	NA	NA	NA	West Nile virus	NA	NA	NA	NA	NA	NA	Flavivirus	Viruses	Amarillovirales	Flaviviridae	Flavivirus	Coquillettidia richiardii	Diptera	Culicidae	Coquillettidia
45	NA	https://permalink.obvsg.at/UVW/AC15607169	NA	NA	Molekularbiologischer Nachweis von durch Stechmücken übertragenen Erregern im Burgenland 2017	Kaufmann, Elke	thesis	2018	original research	B	2017	virus	Flavivirus	West Nile virus, Japanese Ecephalitis virus, Zika virus, Usutu virus, Dengue virus, Yellow Fever virus	mosquito	Coquillettidia richiardii	Coquillettidia richiardii	negative	NA	NA	NA	NA	NA	NA	NA	NA	NA	NA	NA	NA	NA	Japanese Ecephalitis virus	NA	NA	NA	NA	NA	NA	Japanese encephalitis virus	Viruses	Amarillovirales	Flaviviridae	Orthoflavivirus	Coquillettidia richiardii	Diptera	Culicidae	Coquillettidia
45	NA	https://permalink.obvsg.at/UVW/AC15607169	NA	NA	Molekularbiologischer Nachweis von durch Stechmücken übertragenen Erregern im Burgenland 2017	Kaufmann, Elke	thesis	2018	original research	B	2017	virus	Flavivirus	West Nile virus, Japanese Ecephalitis virus, Zika virus, Usutu virus, Dengue virus, Yellow Fever virus	mosquito	Coquillettidia richiardii	Coquillettidia richiardii	negative	NA	NA	NA	NA	NA	NA	NA	NA	NA	NA	NA	NA	NA	Zika virus	NA	NA	NA	NA	NA	NA	Zika virus	Viruses	Amarillovirales	Flaviviridae	Orthoflavivirus	Coquillettidia richiardii	Diptera	Culicidae	Coquillettidia
45	NA	https://permalink.obvsg.at/UVW/AC15607169	NA	NA	Molekularbiologischer Nachweis von durch Stechmücken übertragenen Erregern im Burgenland 2017	Kaufmann, Elke	thesis	2018	original research	B	2017	virus	Flavivirus	West Nile virus, Japanese Ecephalitis virus, Zika virus, Usutu virus, Dengue virus, Yellow Fever virus	mosquito	Coquillettidia richiardii	Coquillettidia richiardii	negative	NA	NA	NA	NA	NA	NA	NA	NA	NA	NA	NA	NA	NA	Usutu virus	NA	NA	NA	NA	NA	NA	Usutu virus	Viruses	Amarillovirales	Flaviviridae	Orthoflavivirus	Coquillettidia richiardii	Diptera	Culicidae	Coquillettidia
45	NA	https://permalink.obvsg.at/UVW/AC15607169	NA	NA	Molekularbiologischer Nachweis von durch Stechmücken übertragenen Erregern im Burgenland 2017	Kaufmann, Elke	thesis	2018	original research	B	2017	virus	Flavivirus	West Nile virus, Japanese Ecephalitis virus, Zika virus, Usutu virus, Dengue virus, Yellow Fever virus	mosquito	Coquillettidia richiardii	Coquillettidia richiardii	negative	NA	NA	NA	NA	NA	NA	NA	NA	NA	NA	NA	NA	NA	Dengue virus	NA	NA	NA	NA	NA	NA	Dengue virus	Viruses	Amarillovirales	Flaviviridae	Orthoflavivirus	Coquillettidia richiardii	Diptera	Culicidae	Coquillettidia
45	NA	https://permalink.obvsg.at/UVW/AC15607169	NA	NA	Molekularbiologischer Nachweis von durch Stechmücken übertragenen Erregern im Burgenland 2017	Kaufmann, Elke	thesis	2018	original research	B	2017	virus	Flavivirus	West Nile virus, Japanese Ecephalitis virus, Zika virus, Usutu virus, Dengue virus, Yellow Fever virus	mosquito	Coquillettidia richiardii	Coquillettidia richiardii	negative	NA	NA	NA	NA	NA	NA	NA	NA	NA	NA	NA	NA	NA	Yellow Fever virus	NA	NA	NA	NA	NA	NA	Yellow fever virus	Viruses	Amarillovirales	Flaviviridae	Orthoflavivirus	Coquillettidia richiardii	Diptera	Culicidae	Coquillettidia
45	NA	https://permalink.obvsg.at/UVW/AC15607170	NA	NA	Molekularbiologischer Nachweis von durch Stechmücken übertragenen Erregern im Burgenland 2017	Kaufmann, Elke	thesis	2018	original research	B	2017	parasite	Trypanosomatida	Trypanosomatida	mosquito	Culex	Culex pipiens-complex, Culex modestus	negative	NA	NA	NA	NA	NA	NA	NA	NA	NA	NA	NA	NA	NA	Trypanosomatida	NA	NA	NA	NA	NA	NA	Trypanosomatida	Eukaryota	Trypanosomatida	unknown	unknown	Culex	Diptera	Culicidae	Culex
45	NA	https://permalink.obvsg.at/UVW/AC15607171	NA	NA	Molekularbiologischer Nachweis von durch Stechmücken übertragenen Erregern im Burgenland 2017	Kaufmann, Elke	thesis	2018	original research	B	2017	parasite	Trypanosomatida	Trypanosomatida	mosquito	Aedes	Ochleratus japonicus japonicus, Aedes vexans, Ochlerotatus stictitus	negative	NA	NA	NA	NA	NA	NA	NA	NA	NA	NA	NA	NA	NA	Trypanosomatida	NA	NA	NA	NA	NA	NA	Trypanosomatida	Eukaryota	Trypanosomatida	unknown	unknown	Aedes	Diptera	Culicidae	Aedes
45	NA	https://permalink.obvsg.at/UVW/AC15607172	NA	NA	Molekularbiologischer Nachweis von durch Stechmücken übertragenen Erregern im Burgenland 2017	Kaufmann, Elke	thesis	2018	original research	B	2017	parasite	Trypanosomatida	Trypanosomatida	mosquito	Anopheles	Anopheles hyrcanus, Anopheles plumbeus, Anopheles maculipennis	negative	NA	NA	NA	NA	NA	NA	NA	NA	NA	NA	NA	NA	NA	Trypanosomatida	NA	NA	NA	NA	NA	NA	Trypanosomatida	Eukaryota	Trypanosomatida	unknown	unknown	Anopheles	Diptera	Culicidae	Anopheles
45	NA	https://permalink.obvsg.at/UVW/AC15607173	NA	NA	Molekularbiologischer Nachweis von durch Stechmücken übertragenen Erregern im Burgenland 2017	Kaufmann, Elke	thesis	2018	original research	B	2017	parasite	Trypanosomatida	Trypanosomatida	mosquito	Coquillettidia richiardii	Coquillettidia richiardii	negative	NA	NA	NA	NA	NA	NA	NA	NA	NA	NA	NA	NA	NA	Trypanosomatida	NA	NA	NA	NA	NA	NA	Trypanosomatida	Eukaryota	Trypanosomatida	unknown	unknown	Coquillettidia richiardii	Diptera	Culicidae	Coquillettidia
45	NA	https://permalink.obvsg.at/UVW/AC15607174	NA	NA	Molekularbiologischer Nachweis von durch Stechmücken übertragenen Erregern im Burgenland 2017	Kaufmann, Elke	thesis	2018	original research	B	2017	parasite	Dirofilaria	Dirofilaria immitis, Dirofilaria repens	mosquito	Culex	Culex pipiens-complex, Culex modestus	negative	NA	NA	NA	NA	NA	NA	NA	NA	NA	NA	NA	NA	NA	Dirofilaria immitis	NA	NA	NA	NA	NA	NA	Dirofilaria immitis	Eukaryota	Rhabditida	Onchocercidae	Dirofilaria	Culex	Diptera	Culicidae	Culex
45	NA	https://permalink.obvsg.at/UVW/AC15607174	NA	NA	Molekularbiologischer Nachweis von durch Stechmücken übertragenen Erregern im Burgenland 2017	Kaufmann, Elke	thesis	2018	original research	B	2017	parasite	Dirofilaria	Dirofilaria immitis, Dirofilaria repens	mosquito	Culex	Culex pipiens-complex, Culex modestus	negative	NA	NA	NA	NA	NA	NA	NA	NA	NA	NA	NA	NA	NA	Dirofilaria repens	NA	NA	NA	NA	NA	NA	Dirofilaria repens	Eukaryota	Rhabditida	Onchocercidae	Dirofilaria	Culex	Diptera	Culicidae	Culex
45	NA	https://permalink.obvsg.at/UVW/AC15607175	NA	NA	Molekularbiologischer Nachweis von durch Stechmücken übertragenen Erregern im Burgenland 2017	Kaufmann, Elke	thesis	2018	original research	B	2017	parasite	Dirofilaria	Dirofilaria immitis, Dirofilaria repens	mosquito	Aedes	Ochleratus japonicus japonicus, Aedes vexans, Ochlerotatus stictitus	negative	NA	NA	NA	NA	NA	NA	NA	NA	NA	NA	NA	NA	NA	Dirofilaria immitis	NA	NA	NA	NA	NA	NA	Dirofilaria immitis	Eukaryota	Rhabditida	Onchocercidae	Dirofilaria	Aedes	Diptera	Culicidae	Aedes
45	NA	https://permalink.obvsg.at/UVW/AC15607175	NA	NA	Molekularbiologischer Nachweis von durch Stechmücken übertragenen Erregern im Burgenland 2017	Kaufmann, Elke	thesis	2018	original research	B	2017	parasite	Dirofilaria	Dirofilaria immitis, Dirofilaria repens	mosquito	Aedes	Ochleratus japonicus japonicus, Aedes vexans, Ochlerotatus stictitus	negative	NA	NA	NA	NA	NA	NA	NA	NA	NA	NA	NA	NA	NA	Dirofilaria repens	NA	NA	NA	NA	NA	NA	Dirofilaria repens	Eukaryota	Rhabditida	Onchocercidae	Dirofilaria	Aedes	Diptera	Culicidae	Aedes
45	NA	https://permalink.obvsg.at/UVW/AC15607176	NA	NA	Molekularbiologischer Nachweis von durch Stechmücken übertragenen Erregern im Burgenland 2017	Kaufmann, Elke	thesis	2018	original research	B	2017	parasite	Dirofilaria	Dirofilaria immitis, Dirofilaria repens	mosquito	Anopheles	Anopheles hyrcanus, Anopheles plumbeus, Anopheles maculipennis	negative	NA	NA	NA	NA	NA	NA	NA	NA	NA	NA	NA	NA	NA	Dirofilaria immitis	NA	NA	NA	NA	NA	NA	Dirofilaria immitis	Eukaryota	Rhabditida	Onchocercidae	Dirofilaria	Anopheles	Diptera	Culicidae	Anopheles
45	NA	https://permalink.obvsg.at/UVW/AC15607176	NA	NA	Molekularbiologischer Nachweis von durch Stechmücken übertragenen Erregern im Burgenland 2017	Kaufmann, Elke	thesis	2018	original research	B	2017	parasite	Dirofilaria	Dirofilaria immitis, Dirofilaria repens	mosquito	Anopheles	Anopheles hyrcanus, Anopheles plumbeus, Anopheles maculipennis	negative	NA	NA	NA	NA	NA	NA	NA	NA	NA	NA	NA	NA	NA	Dirofilaria repens	NA	NA	NA	NA	NA	NA	Dirofilaria repens	Eukaryota	Rhabditida	Onchocercidae	Dirofilaria	Anopheles	Diptera	Culicidae	Anopheles
45	NA	https://permalink.obvsg.at/UVW/AC15607177	NA	NA	Molekularbiologischer Nachweis von durch Stechmücken übertragenen Erregern im Burgenland 2017	Kaufmann, Elke	thesis	2018	original research	B	2017	parasite	Dirofilaria	Dirofilaria immitis, Dirofilaria repens	mosquito	Coquillettidia richiardii	Coquillettidia richiardii	negative	NA	NA	NA	NA	NA	NA	NA	NA	NA	NA	NA	NA	NA	Dirofilaria immitis	NA	NA	NA	NA	NA	NA	Dirofilaria immitis	Eukaryota	Rhabditida	Onchocercidae	Dirofilaria	Coquillettidia richiardii	Diptera	Culicidae	Coquillettidia
45	NA	https://permalink.obvsg.at/UVW/AC15607177	NA	NA	Molekularbiologischer Nachweis von durch Stechmücken übertragenen Erregern im Burgenland 2017	Kaufmann, Elke	thesis	2018	original research	B	2017	parasite	Dirofilaria	Dirofilaria immitis, Dirofilaria repens	mosquito	Coquillettidia richiardii	Coquillettidia richiardii	negative	NA	NA	NA	NA	NA	NA	NA	NA	NA	NA	NA	NA	NA	Dirofilaria repens	NA	NA	NA	NA	NA	NA	Dirofilaria repens	Eukaryota	Rhabditida	Onchocercidae	Dirofilaria	Coquillettidia richiardii	Diptera	Culicidae	Coquillettidia
46	10.1016/j.ttbdis.2018.06.003	NA	NA	NA	Newly emerging ulceroglandular tularaemia in Western Austria	Schroll, Andrea; Theurl, Igor; Georgi, Enrico; Zange, Sabine; Rettenbacher, Thomas; Bellmann-Weiler, Rosa; Weiss, Guenter	article	2018	case study	TY	2011, 2005, 2016	bacteria	Francisella tularensis	Francisella tularensis	NA	NA	NA	NA	human	human	NA	positive	NA	NA	NA	NA	NA	NA	NA	NA	NA	Francisella tularensis	Homo sapiens	human	Mammalia	Primates	Hominidae	Homo	Francisella tularensis	Bacteria	Thiotrichales	Francisellaceae	Francisella	NA	NA	NA	NA
47	NA	NA	NA	NA	Occurrence of Salmonella enterica, Brucella suis Biovar 2 and Corynebacterium ulcerans in free-living wild boars (Sus scrofa) in Austria	Glawischnig, W.; Hofer, E.; Posch, R.; Sailer, A.; Revilla-Fernández, S.; Kornschober, C.; Lassnig, H.; Schöpf, K.; Schmoll, F.	article	2018	original research	LA, B, UA, ST	2011, 2012	bacteria	Salmonella enterica	Salmonella enterica	NA	NA	NA	NA	wildlife	wild boar	Sus scrofa	positive	NA	NA	NA	NA	NA	NA	NA	NA	hunter	Salmonella enterica	Sus scrofa	pig	Mammalia	Artiodactyla	Suidae	Sus	Salmonella enterica	Bacteria	Enterobacterales	Enterobacteriaceae	Salmonella	NA	NA	NA	NA
47	NA	NA	NA	NA	Occurrence of Salmonella enterica, Brucella suis Biovar 2 and Corynebacterium ulcerans in free-living wild boars (Sus scrofa) in Austria	Glawischnig, W.; Hofer, E.; Posch, R.; Sailer, A.; Revilla-Fernández, S.; Kornschober, C.; Lassnig, H.; Schöpf, K.; Schmoll, F.	article	2018	original research	LA, B, UA, ST	2011, 2012	bacteria	Brucella suis	Brucella suis	NA	NA	NA	NA	wildlife	wild boar	Sus scrofa	positive	NA	NA	NA	NA	NA	NA	NA	NA	hunter	Brucella suis	Sus scrofa	pig	Mammalia	Artiodactyla	Suidae	Sus	Brucella suis	Bacteria	Hyphomicrobiales	Brucellaceae	Brucella	NA	NA	NA	NA
47	NA	NA	NA	NA	Occurrence of Salmonella enterica, Brucella suis Biovar 2 and Corynebacterium ulcerans in free-living wild boars (Sus scrofa) in Austria	Glawischnig, W.; Hofer, E.; Posch, R.; Sailer, A.; Revilla-Fernández, S.; Kornschober, C.; Lassnig, H.; Schöpf, K.; Schmoll, F.	article	2018	original research	LA, B, UA, ST	2011, 2012	bacteria	Corynebacterium ulcerans	Corynebacterium ulcerans	NA	NA	NA	NA	wildlife	wild boar	Sus scrofa	positive	NA	NA	NA	NA	NA	NA	NA	NA	hunter	Corynebacterium ulcerans	Sus scrofa	pig	Mammalia	Artiodactyla	Suidae	Sus	Corynebacterium ulcerans	Bacteria	Mycobacteriales	Corynebacteriaceae	Corynebacterium	NA	NA	NA	NA
48	10.1016/j.ijmm.2018.06.008	NA	NA	NA	Petting zoos as sources of Shiga toxin-producing Escherichia coli STEC infections	Schlager, Sabine; Lepuschitz, Sarah; Ruppitsch, Werner; Ableitner, Oksana; Pietzka, Ariane; Neubauer, Sabine; Stöger, Anna; Lassnig, Heimo; Mikula, Claudia; Springer, Burkhard; Allerberger, Franz	article	2018	national surveillance data	VO	2015, 2016	bacteria	Escherichia coli STEC	Escherichia coli STEC	NA	NA	NA	NA	human	human	NA	positive	NA	NA	NA	NA	NA	NA	NA	NA	NA	Escherichia coli STEC	Homo sapiens	human	Mammalia	Primates	Hominidae	Homo	Escherichia coli STEC	Bacteria	Enterobacterales	Enterobacteriaceae	Escherichia	NA	NA	NA	NA
48	10.1016/j.ijmm.2018.06.009	NA	NA	NA	Petting zoos as sources of Shiga toxin-producing Escherichia coli STEC infections	Schlager, Sabine; Lepuschitz, Sarah; Ruppitsch, Werner; Ableitner, Oksana; Pietzka, Ariane; Neubauer, Sabine; Stöger, Anna; Lassnig, Heimo; Mikula, Claudia; Springer, Burkhard; Allerberger, Franz	article	2018	national surveillance data	VO	2015, 2016	bacteria	Escherichia coli STEC	Escherichia coli STEC	NA	NA	NA	NA	wildlife	alpine ibex	NA	positive	NA	NA	NA	NA	NA	NA	NA	NA	NA	Escherichia coli STEC	Capra ibex	Alpine ibex	Mammalia	Artiodactyla	Bovidae	Capra	Escherichia coli STEC	Bacteria	Enterobacterales	Enterobacteriaceae	Escherichia	NA	NA	NA	NA
48	10.1016/j.ijmm.2018.06.010	NA	NA	NA	Petting zoos as sources of Shiga toxin-producing Escherichia coli STEC infections	Schlager, Sabine; Lepuschitz, Sarah; Ruppitsch, Werner; Ableitner, Oksana; Pietzka, Ariane; Neubauer, Sabine; Stöger, Anna; Lassnig, Heimo; Mikula, Claudia; Springer, Burkhard; Allerberger, Franz	article	2018	national surveillance data	VO	2015, 2016	bacteria	Escherichia coli STEC	Escherichia coli STEC	NA	NA	NA	NA	livestock	goat	NA	positive	NA	NA	NA	NA	NA	NA	NA	NA	NA	Escherichia coli STEC	Capra hircus	goat	Mammalia	Artiodactyla	Bovidae	Capra	Escherichia coli STEC	Bacteria	Enterobacterales	Enterobacteriaceae	Escherichia	NA	NA	NA	NA
48	10.1016/j.ijmm.2018.06.010	NA	NA	NA	Petting zoos as sources of Shiga toxin-producing Escherichia coli STEC infections	Schlager, Sabine; Lepuschitz, Sarah; Ruppitsch, Werner; Ableitner, Oksana; Pietzka, Ariane; Neubauer, Sabine; Stöger, Anna; Lassnig, Heimo; Mikula, Claudia; Springer, Burkhard; Allerberger, Franz	article	2018	national surveillance data	VO	2015	bacteria	Escherichia coli STEC	Escherichia coli STEC	NA	NA	NA	NA	livestock	sheep	NA	positive	NA	NA	NA	NA	NA	NA	NA	NA	NA	Escherichia coli STEC	Ovis aries	sheep	Mammalia	Artiodactyla	Bovidae	Ovis	Escherichia coli STEC	Bacteria	Enterobacterales	Enterobacteriaceae	Escherichia	NA	NA	NA	NA
48	10.1016/j.ijmm.2018.06.010	NA	NA	NA	Petting zoos as sources of Shiga toxin-producing Escherichia coli STEC infections	Schlager, Sabine; Lepuschitz, Sarah; Ruppitsch, Werner; Ableitner, Oksana; Pietzka, Ariane; Neubauer, Sabine; Stöger, Anna; Lassnig, Heimo; Mikula, Claudia; Springer, Burkhard; Allerberger, Franz	article	2018	national surveillance data	VO	2015	bacteria	Escherichia coli STEC	Escherichia coli STEC	NA	NA	NA	NA	livestock	llama	NA	positive	NA	NA	NA	NA	NA	NA	NA	NA	NA	Escherichia coli STEC	Lama glama	llama	Mammalia	Artiodactyla	Camelidae	Lama	Escherichia coli STEC	Bacteria	Enterobacterales	Enterobacteriaceae	Escherichia	NA	NA	NA	NA
49	10.1111/zph.12457	NA	NA	NA	Serological surveillance for Tahyna virus California encephalitis orthobunyavirus, Peribunyaviridae neutralizing antibodies in wild ungulates in Austria, Hungary and Romania	Camp, J. V.; Haider, R.; Porea, D.; Oslobanu, L. E.; Forgách, P.; Nowotny, N.	article	2018	original research	B	2016-2017	virus	Tahyna virus	Tahyna virus	NA	NA	NA	NA	wildlife	wild boar	Sus scrofa	seropositive	NA	NA	NA	NA	NA	NA	NA	NA	NA	Tahyna virus	Sus scrofa	pig	Mammalia	Artiodactyla	Suidae	Sus	Tahyna virus	Viruses	Bunyavirales	Peribunyaviridae	Orthobunyavirus	NA	NA	NA	NA
49	10.1111/zph.12458	NA	NA	NA	Serological surveillance for Tahyna virus California encephalitis orthobunyavirus, Peribunyaviridae neutralizing antibodies in wild ungulates in Austria, Hungary and Romania	Camp, J. V.; Haider, R.; Porea, D.; Oslobanu, L. E.; Forgách, P.; Nowotny, N.	article	2018	original research	LA	2016-2017	virus	Tahyna virus	Tahyna virus	NA	NA	NA	NA	wildlife	roe deer	Capreolus capreolus	seropositive	NA	NA	NA	NA	NA	NA	NA	NA	NA	Tahyna virus	Capreolus capreolus	Western roe deer	Mammalia	Artiodactyla	Cervidae	Capreolus	Tahyna virus	Viruses	Bunyavirales	Peribunyaviridae	Orthobunyavirus	NA	NA	NA	NA
49	10.1111/zph.12459	NA	NA	NA	Serological surveillance for Tahyna virus California encephalitis orthobunyavirus, Peribunyaviridae neutralizing antibodies in wild ungulates in Austria, Hungary and Romania	Camp, J. V.; Haider, R.; Porea, D.; Oslobanu, L. E.; Forgách, P.; Nowotny, N.	article	2018	original research	LA,B	2016-2017	virus	Tahyna virus	Tahyna virus	NA	NA	NA	NA	wildlife	red deer	Cervus elaphus	seropositive	NA	NA	NA	NA	NA	NA	NA	NA	NA	Tahyna virus	Cervus elaphus	red deer	Mammalia	Artiodactyla	Cervidae	Cervus	Tahyna virus	Viruses	Bunyavirales	Peribunyaviridae	Orthobunyavirus	NA	NA	NA	NA
50	10.1089/vbz.2017.2193	NA	NA	NA	Seroprevalence of Francisella tularensis in Austrian Hunting Dogs	Posautz, Annika; Gyuranecz, Miklós; Dénes, Béla; Knauer, Felix; Dier, Helmut; Walzer, Christian	article	2018	original research	LA, B	NA	bacteria	Francisella tularensis	Francisella tularensis	NA	NA	NA	NA	companion animal	dog	NA	seropositive	NA	NA	NA	NA	NA	NA	NA	NA	hunting dog, hunter, trapper	Francisella tularensis	Canis lupus familiaris	dog	Mammalia	Carnivora	Canidae	Canis	Francisella tularensis	Bacteria	Thiotrichales	Francisellaceae	Francisella	NA	NA	NA	NA
51	NA	https://permalink.obvsg.at/UVW/AC16050061	NA	NA	Udder health and treatment : Bovine mastitis, antimicrobial resistance and alternative antimicrobial substances	Schabauer, Andrea	thesis	2018	original research	UA	2011-2014	bacteria	Enterobacteriaceae	Eschericha coli, Enterococcus faecalis	NA	NA	NA	NA	livestock	cattle	NA	positive	NA	NA	NA	NA	NA	NA	NA	NA	NA	Eschericha coli	Bos taurus	cattle	Mammalia	Artiodactyla	Bovidae	Bos	Escherichia coli	Bacteria	Enterobacterales	Enterobacteriaceae	Escherichia	NA	NA	NA	NA
51	NA	https://permalink.obvsg.at/UVW/AC16050061	NA	NA	Udder health and treatment : Bovine mastitis, antimicrobial resistance and alternative antimicrobial substances	Schabauer, Andrea	thesis	2018	original research	UA	2011-2014	bacteria	Enterobacteriaceae	Eschericha coli, Enterococcus faecalis	NA	NA	NA	NA	livestock	cattle	NA	positive	NA	NA	NA	NA	NA	NA	NA	NA	NA	Enterococcus faecalis	Bos taurus	cattle	Mammalia	Artiodactyla	Bovidae	Bos	Enterococcus faecalis	Bacteria	Lactobacillales	Enterococcaceae	Enterococcus	NA	NA	NA	NA
51	NA	https://permalink.obvsg.at/UVW/AC16050062	NA	NA	Udder health and treatment : Bovine mastitis, antimicrobial resistance and alternative antimicrobial substances	Schabauer, Andrea	thesis	2018	original research	UA	2011-2014	bacteria	Staphylococcus	Staphylococcus aureus	NA	NA	NA	NA	livestock	cattle	NA	positive	NA	NA	NA	NA	NA	NA	NA	NA	NA	Staphylococcus aureus	Bos taurus	cattle	Mammalia	Artiodactyla	Bovidae	Bos	Staphylococcus aureus	Bacteria	Bacillales	Staphylococcaceae	Staphylococcus	NA	NA	NA	NA
51	NA	https://permalink.obvsg.at/UVW/AC16050063	NA	NA	Udder health and treatment : Bovine mastitis, antimicrobial resistance and alternative antimicrobial substances	Schabauer, Andrea	thesis	2018	original research	UA	2011-2014	bacteria	Streptococcus	Streptococcus dysgalacitae	NA	NA	NA	NA	livestock	cattle	NA	positive	NA	NA	NA	NA	NA	NA	NA	NA	NA	Streptococcus dysgalacitae	Bos taurus	cattle	Mammalia	Artiodactyla	Bovidae	Bos	Streptococcus dysgalactiae	Bacteria	Lactobacillales	Streptococcaceae	Streptococcus	NA	NA	NA	NA
52	NA	https://permalink.obvsg.at/UVW/AC15605313	NA	NA	Untersuchung zum Vorkommen von Dermacentor reticulatus im Burgenland, sowie Babesia spp, Rickettsia spp. und FSME-Viren in diesen Zecken	Zörer, Johanna Erika	thesis	2018	original research	B	2016	bacteria	Rickettsia raoultii	Rickettsia raoultii	tick	Dermacentor reticulatus	Dermacentor reticulatus	positive	NA	NA	NA	NA	NA	NA	NA	NA	NA	NA	NA	NA	NA	Rickettsia raoultii	NA	NA	NA	NA	NA	NA	Rickettsia conorii subsp. raoultii	Bacteria	Rickettsiales	Rickettsiaceae	Rickettsia	Dermacentor reticulatus	Ixodida	Ixodidae	Dermacentor
52	NA	https://permalink.obvsg.at/UVW/AC15605314	NA	NA	Untersuchung zum Vorkommen von Dermacentor reticulatus im Burgenland, sowie Babesia spp, Rickettsia spp. und FSME-Viren in diesen Zecken	Zörer, Johanna Erika	thesis	2018	original research	B	2016	virus	Tick-borne encephalitis virus	Tick-borne encephalitis virus	tick	Dermacentor reticulatus	Dermacentor reticulatus	negative	NA	NA	NA	NA	NA	NA	NA	NA	NA	NA	NA	NA	NA	Tick-borne encephalitis virus	NA	NA	NA	NA	NA	NA	Tick-borne encephalitis virus	Viruses	Amarillovirales	Flaviviridae	Orthoflavivirus	Dermacentor reticulatus	Ixodida	Ixodidae	Dermacentor
53	10.1186/s13071-018-3030-2	NA	NA	NA	Uranotaenia unguiculata Edwards, 1913 are attracted to sound, feed on amphibians, and are infected with multiple viruses	Camp, Jeremy V.; Bakonyi, Tamás; Soltész, Zoltán; Zechmeister, Thomas; Nowotny, Norbert	article	2018	original research	B	2018	virus	Alphamesonivirus 1	Alphamesonivirus 1	mosquito	Uranotaenia unguiculata	Uranotaenia unguiculata	positive	NA	NA	NA	NA	NA	NA	NA	NA	NA	NA	NA	NA	NA	Alphamesonivirus 1	NA	NA	NA	NA	NA	NA	Alphamesonivirus 1	Viruses	Nidovirales	Mesoniviridae	Alphamesonivirus	Uranotaenia unguiculata	Diptera	Culicidae	Uranotaenia
54	NA	https://permalink.obvsg.at/UVW/AC15053466	NA	NA	Wild carnivores as reservoirs for ticks and tick-borne pathogens in Europe	Hodžić, Adnan	thesis	2018	original research	TY, VO	2013-2016	parasite	Anaplasma phagocytophilum	Anaplasma phagocytophilum	NA	NA	NA	NA	wildlife	red fox	Vulpes vulpes	positive	NA	NA	NA	NA	NA	NA	NA	NA	NA	Anaplasma phagocytophilum	Vulpes vulpes	red fox	Mammalia	Carnivora	Canidae	Vulpes	Anaplasma phagocytophilum	Bacteria	Rickettsiales	Anaplasmataceae	Anaplasma	NA	NA	NA	NA
54	NA	https://permalink.obvsg.at/UVW/AC15053467	NA	NA	Wild carnivores as reservoirs for ticks and tick-borne pathogens in Europe	Hodžić, Adnan	thesis	2018	original research	TY, VO	2013-2017	bacteria	Candidatus Neoehrlichia mikurensis	Candidatus Neoehrlichia mikurensis	NA	NA	NA	NA	wildlife	red fox	Vulpes vulpes	positive	NA	NA	NA	NA	NA	NA	NA	NA	NA	Candidatus Neoehrlichia mikurensis	Vulpes vulpes	red fox	Mammalia	Carnivora	Canidae	Vulpes	Neoehrlichia mikurensis	Bacteria	Rickettsiales	Anaplasmataceae	Candidatus Neoehrlichia	NA	NA	NA	NA
54	NA	https://permalink.obvsg.at/UVW/AC15053468	NA	NA	Wild carnivores as reservoirs for ticks and tick-borne pathogens in Europe	Hodžić, Adnan	thesis	2018	original research	TY, VO	2013-2018	bacteria	Bartonella rochalimae	Bartonella rochalimae	NA	NA	NA	NA	wildlife	red fox	Vulpes vulpes	positive	NA	NA	NA	NA	NA	NA	NA	NA	NA	Bartonella rochalimae	Vulpes vulpes	red fox	Mammalia	Carnivora	Canidae	Vulpes	Bartonella rochalimae	Bacteria	Hyphomicrobiales	Bartonellaceae	Bartonella	NA	NA	NA	NA
54	NA	https://permalink.obvsg.at/UVW/AC15053469	NA	NA	Wild carnivores as reservoirs for ticks and tick-borne pathogens in Europe	Hodžić, Adnan	thesis	2018	original research	TY, VO	2013-2019	parasite	Dirofilaria	Dirofilaria immitis, Dirofilaria repens	NA	NA	NA	NA	wildlife	red fox	Vulpes vulpes	negative	NA	NA	NA	NA	NA	NA	NA	NA	NA	Dirofilaria immitis	Vulpes vulpes	red fox	Mammalia	Carnivora	Canidae	Vulpes	Dirofilaria immitis	Eukaryota	Rhabditida	Onchocercidae	Dirofilaria	NA	NA	NA	NA
54	NA	https://permalink.obvsg.at/UVW/AC15053469	NA	NA	Wild carnivores as reservoirs for ticks and tick-borne pathogens in Europe	Hodžić, Adnan	thesis	2018	original research	TY, VO	2013-2019	parasite	Dirofilaria	Dirofilaria immitis, Dirofilaria repens	NA	NA	NA	NA	wildlife	red fox	Vulpes vulpes	negative	NA	NA	NA	NA	NA	NA	NA	NA	NA	Dirofilaria repens	Vulpes vulpes	red fox	Mammalia	Carnivora	Canidae	Vulpes	Dirofilaria repens	Eukaryota	Rhabditida	Onchocercidae	Dirofilaria	NA	NA	NA	NA
54	NA	https://permalink.obvsg.at/UVW/AC15053470	NA	NA	Wild carnivores as reservoirs for ticks and tick-borne pathogens in Europe	Hodžić, Adnan	thesis	2018	original research	TY, VO	2013-2020	parasite	Leishmania	Leishmania	NA	NA	NA	NA	wildlife	red fox	Vulpes vulpes	negative	NA	NA	NA	NA	NA	NA	NA	NA	NA	Leishmania	Vulpes vulpes	red fox	Mammalia	Carnivora	Canidae	Vulpes	Leishmania	Eukaryota	Trypanosomatida	Trypanosomatidae	Leishmania	NA	NA	NA	NA
55	10.1007/s00436-017-5481-3	NA	NA	NA	Associations between fasciolosis and milk production, and the impact of anthelmintic treatment in dairy herds	Köstenberger, Kerstin; Tichy, Alexander; Bauer, Karl; Pless, Peter; Wittek, Thomas	article	2017	original research	ST	2014, 2015	parasite	Fasciola hepatica	Fasciola hepatica	NA	NA	NA	NA	livestock	cattle	NA	seropositive	NA	NA	NA	NA	NA	NA	NA	NA	NA	Fasciola hepatica	Bos taurus	cattle	Mammalia	Artiodactyla	Bovidae	Bos	Fasciola hepatica	Eukaryota	Plagiorchiida	Fasciolidae	Fasciola	NA	NA	NA	NA
56	10.1186/s13071-017-2110-z	NA	NA	NA	Eurasian golden jackal as host of canine vector-borne protists	Mitková, Barbora; Hrazdilová, Kristýna; D'Amico, Gianluca; Duscher, Georg Gerhard; Suchentrunk, Franz; Forejtek, Pavel; Gherman, Cǎlin Mircea; Matei, Ioana Adriana; Ionicǎ, Angela Monica; Daskalaki, Aikaterini Alexandra; Mihalca, Andrei Daniel; Votýpka, Jan; Hulva, Pavel; Modrý, David	article	2017	original research	LA	2012	parasite	Leishmania infantum	Leishmania infantum	NA	NA	NA	NA	wildlife	eurasian golden jackal	Canis aureus	negative	NA	NA	NA	NA	NA	NA	NA	NA	NA	Leishmania infantum	Canis aureus	golden jackal	Mammalia	Carnivora	Canidae	Canis	Leishmania infantum	Eukaryota	Trypanosomatida	Trypanosomatidae	Leishmania	NA	NA	NA	NA
57	10.1016/j.vetpar.2017.08.016	NA	NA	NA	Examination of anonymous canine faecal samples provides data on endoparasite prevalence rates in dogs for comparative studies	Hinney, Barbara; Gottwald, Michaela; Moser, Jasmine; Reicher, Bianca; Schäfer, Bhavapriya Jasmin; Schaper, Roland; Joachim, Anja; Künzel, Frank	article	2017	original research	VIE, LA	2015-2016	parasite	Toxocara canis	Toxocara canis	NA	NA	NA	NA	companion animal	dog	NA	seropositive	NA	NA	NA	NA	NA	NA	NA	NA	NA	Toxocara canis	Canis lupus familiaris	dog	Mammalia	Carnivora	Canidae	Canis	Toxocara canis	Eukaryota	Rhabditida	Toxocaridae	Toxocara	NA	NA	NA	NA
57	10.1016/j.vetpar.2017.08.017	NA	NA	NA	Examination of anonymous canine faecal samples provides data on endoparasite prevalence rates in dogs for comparative studies	Hinney, Barbara; Gottwald, Michaela; Moser, Jasmine; Reicher, Bianca; Schäfer, Bhavapriya Jasmin; Schaper, Roland; Joachim, Anja; Künzel, Frank	article	2017	original research	VIE, LA	2015-2016	parasite	Trichuris vulpis	Trichuris vulpis	NA	NA	NA	NA	companion animal	dog	NA	seropositive	NA	NA	NA	NA	NA	NA	NA	NA	NA	Trichuris vulpis	Canis lupus familiaris	dog	Mammalia	Carnivora	Canidae	Canis	Trichuris vulpis	Eukaryota	Trichinellida	Trichuridae	Trichuris	NA	NA	NA	NA
57	10.1016/j.vetpar.2017.08.018	NA	NA	NA	Examination of anonymous canine faecal samples provides data on endoparasite prevalence rates in dogs for comparative studies	Hinney, Barbara; Gottwald, Michaela; Moser, Jasmine; Reicher, Bianca; Schäfer, Bhavapriya Jasmin; Schaper, Roland; Joachim, Anja; Künzel, Frank	article	2017	original research	VIE, LA	2015-2016	parasite	Cryptosporidium	Cryptosporidium	NA	NA	NA	NA	companion animal	dog	NA	negative	NA	NA	NA	NA	NA	NA	NA	NA	NA	Cryptosporidium	Canis lupus familiaris	dog	Mammalia	Carnivora	Canidae	Canis	Cryptosporidium	Eukaryota	Eucoccidiorida	Cryptosporidiidae	Cryptosporidium	NA	NA	NA	NA
57	10.1016/j.vetpar.2017.08.018	NA	NA	NA	Examination of anonymous canine faecal samples provides data on endoparasite prevalence rates in dogs for comparative studies	Hinney, Barbara; Gottwald, Michaela; Moser, Jasmine; Reicher, Bianca; Schäfer, Bhavapriya Jasmin; Schaper, Roland; Joachim, Anja; Künzel, Frank	article	2017	original research	VIE, LA	2015-2016	parasite	Giardia	Giardia	NA	NA	NA	NA	companion animal	dog	NA	seropositive	NA	NA	NA	NA	NA	NA	NA	NA	NA	Giardia	Canis lupus familiaris	dog	Mammalia	Carnivora	Canidae	Canis	Giardia	Eukaryota	Diplomonadida	Hexamitidae	Giardia	NA	NA	NA	NA
57	10.1016/j.vetpar.2017.08.019	NA	NA	NA	Examination of anonymous canine faecal samples provides data on endoparasite prevalence rates in dogs for comparative studies	Hinney, Barbara; Gottwald, Michaela; Moser, Jasmine; Reicher, Bianca; Schäfer, Bhavapriya Jasmin; Schaper, Roland; Joachim, Anja; Künzel, Frank	article	2017	original research	VIE, LA	2015-2016	parasite	Ancylostoma caninum	Ancylostoma caninum	NA	NA	NA	NA	companion animal	dog	NA	seropositive	NA	NA	NA	NA	NA	NA	NA	NA	NA	Ancylostoma caninum	Canis lupus familiaris	dog	Mammalia	Carnivora	Canidae	Canis	Ancylostoma caninum	Eukaryota	Strongylida	Ancylostomatidae	Ancylostoma	NA	NA	NA	NA
58	10.1016/j.ijpara.2017.02.003	NA	NA	NA	Lungworms and gastrointestinal parasites of domestic cats: a European perspective	Giannelli, Alessio; Capelli, Gioia; Joachim, Anja; Hinney, Barbara; Losson, Bertrand; Kirkova, Zvezdelina; René-Martellet, Magalie; Papadopoulos, Elias; Farkas, Róbert; Napoli, Ettore; Brianti, Emanuele; Tamponi, Claudia; Varcasia, Antonio; Margarida Alho, Ana; Madeira de Carvalho, Luís; Cardoso, Luís; Maia, Carla; Mircean, Viorica; Mihalca, Andrei Daniel; Miró, Guadalupe; Schnyder, Manuela; Cant…	article	2017	original research	VIE	2015-2016	parasite	Trichuris	Trichuris	NA	NA	NA	NA	companion animal	cat	NA	negative	NA	NA	NA	NA	NA	NA	NA	NA	NA	Trichuris	Felis catus	domestic cat	Mammalia	Carnivora	Felidae	Felis	Trichuris	Eukaryota	Trichinellida	Trichuridae	Trichuris	NA	NA	NA	NA
58	10.1016/j.ijpara.2017.02.003	NA	NA	NA	Lungworms and gastrointestinal parasites of domestic cats: a European perspective	Giannelli, Alessio; Capelli, Gioia; Joachim, Anja; Hinney, Barbara; Losson, Bertrand; Kirkova, Zvezdelina; René-Martellet, Magalie; Papadopoulos, Elias; Farkas, Róbert; Napoli, Ettore; Brianti, Emanuele; Tamponi, Claudia; Varcasia, Antonio; Margarida Alho, Ana; Madeira de Carvalho, Luís; Cardoso, Luís; Maia, Carla; Mircean, Viorica; Mihalca, Andrei Daniel; Miró, Guadalupe; Schnyder, Manuela; Cant…	article	2017	original research	VIE	2015-2016	parasite	Taenia	Taenia	NA	NA	NA	NA	companion animal	cat	NA	positive	NA	NA	NA	NA	NA	NA	NA	NA	NA	Taenia	Felis catus	domestic cat	Mammalia	Carnivora	Felidae	Felis	Taenia	Eukaryota	Cyclophyllidea	Taeniidae	Taenia	NA	NA	NA	NA
58	10.1016/j.ijpara.2017.02.003	NA	NA	NA	Lungworms and gastrointestinal parasites of domestic cats: a European perspective	Giannelli, Alessio; Capelli, Gioia; Joachim, Anja; Hinney, Barbara; Losson, Bertrand; Kirkova, Zvezdelina; René-Martellet, Magalie; Papadopoulos, Elias; Farkas, Róbert; Napoli, Ettore; Brianti, Emanuele; Tamponi, Claudia; Varcasia, Antonio; Margarida Alho, Ana; Madeira de Carvalho, Luís; Cardoso, Luís; Maia, Carla; Mircean, Viorica; Mihalca, Andrei Daniel; Miró, Guadalupe; Schnyder, Manuela; Cant…	article	2017	original research	VIE	2015-2016	parasite	Giardia	Giardia	NA	NA	NA	NA	companion animal	cat	NA	positive	NA	NA	NA	NA	NA	NA	NA	NA	NA	Giardia	Felis catus	domestic cat	Mammalia	Carnivora	Felidae	Felis	Giardia	Eukaryota	Diplomonadida	Hexamitidae	Giardia	NA	NA	NA	NA
58	10.1016/j.ijpara.2017.02.003	NA	NA	NA	Lungworms and gastrointestinal parasites of domestic cats: a European perspective	Giannelli, Alessio; Capelli, Gioia; Joachim, Anja; Hinney, Barbara; Losson, Bertrand; Kirkova, Zvezdelina; René-Martellet, Magalie; Papadopoulos, Elias; Farkas, Róbert; Napoli, Ettore; Brianti, Emanuele; Tamponi, Claudia; Varcasia, Antonio; Margarida Alho, Ana; Madeira de Carvalho, Luís; Cardoso, Luís; Maia, Carla; Mircean, Viorica; Mihalca, Andrei Daniel; Miró, Guadalupe; Schnyder, Manuela; Cant…	article	2017	original research	VIE	2015-2016	parasite	Hymenolepis diminuta	Hymenolepis diminuta	NA	NA	NA	NA	companion animal	cat	NA	negative	NA	NA	NA	NA	NA	NA	NA	NA	NA	Hymenolepis diminuta	Felis catus	domestic cat	Mammalia	Carnivora	Felidae	Felis	Hymenolepis diminuta	Eukaryota	Cyclophyllidea	Hymenolepididae	Hymenolepis	NA	NA	NA	NA
58	10.1016/j.ijpara.2017.02.003	NA	NA	NA	Lungworms and gastrointestinal parasites of domestic cats: a European perspective	Giannelli, Alessio; Capelli, Gioia; Joachim, Anja; Hinney, Barbara; Losson, Bertrand; Kirkova, Zvezdelina; René-Martellet, Magalie; Papadopoulos, Elias; Farkas, Róbert; Napoli, Ettore; Brianti, Emanuele; Tamponi, Claudia; Varcasia, Antonio; Margarida Alho, Ana; Madeira de Carvalho, Luís; Cardoso, Luís; Maia, Carla; Mircean, Viorica; Mihalca, Andrei Daniel; Miró, Guadalupe; Schnyder, Manuela; Cant…	article	2017	original research	VIE	2015-2016	parasite	Dipylidium caninum	Dipylidium caninum	NA	NA	NA	NA	companion animal	cat	NA	negative	NA	NA	NA	NA	NA	NA	NA	NA	NA	Dipylidium caninum	Felis catus	domestic cat	Mammalia	Carnivora	Felidae	Felis	Dipylidium caninum	Eukaryota	Cyclophyllidea	Dipylidiidae	Dipylidium	NA	NA	NA	NA
59	10.1016/j.mcp.2016.07.003	NA	NA	NA	Molecular analysis of Anaplasma phagocytophilum and Babesia divergens in red deer (Cervus elaphus) in Western Austria	Cézanne, R.; Mrowietz, N.; Eigner, B.; Duscher, G. G.; Glawischnig, W.; Fuehrer, H.-P.	article	2017	original research	TY, VO, SA	2014	parasite	Babesia	Babesia divergens	NA	NA	NA	NA	wildlife	red deer	Cervus elaphus	positive	NA	NA	NA	NA	NA	NA	NA	NA	NA	Babesia divergens	Cervus elaphus	red deer	Mammalia	Artiodactyla	Cervidae	Cervus	Babesia divergens	Eukaryota	Piroplasmida	Babesiidae	Babesia	NA	NA	NA	NA
60	10.1016/j.mcp.2016.07.004	NA	NA	NA	Molecular analysis of Anaplasma phagocytophilum and Babesia divergens in red deer (Cervus elaphus) in Western Austria	Cézanne, R.; Mrowietz, N.; Eigner, B.; Duscher, G. G.; Glawischnig, W.; Fuehrer, H.-P.	article	2018	original research	TY, VO, SA	2014	parasite	Anaplasma	Anaplasma phagocytophilum	NA	NA	NA	NA	wildlife	red deer	Cervus elaphus	positive	NA	NA	NA	NA	NA	NA	NA	NA	NA	Anaplasma phagocytophilum	Cervus elaphus	red deer	Mammalia	Artiodactyla	Cervidae	Cervus	Anaplasma phagocytophilum	Bacteria	Rickettsiales	Anaplasmataceae	Anaplasma	NA	NA	NA	NA
61	10.1016/j.mcp.2016.07.005	NA	NA	NA	Molecular analysis of Anaplasma phagocytophilum and Babesia divergens in red deer (Cervus elaphus) in Western Austria	Cézanne, R.; Mrowietz, N.; Eigner, B.; Duscher, G. G.; Glawischnig, W.; Fuehrer, H.-P.	article	2019	original research	TY, VO, SA	2014	parasite	Theileria	Theileria	NA	NA	NA	NA	wildlife	red deer	Cervus elaphus	negative	NA	NA	NA	NA	NA	NA	NA	NA	NA	Theileria	Cervus elaphus	red deer	Mammalia	Artiodactyla	Cervidae	Cervus	Theileria	Eukaryota	Piroplasmida	Theileriidae	Theileria	NA	NA	NA	NA
62	10.1016/j.mcp.2016.07.006	NA	NA	NA	Molecular analysis of Anaplasma phagocytophilum and Babesia divergens in red deer (Cervus elaphus) in Western Austria	Cézanne, R.; Mrowietz, N.; Eigner, B.; Duscher, G. G.; Glawischnig, W.; Fuehrer, H.-P.	article	2020	original research	TY, VO, SA	2014	bacteria	Rickettsia	Rickettsia	NA	NA	NA	NA	wildlife	red deer	Cervus elaphus	negative	NA	NA	NA	NA	NA	NA	NA	NA	NA	Rickettsia	Cervus elaphus	red deer	Mammalia	Artiodactyla	Cervidae	Cervus	Rickettsia	Bacteria	Rickettsiales	Rickettsiaceae	Rickettsia	NA	NA	NA	NA
63	10.1016/j.mcp.2016.07.007	NA	NA	NA	Molecular analysis of Anaplasma phagocytophilum and Babesia divergens in red deer (Cervus elaphus) in Western Austria	Cézanne, R.; Mrowietz, N.; Eigner, B.; Duscher, G. G.; Glawischnig, W.; Fuehrer, H.-P.	article	2021	original research	TY, VO, SA	2014	parasite	Filarioidea	Filarioidea	NA	NA	NA	NA	wildlife	red deer	Cervus elaphus	negative	NA	NA	NA	NA	NA	NA	NA	NA	NA	Filarioidea	Cervus elaphus	red deer	Mammalia	Artiodactyla	Cervidae	Cervus	Filarioidea	Eukaryota	Rhabditida	unknown	unknown	NA	NA	NA	NA
61	NA	NA	0043535X	NA	Occurrence of antibodies against Toxoplasma, Leptospira and PRRSV and the incidence of Salmonella and Ascaris suum on organic pig fattening farms in Austria	Kreinoecker, K.; Sattler, T.; Hagmueller, W.; Hennig-Pauka, I.; Schmoll, F.	article	2017	original research	AUT	2014	parasite	Toxoplasma gondii	Toxoplasma gondii	NA	NA	NA	NA	livestock	pig	NA	seropositive	NA	NA	NA	NA	NA	NA	NA	NA	NA	Toxoplasma gondii	Sus scrofa	pig	Mammalia	Artiodactyla	Suidae	Sus	Toxoplasma gondii	Eukaryota	Eucoccidiorida	Sarcocystidae	Toxoplasma	NA	NA	NA	NA
61	NA	NA	0043535X	NA	Occurrence of antibodies against Toxoplasma, Leptospira and PRRSV and the incidence of Salmonella and Ascaris suum on organic pig fattening farms in Austria	Kreinoecker, K.; Sattler, T.; Hagmueller, W.; Hennig-Pauka, I.; Schmoll, F.	article	2017	original research	AUT	2014	bacteria	Leptospira	Leptospira	NA	NA	NA	NA	livestock	pig	NA	seropositive	NA	NA	NA	NA	NA	NA	NA	NA	NA	Leptospira	Sus scrofa	pig	Mammalia	Artiodactyla	Suidae	Sus	Leptospira	Bacteria	Leptospirales	Leptospiraceae	Leptospira	NA	NA	NA	NA
61	NA	NA	0043535X	NA	Occurrence of antibodies against Toxoplasma, Leptospira and PRRSV and the incidence of Salmonella and Ascaris suum on organic pig fattening farms in Austria	Kreinoecker, K.; Sattler, T.; Hagmueller, W.; Hennig-Pauka, I.; Schmoll, F.	article	2017	original research	AUT	2014	bacteria	Salmonella	Salmonella infantis	NA	NA	NA	NA	livestock	pig	NA	positive	NA	NA	NA	NA	NA	NA	NA	NA	NA	Salmonella infantis	Sus scrofa	pig	Mammalia	Artiodactyla	Suidae	Sus	Salmonella enterica subsp. enterica serovar Infantis	Bacteria	Enterobacterales	Enterobacteriaceae	Salmonella	NA	NA	NA	NA
61	NA	NA	0043535X	NA	Occurrence of antibodies against Toxoplasma, Leptospira and PRRSV and the incidence of Salmonella and Ascaris suum on organic pig fattening farms in Austria	Kreinoecker, K.; Sattler, T.; Hagmueller, W.; Hennig-Pauka, I.; Schmoll, F.	article	2017	original research	AUT	2014	parasite	Ascaris suum	Ascaris suum	NA	NA	NA	NA	livestock	pig	NA	positive	NA	NA	NA	NA	NA	NA	NA	NA	NA	Ascaris suum	Sus scrofa	pig	Mammalia	Artiodactyla	Suidae	Sus	Ascaris suum	Eukaryota	Rhabditida	Ascarididae	Ascaris	NA	NA	NA	NA
62	10.1136/vr.104246	NA	NA	NA	Prevalence of Mycobacterium avium subspecies paratuberculosis and hepatitis E in New World camelids in Austria	Stanitznig, A.; Khol, J. L.; Lambacher, B.; Franz, S.; Wittek, T.; Kralik, P.; Slana, I.; Vasickova, P.	article	2017	original research	AUT	NA	virus	Hepatitis E virus	Hepatitis E virus	NA	NA	NA	NA	livestock	llama	Lama glama	negative	NA	NA	NA	NA	NA	NA	NA	NA	NA	Hepatitis E virus	Lama glama	llama	Mammalia	Artiodactyla	Camelidae	Lama	Orthohepevirus A	Viruses	Hepelivirales	Hepeviridae	Paslahepevirus	NA	NA	NA	NA
62	10.1136/vr.104246	NA	NA	NA	Prevalence of Mycobacterium avium subspecies paratuberculosis and hepatitis E in New World camelids in Austria	Stanitznig, A.; Khol, J. L.; Lambacher, B.; Franz, S.; Wittek, T.; Kralik, P.; Slana, I.; Vasickova, P.	article	2017	original research	AUT	NA	virus	Hepatitis E virus	Hepatitis E virus	NA	NA	NA	NA	livestock	alpaca	Vicugna pacos	negative	NA	NA	NA	NA	NA	NA	NA	NA	NA	Hepatitis E virus	Vicugna pacos	alpaca	Mammalia	Artiodactyla	Camelidae	Vicugna	Orthohepevirus A	Viruses	Hepelivirales	Hepeviridae	Paslahepevirus	NA	NA	NA	NA
63	NA	NA	0015-363X	NA	Results for Salmonella in poultry-kebab	Matt, Monika; Mann, Michaela	article	2017	original research	NA	2015	bacteria	Salmonella	Salmonella	NA	NA	NA	NA	NA	NA	NA	NA	NA	NA	turkey	kebab-skewer	positive	NA	NA	NA	NA	Salmonella	NA	NA	NA	NA	NA	NA	Salmonella	Bacteria	Enterobacterales	Enterobacteriaceae	Salmonella	NA	NA	NA	NA
63	NA	NA	0015-363X	NA	Results for Salmonella in poultry-kebab	Matt, Monika; Mann, Michaela	article	2017	original research	NA	2015	bacteria	Salmonella Enteritidis	Salmonella Enteritidis	NA	NA	NA	NA	NA	NA	NA	NA	NA	NA	turkey	kebab-skewer	negative	NA	NA	NA	NA	Salmonella Enteritidis	NA	NA	NA	NA	NA	NA	Salmonella enterica subsp. enterica serovar Enteritidis	Bacteria	Enterobacterales	Enterobacteriaceae	Salmonella	NA	NA	NA	NA
63	NA	NA	0015-363X	NA	Results for Salmonella in poultry-kebab	Matt, Monika; Mann, Michaela	article	2017	original research	NA	2015	bacteria	Salmonella Typhimurium	Salmonella Typhimurium	NA	NA	NA	NA	NA	NA	NA	NA	NA	NA	turkey	kebab-skewer	negative	NA	NA	NA	NA	Salmonella Typhimurium	NA	NA	NA	NA	NA	NA	Salmonella enterica subsp. enterica serovar Typhimurium	Bacteria	Enterobacterales	Enterobacteriaceae	Salmonella	NA	NA	NA	NA
64	NA	https://permalink.obvsg.at/UVW/AC14528251	NA	NA	Retrospektive Auswertung des Nachweises infektiöser Aborterreger aus Probenmaterial vom Schwein	Dürregger, Tamara	thesis	2017	national surveillance data	UA, ST	2016	bacteria	Leptospira	Leptospira	NA	NA	NA	NA	livestock	pig	NA	positive	NA	NA	NA	NA	NA	NA	NA	NA	NA	Leptospira	Sus scrofa	pig	Mammalia	Artiodactyla	Suidae	Sus	Leptospira	Bacteria	Leptospirales	Leptospiraceae	Leptospira	NA	NA	NA	NA
64	NA	https://permalink.obvsg.at/UVW/AC14528251	NA	NA	Retrospektive Auswertung des Nachweises infektiöser Aborterreger aus Probenmaterial vom Schwein	Dürregger, Tamara	thesis	2017	national surveillance data	UA, ST	2016	bacteria	Chlamydia	Chlamydia	NA	NA	NA	NA	livestock	pig	NA	positive	NA	NA	NA	NA	NA	NA	NA	NA	NA	Chlamydia	Sus scrofa	pig	Mammalia	Artiodactyla	Suidae	Sus	Chlamydia	Bacteria	Chlamydiales	Chlamydiaceae	Chlamydia	NA	NA	NA	NA
65	10.1007/s00436-016-5307-8	NA	NA	NA	Survey of Baylisascaris spp. in captive striped skunks (Mephitis mephitis) in some European areas	d'Ovidio, D.; Pantchev, N.; Noviello, E.; Del Prete, L.; Maurelli, M. P.; Cringoli, G.; Rinaldi, Laura	article	2017	original research	NA	NA	parasite	Baylisascaris	Baylisascaris columnaris	NA	NA	NA	NA	wildlife	striped skunk	Mephitis mephitis	negative	NA	NA	NA	NA	NA	NA	NA	NA	NA	Baylisascaris columnaris	Mephitis mephitis	striped skunk	Mammalia	Carnivora	Mephitidae	Mephitis	Baylisascaris columnaris	Eukaryota	Rhabditida	Ascarididae	Baylisascaris	NA	NA	NA	NA
66	10.1007/s00436-017-5405-25	NA	NA	NA	The raccoon dog (Nyctereutes procyonoides) and the raccoon (Procyon lotor)-their role and impact of maintaining and transmitting zoonotic diseases in Austria, Central Europe	Duscher, Tanja; Hodžić, Adnan; Glawischnig, Walter; Duscher, Georg G.	article	2017	original research	SA, LA, ST, CA	2010-2016	parasite	Toxascaris leonina	Toxascaris leonina	NA	NA	NA	NA	wildlife	raccoon	Procyon lotor	negative	NA	NA	NA	NA	NA	NA	NA	NA	NA	Toxascaris leonina	Procyon lotor	raccoon	Mammalia	Carnivora	Procyonidae	Procyon	Toxascaris leonina	Eukaryota	Rhabditida	Ascarididae	Toxascaris	NA	NA	NA	NA
66	10.1007/s00436-017-5405-24	NA	NA	NA	The raccoon dog (Nyctereutes procyonoides) and the raccoon (Procyon lotor)-their role and impact of maintaining and transmitting zoonotic diseases in Austria, Central Europe	Duscher, Tanja; Hodžić, Adnan; Glawischnig, Walter; Duscher, Georg G.	article	2017	original research	LA, B, VO, ST	2010-2016	parasite	Toxascaris leonina	Toxascaris leonina	NA	NA	NA	NA	wildlife	racoon dog	Nyctereutes procyonoides	positive	NA	NA	NA	NA	NA	NA	NA	NA	NA	Toxascaris leonina	Nyctereutes procyonoides	raccoon dog	Mammalia	Carnivora	Canidae	Nyctereutes	Toxascaris leonina	Eukaryota	Rhabditida	Ascarididae	Toxascaris	NA	NA	NA	NA
66	10.1007/s00436-017-5405-23	NA	NA	NA	The raccoon dog (Nyctereutes procyonoides) and the raccoon (Procyon lotor)-their role and impact of maintaining and transmitting zoonotic diseases in Austria, Central Europe	Duscher, Tanja; Hodžić, Adnan; Glawischnig, Walter; Duscher, Georg G.	article	2017	original research	SA, LA, ST, CA	2010-2016	parasite	Dipylidium caninum	Dipylidium caninum	NA	NA	NA	NA	wildlife	raccoon	Procyon lotor	negative	NA	NA	NA	NA	NA	NA	NA	NA	NA	Dipylidium caninum	Procyon lotor	raccoon	Mammalia	Carnivora	Procyonidae	Procyon	Dipylidium caninum	Eukaryota	Cyclophyllidea	Dipylidiidae	Dipylidium	NA	NA	NA	NA
66	10.1007/s00436-017-5405-22	NA	NA	NA	The raccoon dog (Nyctereutes procyonoides) and the raccoon (Procyon lotor)-their role and impact of maintaining and transmitting zoonotic diseases in Austria, Central Europe	Duscher, Tanja; Hodžić, Adnan; Glawischnig, Walter; Duscher, Georg G.	article	2017	original research	LA, B, VO, ST	2010-2016	parasite	Dipylidium caninum	Dipylidium caninum	NA	NA	NA	NA	wildlife	racoon dog	Nyctereutes procyonoides	positive	NA	NA	NA	NA	NA	NA	NA	NA	NA	Dipylidium caninum	Nyctereutes procyonoides	raccoon dog	Mammalia	Carnivora	Canidae	Nyctereutes	Dipylidium caninum	Eukaryota	Cyclophyllidea	Dipylidiidae	Dipylidium	NA	NA	NA	NA
66	10.1007/s00436-017-5405-21	NA	NA	NA	The raccoon dog (Nyctereutes procyonoides) and the raccoon (Procyon lotor)-their role and impact of maintaining and transmitting zoonotic diseases in Austria, Central Europe	Duscher, Tanja; Hodžić, Adnan; Glawischnig, Walter; Duscher, Georg G.	article	2017	original research	SA, LA, ST, CA	2010-2016	parasite	Isthmiophora melis	Isthmiophora melis	NA	NA	NA	NA	wildlife	raccoon	Procyon lotor	negative	NA	NA	NA	NA	NA	NA	NA	NA	NA	Isthmiophora melis	Procyon lotor	raccoon	Mammalia	Carnivora	Procyonidae	Procyon	Isthmiophora melis	Eukaryota	Plagiorchiida	Echinostomatidae	Isthmiophora	NA	NA	NA	NA
66	10.1007/s00436-017-5405-20	NA	NA	NA	The raccoon dog (Nyctereutes procyonoides) and the raccoon (Procyon lotor)-their role and impact of maintaining and transmitting zoonotic diseases in Austria, Central Europe	Duscher, Tanja; Hodžić, Adnan; Glawischnig, Walter; Duscher, Georg G.	article	2017	original research	LA, B, VO, ST	2010-2016	parasite	Isthmiophora melis	Isthmiophora melis	NA	NA	NA	NA	wildlife	racoon dog	Nyctereutes procyonoides	positive	NA	NA	NA	NA	NA	NA	NA	NA	NA	Isthmiophora melis	Nyctereutes procyonoides	raccoon dog	Mammalia	Carnivora	Canidae	Nyctereutes	Isthmiophora melis	Eukaryota	Plagiorchiida	Echinostomatidae	Isthmiophora	NA	NA	NA	NA
66	10.1007/s00436-017-5405-19	NA	NA	NA	The raccoon dog (Nyctereutes procyonoides) and the raccoon (Procyon lotor)-their role and impact of maintaining and transmitting zoonotic diseases in Austria, Central Europe	Duscher, Tanja; Hodžić, Adnan; Glawischnig, Walter; Duscher, Georg G.	article	2017	original research	SA, LA, ST, CA	2010-2016	parasite	Taenia	Taenia	NA	NA	NA	NA	wildlife	raccoon	Procyon lotor	negative	NA	NA	NA	NA	NA	NA	NA	NA	NA	Taenia	Procyon lotor	raccoon	Mammalia	Carnivora	Procyonidae	Procyon	Taenia	Eukaryota	Cyclophyllidea	Taeniidae	Taenia	NA	NA	NA	NA
66	10.1007/s00436-017-5405-18	NA	NA	NA	The raccoon dog (Nyctereutes procyonoides) and the raccoon (Procyon lotor)-their role and impact of maintaining and transmitting zoonotic diseases in Austria, Central Europe	Duscher, Tanja; Hodžić, Adnan; Glawischnig, Walter; Duscher, Georg G.	article	2017	original research	LA, B, VO, ST	2010-2016	parasite	Taenia	Taenia	NA	NA	NA	NA	wildlife	racoon dog	Nyctereutes procyonoides	positive	NA	NA	NA	NA	NA	NA	NA	NA	NA	Taenia	Nyctereutes procyonoides	raccoon dog	Mammalia	Carnivora	Canidae	Nyctereutes	Taenia	Eukaryota	Cyclophyllidea	Taeniidae	Taenia	NA	NA	NA	NA
66	10.1007/s00436-017-5405-17	NA	NA	NA	The raccoon dog (Nyctereutes procyonoides) and the raccoon (Procyon lotor)-their role and impact of maintaining and transmitting zoonotic diseases in Austria, Central Europe	Duscher, Tanja; Hodžić, Adnan; Glawischnig, Walter; Duscher, Georg G.	article	2017	original research	SA, LA, ST, CA	2010-2016	parasite	Toxocara canis	Toxocara canis	NA	NA	NA	NA	wildlife	raccoon	Procyon lotor	negative	NA	NA	NA	NA	NA	NA	NA	NA	NA	Toxocara canis	Procyon lotor	raccoon	Mammalia	Carnivora	Procyonidae	Procyon	Toxocara canis	Eukaryota	Rhabditida	Toxocaridae	Toxocara	NA	NA	NA	NA
66	10.1007/s00436-017-5405-16	NA	NA	NA	The raccoon dog (Nyctereutes procyonoides) and the raccoon (Procyon lotor)-their role and impact of maintaining and transmitting zoonotic diseases in Austria, Central Europe	Duscher, Tanja; Hodžić, Adnan; Glawischnig, Walter; Duscher, Georg G.	article	2017	original research	LA, B, VO, ST	2010-2016	parasite	Toxocara canis	Toxocara canis	NA	NA	NA	NA	wildlife	racoon dog	Nyctereutes procyonoides	positive	NA	NA	NA	NA	NA	NA	NA	NA	NA	Toxocara canis	Nyctereutes procyonoides	raccoon dog	Mammalia	Carnivora	Canidae	Nyctereutes	Toxocara canis	Eukaryota	Rhabditida	Toxocaridae	Toxocara	NA	NA	NA	NA
66	10.1007/s00436-017-5405-15	NA	NA	NA	The raccoon dog (Nyctereutes procyonoides) and the raccoon (Procyon lotor)-their role and impact of maintaining and transmitting zoonotic diseases in Austria, Central Europe	Duscher, Tanja; Hodžić, Adnan; Glawischnig, Walter; Duscher, Georg G.	article	2017	original research	SA, LA, ST, CA	2010-2016	parasite	Molineus	Molineus	NA	NA	NA	NA	wildlife	raccoon	Procyon lotor	positive	NA	NA	NA	NA	NA	NA	NA	NA	NA	Molineus	Procyon lotor	raccoon	Mammalia	Carnivora	Procyonidae	Procyon	Molineus	Eukaryota	Strongylida	Molineidae	Molineus	NA	NA	NA	NA
66	10.1007/s00436-017-5405-14	NA	NA	NA	The raccoon dog (Nyctereutes procyonoides) and the raccoon (Procyon lotor)-their role and impact of maintaining and transmitting zoonotic diseases in Austria, Central Europe	Duscher, Tanja; Hodžić, Adnan; Glawischnig, Walter; Duscher, Georg G.	article	2017	original research	LA, B, VO, ST	2010-2016	parasite	Molineus	Molineus	NA	NA	NA	NA	wildlife	racoon dog	Nyctereutes procyonoides	positive	NA	NA	NA	NA	NA	NA	NA	NA	NA	Molineus	Nyctereutes procyonoides	raccoon dog	Mammalia	Carnivora	Canidae	Nyctereutes	Molineus	Eukaryota	Strongylida	Molineidae	Molineus	NA	NA	NA	NA
66	10.1007/s00436-017-5405-13	NA	NA	NA	The raccoon dog (Nyctereutes procyonoides) and the raccoon (Procyon lotor)-their role and impact of maintaining and transmitting zoonotic diseases in Austria, Central Europe	Duscher, Tanja; Hodžić, Adnan; Glawischnig, Walter; Duscher, Georg G.	article	2017	original research	SA, LA, ST, CA	2010-2016	parasite	Mesocestoides	Mesocestoides	NA	NA	NA	NA	wildlife	raccoon	Procyon lotor	negative	NA	NA	NA	NA	NA	NA	NA	NA	NA	Mesocestoides	Procyon lotor	raccoon	Mammalia	Carnivora	Procyonidae	Procyon	Mesocestoides	Eukaryota	Cyclophyllidea	Mesocestoididae	Mesocestoides	NA	NA	NA	NA
66	10.1007/s00436-017-5405-12	NA	NA	NA	The raccoon dog (Nyctereutes procyonoides) and the raccoon (Procyon lotor)-their role and impact of maintaining and transmitting zoonotic diseases in Austria, Central Europe	Duscher, Tanja; Hodžić, Adnan; Glawischnig, Walter; Duscher, Georg G.	article	2017	original research	LA, B, VO, ST	2010-2016	parasite	Mesocestoides	Mesocestoides	NA	NA	NA	NA	wildlife	racoon dog	Nyctereutes procyonoides	positive	NA	NA	NA	NA	NA	NA	NA	NA	NA	Mesocestoides	Nyctereutes procyonoides	raccoon dog	Mammalia	Carnivora	Canidae	Nyctereutes	Mesocestoides	Eukaryota	Cyclophyllidea	Mesocestoididae	Mesocestoides	NA	NA	NA	NA
66	10.1007/s00436-017-5405-11	NA	NA	NA	The raccoon dog (Nyctereutes procyonoides) and the raccoon (Procyon lotor)-their role and impact of maintaining and transmitting zoonotic diseases in Austria, Central Europe	Duscher, Tanja; Hodžić, Adnan; Glawischnig, Walter; Duscher, Georg G.	article	2017	original research	SA, LA, ST, CA	2010-2016	parasite	Uncinaria stenocephala	Uncinaria stenocephala	NA	NA	NA	NA	wildlife	raccoon	Procyon lotor	negative	NA	NA	NA	NA	NA	NA	NA	NA	NA	Uncinaria stenocephala	Procyon lotor	raccoon	Mammalia	Carnivora	Procyonidae	Procyon	Uncinaria stenocephala	Eukaryota	Strongylida	Ancylostomatidae	Uncinaria	NA	NA	NA	NA
66	10.1007/s00436-017-5405-10	NA	NA	NA	The raccoon dog (Nyctereutes procyonoides) and the raccoon (Procyon lotor)-their role and impact of maintaining and transmitting zoonotic diseases in Austria, Central Europe	Duscher, Tanja; Hodžić, Adnan; Glawischnig, Walter; Duscher, Georg G.	article	2017	original research	LA, B, VO, ST	2010-2016	parasite	Uncinaria stenocephala	Uncinaria stenocephala	NA	NA	NA	NA	wildlife	racoon dog	Nyctereutes procyonoides	positive	NA	NA	NA	NA	NA	NA	NA	NA	NA	Uncinaria stenocephala	Nyctereutes procyonoides	raccoon dog	Mammalia	Carnivora	Canidae	Nyctereutes	Uncinaria stenocephala	Eukaryota	Strongylida	Ancylostomatidae	Uncinaria	NA	NA	NA	NA
66	10.1007/s00436-017-5405-9	NA	NA	NA	The raccoon dog (Nyctereutes procyonoides) and the raccoon (Procyon lotor)-their role and impact of maintaining and transmitting zoonotic diseases in Austria, Central Europe	Duscher, Tanja; Hodžić, Adnan; Glawischnig, Walter; Duscher, Georg G.	article	2017	original research	SA, LA, ST, CA	2010-2016	parasite	Echinococcus multilocularis	Echinococcus multilocularis	NA	NA	NA	NA	wildlife	raccoon	Procyon lotor	negative	NA	NA	NA	NA	NA	NA	NA	NA	NA	Echinococcus multilocularis	Procyon lotor	raccoon	Mammalia	Carnivora	Procyonidae	Procyon	Echinococcus multilocularis	Eukaryota	Cyclophyllidea	Taeniidae	Echinococcus	NA	NA	NA	NA
66	10.1007/s00436-017-5405-8	NA	NA	NA	The raccoon dog (Nyctereutes procyonoides) and the raccoon (Procyon lotor)-their role and impact of maintaining and transmitting zoonotic diseases in Austria, Central Europe	Duscher, Tanja; Hodžić, Adnan; Glawischnig, Walter; Duscher, Georg G.	article	2017	original research	LA, B, VO, ST	2010-2016	parasite	Echinococcus multilocularis	Echinococcus multilocularis	NA	NA	NA	NA	wildlife	racoon dog	Nyctereutes procyonoides	positive	NA	NA	NA	NA	NA	NA	NA	NA	NA	Echinococcus multilocularis	Nyctereutes procyonoides	raccoon dog	Mammalia	Carnivora	Canidae	Nyctereutes	Echinococcus multilocularis	Eukaryota	Cyclophyllidea	Taeniidae	Echinococcus	NA	NA	NA	NA
66	10.1007/s00436-017-5405-7	NA	NA	NA	The raccoon dog (Nyctereutes procyonoides) and the raccoon (Procyon lotor)-their role and impact of maintaining and transmitting zoonotic diseases in Austria, Central Europe	Duscher, Tanja; Hodžić, Adnan; Glawischnig, Walter; Duscher, Georg G.	article	2017	original research	SA, LA, ST, CA	2010-2016	parasite	Echinococcus multilocularis	Echinococcus multilocularis	NA	NA	NA	NA	wildlife	raccoon	Procyon lotor	negative	NA	NA	NA	NA	NA	NA	NA	NA	NA	Echinococcus multilocularis	Procyon lotor	raccoon	Mammalia	Carnivora	Procyonidae	Procyon	Echinococcus multilocularis	Eukaryota	Cyclophyllidea	Taeniidae	Echinococcus	NA	NA	NA	NA
66	10.1007/s00436-017-5405-6	NA	NA	NA	The raccoon dog (Nyctereutes procyonoides) and the raccoon (Procyon lotor)-their role and impact of maintaining and transmitting zoonotic diseases in Austria, Central Europe	Duscher, Tanja; Hodžić, Adnan; Glawischnig, Walter; Duscher, Georg G.	article	2017	original research	LA, B, VO, ST	2010-2016	parasite	Echinococcus multilocularis	Echinococcus multilocularis	NA	NA	NA	NA	wildlife	racoon dog	Nyctereutes procyonoides	positive	NA	NA	NA	NA	NA	NA	NA	NA	NA	Echinococcus multilocularis	Nyctereutes procyonoides	raccoon dog	Mammalia	Carnivora	Canidae	Nyctereutes	Echinococcus multilocularis	Eukaryota	Cyclophyllidea	Taeniidae	Echinococcus	NA	NA	NA	NA
66	10.1007/s00436-017-5405-5	NA	NA	NA	The raccoon dog (Nyctereutes procyonoides) and the raccoon (Procyon lotor)-their role and impact of maintaining and transmitting zoonotic diseases in Austria, Central Europe	Duscher, Tanja; Hodžić, Adnan; Glawischnig, Walter; Duscher, Georg G.	article	2017	original research	SA, LA, ST, CA	2010-2016	parasite	Alaria alata	Alaria alata	NA	NA	NA	NA	wildlife	raccoon	Procyon lotor	negative	NA	NA	NA	NA	NA	NA	NA	NA	NA	Alaria alata	Procyon lotor	raccoon	Mammalia	Carnivora	Procyonidae	Procyon	Alaria alata	Eukaryota	Diplostomida	Diplostomidae	Alaria	NA	NA	NA	NA
66	10.1007/s00436-017-5405-4	NA	NA	NA	The raccoon dog (Nyctereutes procyonoides) and the raccoon (Procyon lotor)-their role and impact of maintaining and transmitting zoonotic diseases in Austria, Central Europe	Duscher, Tanja; Hodžić, Adnan; Glawischnig, Walter; Duscher, Georg G.	article	2017	original research	LA, B, VO, ST	2010-2016	parasite	Alaria alata	Alaria alata	NA	NA	NA	NA	wildlife	racoon dog	Nyctereutes procyonoides	positive	NA	NA	NA	NA	NA	NA	NA	NA	NA	Alaria alata	Nyctereutes procyonoides	raccoon dog	Mammalia	Carnivora	Canidae	Nyctereutes	Alaria alata	Eukaryota	Diplostomida	Diplostomidae	Alaria	NA	NA	NA	NA
66	10.1007/s00436-017-5405-3	NA	NA	NA	The raccoon dog (Nyctereutes procyonoides) and the raccoon (Procyon lotor)-their role and impact of maintaining and transmitting zoonotic diseases in Austria, Central Europe	Duscher, Tanja; Hodžić, Adnan; Glawischnig, Walter; Duscher, Georg G.	article	2017	original research	SA, LA, ST, CA	2010-2016	parasite	Trichinella	Trichinella	NA	NA	NA	NA	wildlife	raccoon	Procyon lotor	negative	NA	NA	NA	NA	NA	NA	NA	NA	NA	Trichinella	Procyon lotor	raccoon	Mammalia	Carnivora	Procyonidae	Procyon	Trichinella	Eukaryota	Trichinellida	Trichinellidae	Trichinella	NA	NA	NA	NA
66	10.1007/s00436-017-5405-2	NA	NA	NA	The raccoon dog (Nyctereutes procyonoides) and the raccoon (Procyon lotor)-their role and impact of maintaining and transmitting zoonotic diseases in Austria, Central Europe	Duscher, Tanja; Hodžić, Adnan; Glawischnig, Walter; Duscher, Georg G.	article	2017	original research	LA, B, VO, ST	2010-2016	parasite	Trichinella	Trichinella	NA	NA	NA	NA	wildlife	racoon dog	Nyctereutes procyonoides	negative	NA	NA	NA	NA	NA	NA	NA	NA	NA	Trichinella	Nyctereutes procyonoides	raccoon dog	Mammalia	Carnivora	Canidae	Nyctereutes	Trichinella	Eukaryota	Trichinellida	Trichinellidae	Trichinella	NA	NA	NA	NA
66	10.1007/s00436-017-5405-1	NA	NA	NA	The raccoon dog (Nyctereutes procyonoides) and the raccoon (Procyon lotor)-their role and impact of maintaining and transmitting zoonotic diseases in Austria, Central Europe	Duscher, Tanja; Hodžić, Adnan; Glawischnig, Walter; Duscher, Georg G.	article	2017	original research	SA, LA, ST, CA	2010-2016	parasite	Piroplasmida	Babesia, Theileria	NA	NA	NA	NA	wildlife	raccoon	Procyon lotor	negative	NA	NA	NA	NA	NA	NA	NA	NA	NA	Babesia	Procyon lotor	raccoon	Mammalia	Carnivora	Procyonidae	Procyon	Babesia	Eukaryota	Piroplasmida	Babesiidae	Babesia	NA	NA	NA	NA
66	10.1007/s00436-017-5405-1	NA	NA	NA	The raccoon dog (Nyctereutes procyonoides) and the raccoon (Procyon lotor)-their role and impact of maintaining and transmitting zoonotic diseases in Austria, Central Europe	Duscher, Tanja; Hodžić, Adnan; Glawischnig, Walter; Duscher, Georg G.	article	2017	original research	SA, LA, ST, CA	2010-2016	parasite	Piroplasmida	Babesia, Theileria	NA	NA	NA	NA	wildlife	raccoon	Procyon lotor	negative	NA	NA	NA	NA	NA	NA	NA	NA	NA	Theileria	Procyon lotor	raccoon	Mammalia	Carnivora	Procyonidae	Procyon	Theileria	Eukaryota	Piroplasmida	Theileriidae	Theileria	NA	NA	NA	NA
66	10.1007/s00436-017-5405-0	NA	NA	NA	The raccoon dog (Nyctereutes procyonoides) and the raccoon (Procyon lotor)-their role and impact of maintaining and transmitting zoonotic diseases in Austria, Central Europe	Duscher, Tanja; Hodžić, Adnan; Glawischnig, Walter; Duscher, Georg G.	article	2017	original research	LA, B, VO, ST	2010-2016	parasite	Piroplasmida	Babesia, Theileria	NA	NA	NA	NA	wildlife	racoon dog	Nyctereutes procyonoides	negative	NA	NA	NA	NA	NA	NA	NA	NA	NA	Babesia	Nyctereutes procyonoides	raccoon dog	Mammalia	Carnivora	Canidae	Nyctereutes	Babesia	Eukaryota	Piroplasmida	Babesiidae	Babesia	NA	NA	NA	NA
66	10.1007/s00436-017-5405-0	NA	NA	NA	The raccoon dog (Nyctereutes procyonoides) and the raccoon (Procyon lotor)-their role and impact of maintaining and transmitting zoonotic diseases in Austria, Central Europe	Duscher, Tanja; Hodžić, Adnan; Glawischnig, Walter; Duscher, Georg G.	article	2017	original research	LA, B, VO, ST	2010-2016	parasite	Piroplasmida	Babesia, Theileria	NA	NA	NA	NA	wildlife	racoon dog	Nyctereutes procyonoides	negative	NA	NA	NA	NA	NA	NA	NA	NA	NA	Theileria	Nyctereutes procyonoides	raccoon dog	Mammalia	Carnivora	Canidae	Nyctereutes	Theileria	Eukaryota	Piroplasmida	Theileriidae	Theileria	NA	NA	NA	NA
66	10.1007/s00436-017-5405-1	NA	NA	NA	The raccoon dog (Nyctereutes procyonoides) and the raccoon (Procyon lotor)-their role and impact of maintaining and transmitting zoonotic diseases in Austria, Central Europe	Duscher, Tanja; Hodžić, Adnan; Glawischnig, Walter; Duscher, Georg G.	article	2017	original research	SA, LA, ST, CA	2010-2016	parasite	Anaplasmataceae	Anaplasma ,Ehrlichia canis, Candidatus Neoehrlichia	NA	NA	NA	NA	wildlife	raccoon	Procyon lotor	negative	NA	NA	NA	NA	NA	NA	NA	NA	NA	Anaplasma ,Ehrlichia canis	Procyon lotor	raccoon	Mammalia	Carnivora	Procyonidae	Procyon	Anaplasmataceae	Bacteria	Rickettsiales	Anaplasmataceae	unknown	NA	NA	NA	NA
66	10.1007/s00436-017-5405-1	NA	NA	NA	The raccoon dog (Nyctereutes procyonoides) and the raccoon (Procyon lotor)-their role and impact of maintaining and transmitting zoonotic diseases in Austria, Central Europe	Duscher, Tanja; Hodžić, Adnan; Glawischnig, Walter; Duscher, Georg G.	article	2017	original research	SA, LA, ST, CA	2010-2016	parasite	Anaplasmataceae	Anaplasma ,Ehrlichia canis, Candidatus Neoehrlichia	NA	NA	NA	NA	wildlife	raccoon	Procyon lotor	negative	NA	NA	NA	NA	NA	NA	NA	NA	NA	Candidatus Neoehrlichia	Procyon lotor	raccoon	Mammalia	Carnivora	Procyonidae	Procyon	Anaplasmataceae	Bacteria	Rickettsiales	Anaplasmataceae	unknown	NA	NA	NA	NA
66	10.1007/s00436-017-5405-2	NA	NA	NA	The raccoon dog (Nyctereutes procyonoides) and the raccoon (Procyon lotor)-their role and impact of maintaining and transmitting zoonotic diseases in Austria, Central Europe	Duscher, Tanja; Hodžić, Adnan; Glawischnig, Walter; Duscher, Georg G.	article	2017	original research	LA, B, VO, ST	2010-2016	parasite	Anaplasmataceae	Anaplasma ,Ehrlichia canis, Candidatus Neoehrlichia	NA	NA	NA	NA	wildlife	racoon dog	Nyctereutes procyonoides	negative	NA	NA	NA	NA	NA	NA	NA	NA	NA	Anaplasma ,Ehrlichia canis	Nyctereutes procyonoides	raccoon dog	Mammalia	Carnivora	Canidae	Nyctereutes	Anaplasmataceae	Bacteria	Rickettsiales	Anaplasmataceae	unknown	NA	NA	NA	NA
66	10.1007/s00436-017-5405-2	NA	NA	NA	The raccoon dog (Nyctereutes procyonoides) and the raccoon (Procyon lotor)-their role and impact of maintaining and transmitting zoonotic diseases in Austria, Central Europe	Duscher, Tanja; Hodžić, Adnan; Glawischnig, Walter; Duscher, Georg G.	article	2017	original research	LA, B, VO, ST	2010-2016	parasite	Anaplasmataceae	Anaplasma ,Ehrlichia canis, Candidatus Neoehrlichia	NA	NA	NA	NA	wildlife	racoon dog	Nyctereutes procyonoides	negative	NA	NA	NA	NA	NA	NA	NA	NA	NA	Candidatus Neoehrlichia	Nyctereutes procyonoides	raccoon dog	Mammalia	Carnivora	Canidae	Nyctereutes	Anaplasmataceae	Bacteria	Rickettsiales	Anaplasmataceae	unknown	NA	NA	NA	NA
67	10.2807/1560-7917.ES.2017.22.41.17-00643	NA	NA	NA	Usutu virus infections among blood donors, Austria, July and August 2017 - Raising awareness for diagnostic challenges	Bakonyi, Tamás; Jungbauer, Christof; Aberle, Stephan W.; Kolodziejek, Jolanta; Dimmel, Katharina; Stiasny, Karin; Allerberger, Franz; Nowotny, Norbert	article	2017	original research	VIE, LA,B	2017	virus	West Nile virus	West Nile virus	NA	NA	NA	NA	human	human	NA	positive	NA	NA	NA	NA	NA	NA	NA	NA	NA	West Nile virus	Homo sapiens	human	Mammalia	Primates	Hominidae	Homo	West Nile virus	Viruses	Amarillovirales	Flaviviridae	Orthoflavivirus	NA	NA	NA	NA
67	10.2807/1560-7917.ES.2017.22.41.17-00644	NA	NA	NA	Usutu virus infections among blood donors, Austria, July and August 2017 - Raising awareness for diagnostic challenges	Bakonyi, Tamás; Jungbauer, Christof; Aberle, Stephan W.; Kolodziejek, Jolanta; Dimmel, Katharina; Stiasny, Karin; Allerberger, Franz; Nowotny, Norbert	article	2017	original research	VIE, LA,B	2017	virus	Usutu virus	Usutu virus	NA	NA	NA	NA	human	human	NA	positive	NA	NA	NA	NA	NA	NA	NA	NA	NA	Usutu virus	Homo sapiens	human	Mammalia	Primates	Hominidae	Homo	Usutu virus	Viruses	Amarillovirales	Flaviviridae	Orthoflavivirus	NA	NA	NA	NA
68	10.1038/emi.2017.72	NA	NA	NA	Usutu virus, Austria and Hungary, 2010-2016	Bakonyi, Tamás; Erdélyi, Károly; Brunthaler, René; Dán, Ádám; Weissenböck, Herbert; Nowotny, Norbert	article	2017	national surveillance data	LA, VIE, UA, ST	2010-2015	virus	Usutu virus	Usutu virus	NA	NA	NA	NA	wildlife	wild bird	NA	negative	NA	NA	NA	NA	NA	NA	NA	NA	NA	Usutu virus	Aves	birds	Aves	NA	NA	NA	Usutu virus	Viruses	Amarillovirales	Flaviviridae	Orthoflavivirus	NA	NA	NA	NA
68	10.1038/emi.2017.73	NA	NA	NA	Usutu virus, Austria and Hungary, 2010-2016	Bakonyi, Tamás; Erdélyi, Károly; Brunthaler, René; Dán, Ádám; Weissenböck, Herbert; Nowotny, Norbert	article	2017	national surveillance data	LA	2016	virus	Usutu virus	Usutu virus	NA	NA	NA	NA	wildlife	blackbird	NA	seropositive and positive	NA	NA	NA	NA	NA	NA	NA	NA	NA	Usutu virus	Turdus merula	blackbird	Aves	Passeriformes	Turdidae	Turdus	Usutu virus	Viruses	Amarillovirales	Flaviviridae	Orthoflavivirus	NA	NA	NA	NA
69	NA	https://permalink.obvsg.at/UVW/AC14560847	NA	NA	Vergleich dreier Methoden zum Nachweis von Giardien (Giardia intestinalis) aus Kotproben von Hunden und Katzen	Pfitzer, Johannes	thesis	2017	original research	AUT	2016	parasite	Giardia	Giardia	NA	NA	NA	NA	companion animal	dog	NA	seropositive and positive	NA	NA	NA	NA	NA	NA	NA	NA	NA	Giardia	Canis lupus familiaris	dog	Mammalia	Carnivora	Canidae	Canis	Giardia	Eukaryota	Diplomonadida	Hexamitidae	Giardia	NA	NA	NA	NA
69	NA	https://permalink.obvsg.at/UVW/AC14560847	NA	NA	Vergleich dreier Methoden zum Nachweis von Giardien (Giardia intestinalis) aus Kotproben von Hunden und Katzen	Pfitzer, Johannes	thesis	2017	original research	AUT	2016	parasite	Giardia	Giardia	NA	NA	NA	NA	companion animal	cat	NA	seropositive and positive	NA	NA	NA	NA	NA	NA	NA	NA	NA	Giardia	Felis catus	domestic cat	Mammalia	Carnivora	Felidae	Felis	Giardia	Eukaryota	Diplomonadida	Hexamitidae	Giardia	NA	NA	NA	NA
70	NA	https://permalink.obvsg.at/UVW/AC15148751	NA	NA	Vergleichende Untersuchungen zum Vorkommen von Endoparasiten im Kot von Hunden in der Stadt (Wien) und in Niederösterreich (Bezirke Mödling und Weinviertel)	Schäfer, Bhavapriya Jasmin	thesis	2017	original research	LA, VIE	2016	parasite	Giardia	Giardia	NA	NA	NA	NA	companion animal	dog	NA	seropositive	NA	NA	NA	NA	NA	NA	NA	NA	NA	Giardia	Canis lupus familiaris	dog	Mammalia	Carnivora	Canidae	Canis	Giardia	Eukaryota	Diplomonadida	Hexamitidae	Giardia	NA	NA	NA	NA
70	NA	https://permalink.obvsg.at/UVW/AC15148751	NA	NA	Vergleichende Untersuchungen zum Vorkommen von Endoparasiten im Kot von Hunden in der Stadt (Wien) und in Niederösterreich (Bezirke Mödling und Weinviertel)	Schäfer, Bhavapriya Jasmin	thesis	2017	original research	LA, VIE	2016	parasite	Ancylostomatidae	Ancylostoma caninum	NA	NA	NA	NA	companion animal	dog	NA	positive	NA	NA	NA	NA	NA	NA	NA	NA	NA	Ancylostoma caninum	Canis lupus familiaris	dog	Mammalia	Carnivora	Canidae	Canis	Ancylostoma caninum	Eukaryota	Strongylida	Ancylostomatidae	Ancylostoma	NA	NA	NA	NA
70	NA	https://permalink.obvsg.at/UVW/AC15148751	NA	NA	Vergleichende Untersuchungen zum Vorkommen von Endoparasiten im Kot von Hunden in der Stadt (Wien) und in Niederösterreich (Bezirke Mödling und Weinviertel)	Schäfer, Bhavapriya Jasmin	thesis	2017	original research	LA, VIE	2016	parasite	Cryptosporidium	Cryptosporidium	NA	NA	NA	NA	companion animal	dog	NA	negative	NA	NA	NA	NA	NA	NA	NA	NA	NA	Cryptosporidium	Canis lupus familiaris	dog	Mammalia	Carnivora	Canidae	Canis	Cryptosporidium	Eukaryota	Eucoccidiorida	Cryptosporidiidae	Cryptosporidium	NA	NA	NA	NA
70	NA	https://permalink.obvsg.at/UVW/AC15148751	NA	NA	Vergleichende Untersuchungen zum Vorkommen von Endoparasiten im Kot von Hunden in der Stadt (Wien) und in Niederösterreich (Bezirke Mödling und Weinviertel)	Schäfer, Bhavapriya Jasmin	thesis	2017	original research	LA, VIE	2016	parasite	Toxocara	Toxocara canis	NA	NA	NA	NA	companion animal	dog	NA	positive	NA	NA	NA	NA	NA	NA	NA	NA	NA	Toxocara canis	Canis lupus familiaris	dog	Mammalia	Carnivora	Canidae	Canis	Toxocara canis	Eukaryota	Rhabditida	Toxocaridae	Toxocara	NA	NA	NA	NA
70	NA	https://permalink.obvsg.at/UVW/AC15148751	NA	NA	Vergleichende Untersuchungen zum Vorkommen von Endoparasiten im Kot von Hunden in der Stadt (Wien) und in Niederösterreich (Bezirke Mödling und Weinviertel)	Schäfer, Bhavapriya Jasmin	thesis	2017	original research	LA, VIE	2016	parasite	Trichuris	Trichuris vulpis	NA	NA	NA	NA	companion animal	dog	NA	positive	NA	NA	NA	NA	NA	NA	NA	NA	NA	Trichuris vulpis	Canis lupus familiaris	dog	Mammalia	Carnivora	Canidae	Canis	Trichuris vulpis	Eukaryota	Trichinellida	Trichuridae	Trichuris	NA	NA	NA	NA
71	NA	https://permalink.obvsg.at/UVW/AC12609879	NA	NA	Vorkommen von Antikörpern gegen Toxoplasmen, Leptospiren und das Porzine Reproduktive und Respiratorische Syndrom Virus sowie von Salmonellen und Ascaris suum in biologischen Mastschweinebetrieben in Österreich	Kreinöcker, Karin	thesis	2017	original research	AUT	2014	parasite	Toxoplasma gondii	Toxoplasma gondii	NA	NA	NA	NA	livestock	pig	NA	seropositive	NA	NA	NA	NA	NA	NA	NA	NA	NA	Toxoplasma gondii	Sus scrofa	pig	Mammalia	Artiodactyla	Suidae	Sus	Toxoplasma gondii	Eukaryota	Eucoccidiorida	Sarcocystidae	Toxoplasma	NA	NA	NA	NA
71	NA	https://permalink.obvsg.at/UVW/AC12609879	NA	NA	Vorkommen von Antikörpern gegen Toxoplasmen, Leptospiren und das Porzine Reproduktive und Respiratorische Syndrom Virus sowie von Salmonellen und Ascaris suum in biologischen Mastschweinebetrieben in Österreich	Kreinöcker, Karin	thesis	2017	original research	AUT	2014	bacteria	Leptospira	Leptospira	NA	NA	NA	NA	livestock	pig	NA	seropositive	NA	NA	NA	NA	NA	NA	NA	NA	NA	Leptospira	Sus scrofa	pig	Mammalia	Artiodactyla	Suidae	Sus	Leptospira	Bacteria	Leptospirales	Leptospiraceae	Leptospira	NA	NA	NA	NA
71	NA	https://permalink.obvsg.at/UVW/AC12609879	NA	NA	Vorkommen von Antikörpern gegen Toxoplasmen, Leptospiren und das Porzine Reproduktive und Respiratorische Syndrom Virus sowie von Salmonellen und Ascaris suum in biologischen Mastschweinebetrieben in Österreich	Kreinöcker, Karin	thesis	2017	original research	AUT	2014	parasite	Ascaris suum	Ascaris suum	NA	NA	NA	NA	livestock	pig	NA	positive	NA	NA	NA	NA	NA	NA	NA	NA	NA	Ascaris suum	Sus scrofa	pig	Mammalia	Artiodactyla	Suidae	Sus	Ascaris suum	Eukaryota	Rhabditida	Ascarididae	Ascaris	NA	NA	NA	NA
71	NA	https://permalink.obvsg.at/UVW/AC12609879	NA	NA	Vorkommen von Antikörpern gegen Toxoplasmen, Leptospiren und das Porzine Reproduktive und Respiratorische Syndrom Virus sowie von Salmonellen und Ascaris suum in biologischen Mastschweinebetrieben in Österreich	Kreinöcker, Karin	thesis	2017	original research	AUT	2014	bacteria	Salmonella	Salmonella infantis	NA	NA	NA	NA	livestock	pig	NA	positive	NA	NA	NA	NA	NA	NA	NA	NA	NA	Salmonella infantis	Sus scrofa	pig	Mammalia	Artiodactyla	Suidae	Sus	Salmonella enterica subsp. enterica serovar Infantis	Bacteria	Enterobacterales	Enterobacteriaceae	Salmonella	NA	NA	NA	NA
72	NA	https://permalink.obvsg.at/UVW/AC15041501	NA	NA	Vorkommen von Encephalitozoon in Krähen aus Wien	Lackner, Marlena	thesis	2017	original research	VIE	NA	fungi	Encephalitozoon	Encephalitozoon cuniculi	NA	NA	NA	NA	wildlife	carrion crow	Corvus corone	negative	NA	NA	NA	NA	NA	NA	NA	NA	NA	Encephalitozoon cuniculi	Corvus corone	carrion crow	Aves	Passeriformes	Corvidae	Corvus	Encephalitozoon cuniculi	Eukaryota	Apansporoblastina	Unikaryonidae	Encephalitozoon	NA	NA	NA	NA
72	NA	https://permalink.obvsg.at/UVW/AC15041501	NA	NA	Vorkommen von Encephalitozoon in Krähen aus Wien	Lackner, Marlena	thesis	2017	original research	VIE	NA	fungi	Encephalitozoon	Encephalitozoon cuniculi	NA	NA	NA	NA	wildlife	rook	Corvus frugilegus	negative	NA	NA	NA	NA	NA	NA	NA	NA	NA	Encephalitozoon cuniculi	Corvus frugilegus	rook	Aves	Passeriformes	Corvidae	Corvus	Encephalitozoon cuniculi	Eukaryota	Apansporoblastina	Unikaryonidae	Encephalitozoon	NA	NA	NA	NA
74	10.1016/j.vetmic.2015.12.012	NA	NA	NA	Chronic West Nile virus infection in kea (Nestor notabilis)	Bakonyi, Tamás; Gajdon, Gyula K.; Schwing, Raoul; Vogl, Wolfgang; Häbich, Annett-Carolin; Thaller, Denise; Weissenböck, Herbert; Rudolf, Ivo; Hubálek, Zdenek; Nowotny, Norbert	article	2016	case study	VIE	2008	virus	West Nile virus	West Nile virus	NA	NA	NA	NA	wildlife	kea	Nestor notabilis	positive	NA	NA	NA	NA	NA	NA	NA	NA	NA	West Nile virus	Nestor notabilis	kea	Aves	Psittaciformes	Psittacidae	Nestor	West Nile virus	Viruses	Amarillovirales	Flaviviridae	Orthoflavivirus	NA	NA	NA	NA
76	10.1111/zph.12267	NA	NA	NA	Combined Campylobacter jejuni and Campylobacter coli Rapid Testing and Molecular Epidemiology in Conventional Broiler Flocks	Schallegger, G.; Muri-Klinger, S.; Brugger, K.; Lindhardt, C.; John, L.; Glatzl, M.; Wagner, M.; Stessl, B.	article	2016	original research	ST, UA	NA	bacteria	Campylobacter	Campylobacter jejuni, Campylobacter coli	NA	NA	NA	NA	livestock	chicken	NA	seropositive and positive	NA	NA	NA	NA	NA	NA	NA	NA	NA	Campylobacter jejuni	Gallus gallus	chicken	Aves	Galliformes	Phasianidae	Gallus	Campylobacter jejuni	Bacteria	Campylobacterales	Campylobacteraceae	Campylobacter	NA	NA	NA	NA
76	10.1111/zph.12267	NA	NA	NA	Combined Campylobacter jejuni and Campylobacter coli Rapid Testing and Molecular Epidemiology in Conventional Broiler Flocks	Schallegger, G.; Muri-Klinger, S.; Brugger, K.; Lindhardt, C.; John, L.; Glatzl, M.; Wagner, M.; Stessl, B.	article	2016	original research	ST, UA	NA	bacteria	Campylobacter	Campylobacter jejuni, Campylobacter coli	NA	NA	NA	NA	livestock	chicken	NA	seropositive and positive	NA	NA	NA	NA	NA	NA	NA	NA	NA	Campylobacter coli	Gallus gallus	chicken	Aves	Galliformes	Phasianidae	Gallus	Campylobacter coli	Bacteria	Campylobacterales	Campylobacteraceae	Campylobacter	NA	NA	NA	NA
77	10.7589/2016-02-038	NA	NA	NA	DETECTION OF ZOONOTIC PATHOGENS IN WILD BIRDS IN THE CROSS-BORDER REGION AUSTRIA - CZECH REPUBLIC	Konicek, Cornelia; Vodrážka, Pavel; Barták, Pavel; Knotek, Zdenek; Hess, Claudia; Račka, Karol; Hess, Michael; Troxler, Salome	article	2016	original research	VIE, LA, UA, CA, ST, B, SA	2012-2014	bacteria	Salmonella	Salmonella typhimurium	NA	NA	NA	NA	wildlife	pigeon	Columbiformes	positive	NA	NA	NA	NA	NA	NA	NA	NA	NA	Salmonella typhimurium	Columbiformes	pigeons and others	Aves	Columbiformes	NA	NA	Salmonella	Bacteria	Enterobacterales	Enterobacteriaceae	Salmonella	NA	NA	NA	NA
77	10.7589/2016-02-038	NA	NA	NA	DETECTION OF ZOONOTIC PATHOGENS IN WILD BIRDS IN THE CROSS-BORDER REGION AUSTRIA - CZECH REPUBLIC	Konicek, Cornelia; Vodrážka, Pavel; Barták, Pavel; Knotek, Zdenek; Hess, Claudia; Račka, Karol; Hess, Michael; Troxler, Salome	article	2016	original research	VIE, LA, UA, CA, ST, B, SA	2012-2014	bacteria	Salmonella	Salmonella abony	NA	NA	NA	NA	wildlife	bird of prey	Accipitriformes	positive	NA	NA	NA	NA	NA	NA	NA	NA	NA	Salmonella abony	Accipitriformes	hawks and eagles	Aves	Accipitriformes	NA	NA	Salmonella enterica subsp. enterica serovar Abony	Bacteria	Enterobacterales	Enterobacteriaceae	Salmonella	NA	NA	NA	NA
77	10.7589/2016-02-040	NA	NA	NA	DETECTION OF ZOONOTIC PATHOGENS IN WILD BIRDS IN THE CROSS-BORDER REGION AUSTRIA - CZECH REPUBLIC	Konicek, Cornelia; Vodrážka, Pavel; Barták, Pavel; Knotek, Zdenek; Hess, Claudia; Račka, Karol; Hess, Michael; Troxler, Salome	article	2016	original research	VIE, LA, UA, CA, ST, B, SA	2012-2014	bacteria	Salmonella	Salmonella	NA	NA	NA	NA	wildlife	songbird	Passeriformes	negative	NA	NA	NA	NA	NA	NA	NA	NA	NA	Salmonella	Passeriformes	song birds	Aves	Passeriformes	NA	NA	Salmonella	Bacteria	Enterobacterales	Enterobacteriaceae	Salmonella	NA	NA	NA	NA
77	10.7589/2016-02-040	NA	NA	NA	DETECTION OF ZOONOTIC PATHOGENS IN WILD BIRDS IN THE CROSS-BORDER REGION AUSTRIA - CZECH REPUBLIC	Konicek, Cornelia; Vodrážka, Pavel; Barták, Pavel; Knotek, Zdenek; Hess, Claudia; Račka, Karol; Hess, Michael; Troxler, Salome	article	2016	original research	VIE, LA, UA, CA, ST, B, SA	2012-2014	bacteria	Salmonella	Salmonella	NA	NA	NA	NA	wildlife	fowl	Galliformes	negative	NA	NA	NA	NA	NA	NA	NA	NA	NA	Salmonella	Galliformes	landfowls	Aves	Galliformes	NA	NA	Salmonella	Bacteria	Enterobacterales	Enterobacteriaceae	Salmonella	NA	NA	NA	NA
77	10.7589/2016-02-038	NA	NA	NA	DETECTION OF ZOONOTIC PATHOGENS IN WILD BIRDS IN THE CROSS-BORDER REGION AUSTRIA - CZECH REPUBLIC	Konicek, Cornelia; Vodrážka, Pavel; Barták, Pavel; Knotek, Zdenek; Hess, Claudia; Račka, Karol; Hess, Michael; Troxler, Salome	article	2016	original research	VIE, LA, UA, CA, ST, B, SA	2012-2014	bacteria	Salmonella	Salmonella abony	NA	NA	NA	NA	wildlife	bird of prey	Falconiformes	positive	NA	NA	NA	NA	NA	NA	NA	NA	NA	Salmonella abony	Falconiformes	falcons and others	Aves	Falconiformes	NA	NA	Salmonella enterica subsp. enterica serovar Abony	Bacteria	Enterobacterales	Enterobacteriaceae	Salmonella	NA	NA	NA	NA
77	10.7589/2016-02-039	NA	NA	NA	DETECTION OF ZOONOTIC PATHOGENS IN WILD BIRDS IN THE CROSS-BORDER REGION AUSTRIA - CZECH REPUBLIC	Konicek, Cornelia; Vodrážka, Pavel; Barták, Pavel; Knotek, Zdenek; Hess, Claudia; Račka, Karol; Hess, Michael; Troxler, Salome	article	2016	original research	VIE, LA, UA, CA, ST, B, SA	2012-2014	bacteria	Salmonella	Salmonella	NA	NA	NA	NA	wildlife	waterfowl	NA	negative	NA	NA	NA	NA	NA	NA	NA	NA	NA	Salmonella	Anatidae	waterfowl	Aves	Anseriformes	Anatidae	NA	Salmonella	Bacteria	Enterobacterales	Enterobacteriaceae	Salmonella	NA	NA	NA	NA
77	10.7589/2016-02-039	NA	NA	NA	DETECTION OF ZOONOTIC PATHOGENS IN WILD BIRDS IN THE CROSS-BORDER REGION AUSTRIA - CZECH REPUBLIC	Konicek, Cornelia; Vodrážka, Pavel; Barták, Pavel; Knotek, Zdenek; Hess, Claudia; Račka, Karol; Hess, Michael; Troxler, Salome	article	2016	original research	VIE, LA, UA, CA, ST, B, SA	2012-2014	bacteria	Campylobacter	Campylobacter jejuni	NA	NA	NA	NA	wildlife	pigeon	Columbiformes	positive	NA	NA	NA	NA	NA	NA	NA	NA	NA	Campylobacter jejuni	Columbiformes	pigeons and others	Aves	Columbiformes	NA	NA	Campylobacter jejuni	Bacteria	Campylobacterales	Campylobacteraceae	Campylobacter	NA	NA	NA	NA
77	10.7589/2016-02-039	NA	NA	NA	DETECTION OF ZOONOTIC PATHOGENS IN WILD BIRDS IN THE CROSS-BORDER REGION AUSTRIA - CZECH REPUBLIC	Konicek, Cornelia; Vodrážka, Pavel; Barták, Pavel; Knotek, Zdenek; Hess, Claudia; Račka, Karol; Hess, Michael; Troxler, Salome	article	2016	original research	VIE, LA, UA, CA, ST, B, SA	2012-2014	bacteria	Campylobacter	Campylobacter jejuni, Campylobacter coli, Campylobacter lari	NA	NA	NA	NA	wildlife	songbird	Passeriformes	positive	NA	NA	NA	NA	NA	NA	NA	NA	NA	Campylobacter jejuni	Passeriformes	song birds	Aves	Passeriformes	NA	NA	Campylobacter jejuni	Bacteria	Campylobacterales	Campylobacteraceae	Campylobacter	NA	NA	NA	NA
77	10.7589/2016-02-039	NA	NA	NA	DETECTION OF ZOONOTIC PATHOGENS IN WILD BIRDS IN THE CROSS-BORDER REGION AUSTRIA - CZECH REPUBLIC	Konicek, Cornelia; Vodrážka, Pavel; Barták, Pavel; Knotek, Zdenek; Hess, Claudia; Račka, Karol; Hess, Michael; Troxler, Salome	article	2016	original research	VIE, LA, UA, CA, ST, B, SA	2012-2014	bacteria	Campylobacter	Campylobacter jejuni, Campylobacter coli, Campylobacter lari	NA	NA	NA	NA	wildlife	songbird	Passeriformes	positive	NA	NA	NA	NA	NA	NA	NA	NA	NA	Campylobacter coli	Passeriformes	song birds	Aves	Passeriformes	NA	NA	Campylobacter coli	Bacteria	Campylobacterales	Campylobacteraceae	Campylobacter	NA	NA	NA	NA
77	10.7589/2016-02-039	NA	NA	NA	DETECTION OF ZOONOTIC PATHOGENS IN WILD BIRDS IN THE CROSS-BORDER REGION AUSTRIA - CZECH REPUBLIC	Konicek, Cornelia; Vodrážka, Pavel; Barták, Pavel; Knotek, Zdenek; Hess, Claudia; Račka, Karol; Hess, Michael; Troxler, Salome	article	2016	original research	VIE, LA, UA, CA, ST, B, SA	2012-2014	bacteria	Campylobacter	Campylobacter jejuni, Campylobacter coli, Campylobacter lari	NA	NA	NA	NA	wildlife	songbird	Passeriformes	positive	NA	NA	NA	NA	NA	NA	NA	NA	NA	Campylobacter lari	Passeriformes	song birds	Aves	Passeriformes	NA	NA	Campylobacter lari	Bacteria	Campylobacterales	Campylobacteraceae	Campylobacter	NA	NA	NA	NA
77	10.7589/2016-02-040	NA	NA	NA	DETECTION OF ZOONOTIC PATHOGENS IN WILD BIRDS IN THE CROSS-BORDER REGION AUSTRIA - CZECH REPUBLIC	Konicek, Cornelia; Vodrážka, Pavel; Barták, Pavel; Knotek, Zdenek; Hess, Claudia; Račka, Karol; Hess, Michael; Troxler, Salome	article	2016	original research	VIE, LA, UA, CA, ST, B, SA	2012-2014	bacteria	Campylobacter	Campylobacter	NA	NA	NA	NA	wildlife	fowl	Galliformes	negative	NA	NA	NA	NA	NA	NA	NA	NA	NA	Campylobacter	Galliformes	landfowls	Aves	Galliformes	NA	NA	Campylobacter	Bacteria	Campylobacterales	Campylobacteraceae	Campylobacter	NA	NA	NA	NA
77	10.7589/2016-02-039	NA	NA	NA	DETECTION OF ZOONOTIC PATHOGENS IN WILD BIRDS IN THE CROSS-BORDER REGION AUSTRIA - CZECH REPUBLIC	Konicek, Cornelia; Vodrážka, Pavel; Barták, Pavel; Knotek, Zdenek; Hess, Claudia; Račka, Karol; Hess, Michael; Troxler, Salome	article	2016	original research	VIE, LA, UA, CA, ST, B, SA	2012-2014	bacteria	Campylobacter	Campylobacter jejuni	NA	NA	NA	NA	wildlife	waterfowl	NA	positive	NA	NA	NA	NA	NA	NA	NA	NA	NA	Campylobacter jejuni	Anatidae	waterfowl	Aves	Anseriformes	Anatidae	NA	Campylobacter jejuni	Bacteria	Campylobacterales	Campylobacteraceae	Campylobacter	NA	NA	NA	NA
77	10.7589/2016-02-039	NA	NA	NA	DETECTION OF ZOONOTIC PATHOGENS IN WILD BIRDS IN THE CROSS-BORDER REGION AUSTRIA - CZECH REPUBLIC	Konicek, Cornelia; Vodrážka, Pavel; Barták, Pavel; Knotek, Zdenek; Hess, Claudia; Račka, Karol; Hess, Michael; Troxler, Salome	article	2016	original research	VIE, LA, UA, CA, ST, B, SA	2012-2014	bacteria	Campylobacter	Campylobacter jejuni, Campylobacter coli	NA	NA	NA	NA	wildlife	bird of prey	Accipitriformes	positive	NA	NA	NA	NA	NA	NA	NA	NA	NA	Campylobacter jejuni	Accipitriformes	hawks and eagles	Aves	Accipitriformes	NA	NA	Campylobacter jejuni	Bacteria	Campylobacterales	Campylobacteraceae	Campylobacter	NA	NA	NA	NA
77	10.7589/2016-02-039	NA	NA	NA	DETECTION OF ZOONOTIC PATHOGENS IN WILD BIRDS IN THE CROSS-BORDER REGION AUSTRIA - CZECH REPUBLIC	Konicek, Cornelia; Vodrážka, Pavel; Barták, Pavel; Knotek, Zdenek; Hess, Claudia; Račka, Karol; Hess, Michael; Troxler, Salome	article	2016	original research	VIE, LA, UA, CA, ST, B, SA	2012-2014	bacteria	Campylobacter	Campylobacter jejuni, Campylobacter coli	NA	NA	NA	NA	wildlife	bird of prey	Accipitriformes	positive	NA	NA	NA	NA	NA	NA	NA	NA	NA	Campylobacter coli	Accipitriformes	hawks and eagles	Aves	Accipitriformes	NA	NA	Campylobacter coli	Bacteria	Campylobacterales	Campylobacteraceae	Campylobacter	NA	NA	NA	NA
77	10.7589/2016-02-039	NA	NA	NA	DETECTION OF ZOONOTIC PATHOGENS IN WILD BIRDS IN THE CROSS-BORDER REGION AUSTRIA - CZECH REPUBLIC	Konicek, Cornelia; Vodrážka, Pavel; Barták, Pavel; Knotek, Zdenek; Hess, Claudia; Račka, Karol; Hess, Michael; Troxler, Salome	article	2016	original research	VIE, LA, UA, CA, ST, B, SA	2012-2014	bacteria	Campylobacter	Campylobacter jejuni, Campylobacter coli	NA	NA	NA	NA	wildlife	bird of prey	Strigiformes	positive	NA	NA	NA	NA	NA	NA	NA	NA	NA	Campylobacter jejuni	Strigiformes	owls	Aves	Strigiformes	NA	NA	Campylobacter jejuni	Bacteria	Campylobacterales	Campylobacteraceae	Campylobacter	NA	NA	NA	NA
77	10.7589/2016-02-039	NA	NA	NA	DETECTION OF ZOONOTIC PATHOGENS IN WILD BIRDS IN THE CROSS-BORDER REGION AUSTRIA - CZECH REPUBLIC	Konicek, Cornelia; Vodrážka, Pavel; Barták, Pavel; Knotek, Zdenek; Hess, Claudia; Račka, Karol; Hess, Michael; Troxler, Salome	article	2016	original research	VIE, LA, UA, CA, ST, B, SA	2012-2014	bacteria	Campylobacter	Campylobacter jejuni, Campylobacter coli	NA	NA	NA	NA	wildlife	bird of prey	Strigiformes	positive	NA	NA	NA	NA	NA	NA	NA	NA	NA	Campylobacter coli	Strigiformes	owls	Aves	Strigiformes	NA	NA	Campylobacter coli	Bacteria	Campylobacterales	Campylobacteraceae	Campylobacter	NA	NA	NA	NA
77	10.7589/2016-02-039	NA	NA	NA	DETECTION OF ZOONOTIC PATHOGENS IN WILD BIRDS IN THE CROSS-BORDER REGION AUSTRIA - CZECH REPUBLIC	Konicek, Cornelia; Vodrážka, Pavel; Barták, Pavel; Knotek, Zdenek; Hess, Claudia; Račka, Karol; Hess, Michael; Troxler, Salome	article	2016	original research	VIE, LA, UA, CA, ST, B, SA	2012-2014	bacteria	Campylobacter	Campylobacter jejuni, Campylobacter coli	NA	NA	NA	NA	wildlife	bird of prey	Falconiformes	positive	NA	NA	NA	NA	NA	NA	NA	NA	NA	Campylobacter jejuni	Falconiformes	falcons and others	Aves	Falconiformes	NA	NA	Campylobacter jejuni	Bacteria	Campylobacterales	Campylobacteraceae	Campylobacter	NA	NA	NA	NA
77	10.7589/2016-02-039	NA	NA	NA	DETECTION OF ZOONOTIC PATHOGENS IN WILD BIRDS IN THE CROSS-BORDER REGION AUSTRIA - CZECH REPUBLIC	Konicek, Cornelia; Vodrážka, Pavel; Barták, Pavel; Knotek, Zdenek; Hess, Claudia; Račka, Karol; Hess, Michael; Troxler, Salome	article	2016	original research	VIE, LA, UA, CA, ST, B, SA	2012-2014	bacteria	Campylobacter	Campylobacter jejuni, Campylobacter coli	NA	NA	NA	NA	wildlife	bird of prey	Falconiformes	positive	NA	NA	NA	NA	NA	NA	NA	NA	NA	Campylobacter coli	Falconiformes	falcons and others	Aves	Falconiformes	NA	NA	Campylobacter coli	Bacteria	Campylobacterales	Campylobacteraceae	Campylobacter	NA	NA	NA	NA
77	10.7589/2016-02-039	NA	NA	NA	DETECTION OF ZOONOTIC PATHOGENS IN WILD BIRDS IN THE CROSS-BORDER REGION AUSTRIA - CZECH REPUBLIC	Konicek, Cornelia; Vodrážka, Pavel; Barták, Pavel; Knotek, Zdenek; Hess, Claudia; Račka, Karol; Hess, Michael; Troxler, Salome	article	2016	original research	VIE, LA, UA, CA, ST, B, SA	2012-2014	bacteria	Campylobacter	Campylobacter jejuni	NA	NA	NA	NA	wildlife	shorebird	Charadriiformes	positive	NA	NA	NA	NA	NA	NA	NA	NA	NA	Campylobacter jejuni	Charadriiformes	shorebirds and others	Aves	Charadriiformes	NA	NA	Campylobacter jejuni	Bacteria	Campylobacterales	Campylobacteraceae	Campylobacter	NA	NA	NA	NA
77	10.7589/2016-02-039	NA	NA	NA	DETECTION OF ZOONOTIC PATHOGENS IN WILD BIRDS IN THE CROSS-BORDER REGION AUSTRIA - CZECH REPUBLIC	Konicek, Cornelia; Vodrážka, Pavel; Barták, Pavel; Knotek, Zdenek; Hess, Claudia; Račka, Karol; Hess, Michael; Troxler, Salome	article	2016	original research	VIE, LA, UA, CA, ST, B, SA	2012-2014	bacteria	Campylobacter	Campylobacter coli	NA	NA	NA	NA	wildlife	crane	Gruiformes	positive	NA	NA	NA	NA	NA	NA	NA	NA	NA	Campylobacter coli	Gruiformes	terrestrial and marshbirds	Aves	Gruiformes	NA	NA	Campylobacter coli	Bacteria	Campylobacterales	Campylobacteraceae	Campylobacter	NA	NA	NA	NA
77	10.7589/2016-02-039	NA	NA	NA	DETECTION OF ZOONOTIC PATHOGENS IN WILD BIRDS IN THE CROSS-BORDER REGION AUSTRIA - CZECH REPUBLIC	Konicek, Cornelia; Vodrážka, Pavel; Barták, Pavel; Knotek, Zdenek; Hess, Claudia; Račka, Karol; Hess, Michael; Troxler, Salome	article	2016	original research	VIE, LA, UA, CA, ST, B, SA	2012-2014	bacteria	Campylobacter	Campylobacter jejuni	NA	NA	NA	NA	wildlife	cuckoo	Cuculiformes	positive	NA	NA	NA	NA	NA	NA	NA	NA	NA	Campylobacter jejuni	Cuculiformes	cuckoos and others	Aves	Cuculiformes	NA	NA	Campylobacter jejuni	Bacteria	Campylobacterales	Campylobacteraceae	Campylobacter	NA	NA	NA	NA
77	10.7589/2016-02-039	NA	NA	NA	DETECTION OF ZOONOTIC PATHOGENS IN WILD BIRDS IN THE CROSS-BORDER REGION AUSTRIA - CZECH REPUBLIC	Konicek, Cornelia; Vodrážka, Pavel; Barták, Pavel; Knotek, Zdenek; Hess, Claudia; Račka, Karol; Hess, Michael; Troxler, Salome	article	2016	original research	VIE, LA, UA, CA, ST, B, SA	2012-2014	bacteria	Campylobacter	Campylobacter jejuni	NA	NA	NA	NA	wildlife	woodpecker	Piciformes	positive	NA	NA	NA	NA	NA	NA	NA	NA	NA	Campylobacter jejuni	Piciformes	woodpeckers and others	Aves	Piciformes	NA	NA	Campylobacter jejuni	Bacteria	Campylobacterales	Campylobacteraceae	Campylobacter	NA	NA	NA	NA
77	10.7589/2016-02-040	NA	NA	NA	DETECTION OF ZOONOTIC PATHOGENS IN WILD BIRDS IN THE CROSS-BORDER REGION AUSTRIA - CZECH REPUBLIC	Konicek, Cornelia; Vodrážka, Pavel; Barták, Pavel; Knotek, Zdenek; Hess, Claudia; Račka, Karol; Hess, Michael; Troxler, Salome	article	2016	original research	VIE, LA, UA, CA, ST, B, SA	2012-2014	bacteria	Staphylococcus aureus MRSA	Staphylococcus aureus MRSA	NA	NA	NA	NA	wildlife	mute swan	Cygnus olor	positive	NA	NA	NA	NA	NA	NA	NA	NA	NA	Staphylococcus aureus MRSA	Cygnus olor	mute swan	Aves	Anseriformes	Anatidae	Cygnus	Staphylococcus aureus MRSA	Bacteria	Bacillales	Staphylococcaceae	Staphylococcus	NA	NA	NA	NA
77	10.7589/2016-02-040	NA	NA	NA	DETECTION OF ZOONOTIC PATHOGENS IN WILD BIRDS IN THE CROSS-BORDER REGION AUSTRIA - CZECH REPUBLIC	Konicek, Cornelia; Vodrážka, Pavel; Barták, Pavel; Knotek, Zdenek; Hess, Claudia; Račka, Karol; Hess, Michael; Troxler, Salome	article	2016	original research	VIE, LA, UA, CA, ST, B, SA	2012-2014	bacteria	Staphylococcus aureus MRSA	Staphylococcus aureus MRSA	NA	NA	NA	NA	wildlife	common kestrel	Falco tinnunculus	positive	NA	NA	NA	NA	NA	NA	NA	NA	NA	Staphylococcus aureus MRSA	Falco tinnunculus	common kestrel	Aves	Falconiformes	Falconidae	Falco	Staphylococcus aureus MRSA	Bacteria	Bacillales	Staphylococcaceae	Staphylococcus	NA	NA	NA	NA
77	10.7589/2016-02-040	NA	NA	NA	DETECTION OF ZOONOTIC PATHOGENS IN WILD BIRDS IN THE CROSS-BORDER REGION AUSTRIA - CZECH REPUBLIC	Konicek, Cornelia; Vodrážka, Pavel; Barták, Pavel; Knotek, Zdenek; Hess, Claudia; Račka, Karol; Hess, Michael; Troxler, Salome	article	2016	original research	VIE, LA, UA, CA, ST, B, SA	2012-2014	bacteria	Staphylococcus aureus MRSA	Staphylococcus aureus MRSA	NA	NA	NA	NA	wildlife	carrion crow	Corvus corone	positive	NA	NA	NA	NA	NA	NA	NA	NA	NA	Staphylococcus aureus MRSA	Corvus corone	carrion crow	Aves	Passeriformes	Corvidae	Corvus	Staphylococcus aureus MRSA	Bacteria	Bacillales	Staphylococcaceae	Staphylococcus	NA	NA	NA	NA
77	10.7589/2016-02-040	NA	NA	NA	DETECTION OF ZOONOTIC PATHOGENS IN WILD BIRDS IN THE CROSS-BORDER REGION AUSTRIA - CZECH REPUBLIC	Konicek, Cornelia; Vodrážka, Pavel; Barták, Pavel; Knotek, Zdenek; Hess, Claudia; Račka, Karol; Hess, Michael; Troxler, Salome	article	2016	original research	VIE, LA, UA, CA, ST, B, SA	2012-2014	bacteria	Escherichia coli	Escherichia coli	NA	NA	NA	NA	wildlife	pigeon	Columbiformes	positive	NA	NA	NA	NA	NA	NA	NA	NA	NA	Escherichia coli	Columbiformes	pigeons and others	Aves	Columbiformes	NA	NA	Escherichia coli	Bacteria	Enterobacterales	Enterobacteriaceae	Escherichia	NA	NA	NA	NA
77	10.7589/2016-02-040	NA	NA	NA	DETECTION OF ZOONOTIC PATHOGENS IN WILD BIRDS IN THE CROSS-BORDER REGION AUSTRIA - CZECH REPUBLIC	Konicek, Cornelia; Vodrážka, Pavel; Barták, Pavel; Knotek, Zdenek; Hess, Claudia; Račka, Karol; Hess, Michael; Troxler, Salome	article	2016	original research	VIE, LA, UA, CA, ST, B, SA	2012-2014	bacteria	Escherichia coli	Escherichia coli	NA	NA	NA	NA	wildlife	songbird	Passeriformes	positive	NA	NA	NA	NA	NA	NA	NA	NA	NA	Escherichia coli	Passeriformes	song birds	Aves	Passeriformes	NA	NA	Escherichia coli	Bacteria	Enterobacterales	Enterobacteriaceae	Escherichia	NA	NA	NA	NA
77	10.7589/2016-02-040	NA	NA	NA	DETECTION OF ZOONOTIC PATHOGENS IN WILD BIRDS IN THE CROSS-BORDER REGION AUSTRIA - CZECH REPUBLIC	Konicek, Cornelia; Vodrážka, Pavel; Barták, Pavel; Knotek, Zdenek; Hess, Claudia; Račka, Karol; Hess, Michael; Troxler, Salome	article	2016	original research	VIE, LA, UA, CA, ST, B, SA	2012-2014	bacteria	Escherichia coli	Escherichia coli	NA	NA	NA	NA	wildlife	bird of prey	Accipitriformes	positive	NA	NA	NA	NA	NA	NA	NA	NA	NA	Escherichia coli	Accipitriformes	hawks and eagles	Aves	Accipitriformes	NA	NA	Escherichia coli	Bacteria	Enterobacterales	Enterobacteriaceae	Escherichia	NA	NA	NA	NA
77	10.7589/2016-02-040	NA	NA	NA	DETECTION OF ZOONOTIC PATHOGENS IN WILD BIRDS IN THE CROSS-BORDER REGION AUSTRIA - CZECH REPUBLIC	Konicek, Cornelia; Vodrážka, Pavel; Barták, Pavel; Knotek, Zdenek; Hess, Claudia; Račka, Karol; Hess, Michael; Troxler, Salome	article	2016	original research	VIE, LA, UA, CA, ST, B, SA	2012-2014	bacteria	Escherichia coli	Escherichia coli	NA	NA	NA	NA	wildlife	bird of prey	Strigiformes	positive	NA	NA	NA	NA	NA	NA	NA	NA	NA	Escherichia coli	Strigiformes	owls	Aves	Strigiformes	NA	NA	Escherichia coli	Bacteria	Enterobacterales	Enterobacteriaceae	Escherichia	NA	NA	NA	NA
77	10.7589/2016-02-040	NA	NA	NA	DETECTION OF ZOONOTIC PATHOGENS IN WILD BIRDS IN THE CROSS-BORDER REGION AUSTRIA - CZECH REPUBLIC	Konicek, Cornelia; Vodrážka, Pavel; Barták, Pavel; Knotek, Zdenek; Hess, Claudia; Račka, Karol; Hess, Michael; Troxler, Salome	article	2016	original research	VIE, LA, UA, CA, ST, B, SA	2012-2014	bacteria	Escherichia coli	Escherichia coli	NA	NA	NA	NA	wildlife	bird of prey	Falconiformes	positive	NA	NA	NA	NA	NA	NA	NA	NA	NA	Escherichia coli	Falconiformes	falcons and others	Aves	Falconiformes	NA	NA	Escherichia coli	Bacteria	Enterobacterales	Enterobacteriaceae	Escherichia	NA	NA	NA	NA
77	10.7589/2016-02-040	NA	NA	NA	DETECTION OF ZOONOTIC PATHOGENS IN WILD BIRDS IN THE CROSS-BORDER REGION AUSTRIA - CZECH REPUBLIC	Konicek, Cornelia; Vodrážka, Pavel; Barták, Pavel; Knotek, Zdenek; Hess, Claudia; Račka, Karol; Hess, Michael; Troxler, Salome	article	2016	original research	VIE, LA, UA, CA, ST, B, SA	2012-2014	bacteria	Escherichia coli	Escherichia coli	NA	NA	NA	NA	wildlife	waterfowl	NA	positive	NA	NA	NA	NA	NA	NA	NA	NA	NA	Escherichia coli	Anatidae	waterfowl	Aves	Anseriformes	Anatidae	NA	Escherichia coli	Bacteria	Enterobacterales	Enterobacteriaceae	Escherichia	NA	NA	NA	NA
77	10.7589/2016-02-040	NA	NA	NA	DETECTION OF ZOONOTIC PATHOGENS IN WILD BIRDS IN THE CROSS-BORDER REGION AUSTRIA - CZECH REPUBLIC	Konicek, Cornelia; Vodrážka, Pavel; Barták, Pavel; Knotek, Zdenek; Hess, Claudia; Račka, Karol; Hess, Michael; Troxler, Salome	article	2016	original research	VIE, LA, UA, CA, ST, B, SA	2012-2014	bacteria	Escherichia coli	Escherichia coli	NA	NA	NA	NA	wildlife	fowl	Galliformes	positive	NA	NA	NA	NA	NA	NA	NA	NA	NA	Escherichia coli	Galliformes	landfowls	Aves	Galliformes	NA	NA	Escherichia coli	Bacteria	Enterobacterales	Enterobacteriaceae	Escherichia	NA	NA	NA	NA
77	10.7589/2016-02-040	NA	NA	NA	DETECTION OF ZOONOTIC PATHOGENS IN WILD BIRDS IN THE CROSS-BORDER REGION AUSTRIA - CZECH REPUBLIC	Konicek, Cornelia; Vodrážka, Pavel; Barták, Pavel; Knotek, Zdenek; Hess, Claudia; Račka, Karol; Hess, Michael; Troxler, Salome	article	2016	original research	VIE, LA, UA, CA, ST, B, SA	2012-2014	bacteria	Escherichia coli	Escherichia coli	NA	NA	NA	NA	wildlife	stork	Ciconiiformes	positive	NA	NA	NA	NA	NA	NA	NA	NA	NA	Escherichia coli	Ciconiiformes	storks and others	Aves	Ciconiiformes	NA	NA	Escherichia coli	Bacteria	Enterobacterales	Enterobacteriaceae	Escherichia	NA	NA	NA	NA
77	10.7589/2016-02-040	NA	NA	NA	DETECTION OF ZOONOTIC PATHOGENS IN WILD BIRDS IN THE CROSS-BORDER REGION AUSTRIA - CZECH REPUBLIC	Konicek, Cornelia; Vodrážka, Pavel; Barták, Pavel; Knotek, Zdenek; Hess, Claudia; Račka, Karol; Hess, Michael; Troxler, Salome	article	2016	original research	VIE, LA, UA, CA, ST, B, SA	2012-2014	bacteria	Escherichia coli	Escherichia coli	NA	NA	NA	NA	wildlife	shorebird	Charadriiformes	positive	NA	NA	NA	NA	NA	NA	NA	NA	NA	Escherichia coli	Charadriiformes	shorebirds and others	Aves	Charadriiformes	NA	NA	Escherichia coli	Bacteria	Enterobacterales	Enterobacteriaceae	Escherichia	NA	NA	NA	NA
77	10.7589/2016-02-040	NA	NA	NA	DETECTION OF ZOONOTIC PATHOGENS IN WILD BIRDS IN THE CROSS-BORDER REGION AUSTRIA - CZECH REPUBLIC	Konicek, Cornelia; Vodrážka, Pavel; Barták, Pavel; Knotek, Zdenek; Hess, Claudia; Račka, Karol; Hess, Michael; Troxler, Salome	article	2016	original research	VIE, LA, UA, CA, ST, B, SA	2012-2014	bacteria	Escherichia coli	Escherichia coli	NA	NA	NA	NA	wildlife	woodpecker	Piciformes	positive	NA	NA	NA	NA	NA	NA	NA	NA	NA	Escherichia coli	Piciformes	woodpeckers and others	Aves	Piciformes	NA	NA	Escherichia coli	Bacteria	Enterobacterales	Enterobacteriaceae	Escherichia	NA	NA	NA	NA
77	10.7589/2016-02-040	NA	NA	NA	DETECTION OF ZOONOTIC PATHOGENS IN WILD BIRDS IN THE CROSS-BORDER REGION AUSTRIA - CZECH REPUBLIC	Konicek, Cornelia; Vodrážka, Pavel; Barták, Pavel; Knotek, Zdenek; Hess, Claudia; Račka, Karol; Hess, Michael; Troxler, Salome	article	2016	original research	VIE, LA, UA, CA, ST, B, SA	2012-2014	bacteria	Escherichia coli	Escherichia coli	NA	NA	NA	NA	wildlife	swift	NA	positive	NA	NA	NA	NA	NA	NA	NA	NA	NA	Escherichia coli	Apus apus	common swift	Aves	Apodiformes	Apodidae	Apus	Escherichia coli	Bacteria	Enterobacterales	Enterobacteriaceae	Escherichia	NA	NA	NA	NA
77	10.7589/2016-02-040	NA	NA	NA	DETECTION OF ZOONOTIC PATHOGENS IN WILD BIRDS IN THE CROSS-BORDER REGION AUSTRIA - CZECH REPUBLIC	Konicek, Cornelia; Vodrážka, Pavel; Barták, Pavel; Knotek, Zdenek; Hess, Claudia; Račka, Karol; Hess, Michael; Troxler, Salome	article	2016	original research	VIE, LA, UA, CA, ST, B, SA	2012-2014	bacteria	Escherichia coli	Escherichia coli	NA	NA	NA	NA	wildlife	crane	Gruiformes	positive	NA	NA	NA	NA	NA	NA	NA	NA	NA	Escherichia coli	Gruiformes	terrestrial and marshbirds	Aves	Gruiformes	NA	NA	Escherichia coli	Bacteria	Enterobacterales	Enterobacteriaceae	Escherichia	NA	NA	NA	NA
77	10.7589/2016-02-040	NA	NA	NA	DETECTION OF ZOONOTIC PATHOGENS IN WILD BIRDS IN THE CROSS-BORDER REGION AUSTRIA - CZECH REPUBLIC	Konicek, Cornelia; Vodrážka, Pavel; Barták, Pavel; Knotek, Zdenek; Hess, Claudia; Račka, Karol; Hess, Michael; Troxler, Salome	article	2016	original research	VIE, LA, UA, CA, ST, B, SA	2012-2014	bacteria	Escherichia coli	Escherichia coli	NA	NA	NA	NA	wildlife	cuckoo	Cuculiformes	positive	NA	NA	NA	NA	NA	NA	NA	NA	NA	Escherichia coli	Cuculiformes	cuckoos and others	Aves	Cuculiformes	NA	NA	Escherichia coli	Bacteria	Enterobacterales	Enterobacteriaceae	Escherichia	NA	NA	NA	NA
77	10.7589/2016-02-040	NA	NA	NA	DETECTION OF ZOONOTIC PATHOGENS IN WILD BIRDS IN THE CROSS-BORDER REGION AUSTRIA - CZECH REPUBLIC	Konicek, Cornelia; Vodrážka, Pavel; Barták, Pavel; Knotek, Zdenek; Hess, Claudia; Račka, Karol; Hess, Michael; Troxler, Salome	article	2016	original research	VIE, LA, UA, CA, ST, B, SA	2012-2014	bacteria	Escherichia coli	Escherichia coli	NA	NA	NA	NA	wildlife	kingfisher	Coraciiformes	positive	NA	NA	NA	NA	NA	NA	NA	NA	NA	Escherichia coli	Coraciiformes	kingfisher	Aves	Coraciiformes	NA	NA	Escherichia coli	Bacteria	Enterobacterales	Enterobacteriaceae	Escherichia	NA	NA	NA	NA
77	10.7589/2016-02-040	NA	NA	NA	DETECTION OF ZOONOTIC PATHOGENS IN WILD BIRDS IN THE CROSS-BORDER REGION AUSTRIA - CZECH REPUBLIC	Konicek, Cornelia; Vodrážka, Pavel; Barták, Pavel; Knotek, Zdenek; Hess, Claudia; Račka, Karol; Hess, Michael; Troxler, Salome	article	2016	original research	VIE, LA, UA, CA, ST, B, SA	2012-2014	virus	Influenza A virus	Influenza A virus	NA	NA	NA	NA	wildlife	pigeon	Columbiformes	negative	NA	NA	NA	NA	NA	NA	NA	NA	NA	Influenza A virus	Columbiformes	pigeons and others	Aves	Columbiformes	NA	NA	Influenza A virus	Viruses	Articulavirales	Orthomyxoviridae	Alphainfluenzavirus	NA	NA	NA	NA
77	10.7589/2016-02-040	NA	NA	NA	DETECTION OF ZOONOTIC PATHOGENS IN WILD BIRDS IN THE CROSS-BORDER REGION AUSTRIA - CZECH REPUBLIC	Konicek, Cornelia; Vodrážka, Pavel; Barták, Pavel; Knotek, Zdenek; Hess, Claudia; Račka, Karol; Hess, Michael; Troxler, Salome	article	2016	original research	VIE, LA, UA, CA, ST, B, SA	2012-2014	virus	Influenza A virus	Influenza A virus	NA	NA	NA	NA	wildlife	songbird	Passeriformes	negative	NA	NA	NA	NA	NA	NA	NA	NA	NA	Influenza A virus	Passeriformes	song birds	Aves	Passeriformes	NA	NA	Influenza A virus	Viruses	Articulavirales	Orthomyxoviridae	Alphainfluenzavirus	NA	NA	NA	NA
77	10.7589/2016-02-040	NA	NA	NA	DETECTION OF ZOONOTIC PATHOGENS IN WILD BIRDS IN THE CROSS-BORDER REGION AUSTRIA - CZECH REPUBLIC	Konicek, Cornelia; Vodrážka, Pavel; Barták, Pavel; Knotek, Zdenek; Hess, Claudia; Račka, Karol; Hess, Michael; Troxler, Salome	article	2016	original research	VIE, LA, UA, CA, ST, B, SA	2012-2014	virus	Influenza A virus	Influenza A virus	NA	NA	NA	NA	wildlife	bird of prey	Accipitriformes	negative	NA	NA	NA	NA	NA	NA	NA	NA	NA	Influenza A virus	Accipitriformes	hawks and eagles	Aves	Accipitriformes	NA	NA	Influenza A virus	Viruses	Articulavirales	Orthomyxoviridae	Alphainfluenzavirus	NA	NA	NA	NA
77	10.7589/2016-02-040	NA	NA	NA	DETECTION OF ZOONOTIC PATHOGENS IN WILD BIRDS IN THE CROSS-BORDER REGION AUSTRIA - CZECH REPUBLIC	Konicek, Cornelia; Vodrážka, Pavel; Barták, Pavel; Knotek, Zdenek; Hess, Claudia; Račka, Karol; Hess, Michael; Troxler, Salome	article	2016	original research	VIE, LA, UA, CA, ST, B, SA	2012-2014	virus	Influenza A virus	Influenza A virus	NA	NA	NA	NA	wildlife	bird of prey	Strigiformes	negative	NA	NA	NA	NA	NA	NA	NA	NA	NA	Influenza A virus	Strigiformes	owls	Aves	Strigiformes	NA	NA	Influenza A virus	Viruses	Articulavirales	Orthomyxoviridae	Alphainfluenzavirus	NA	NA	NA	NA
77	10.7589/2016-02-040	NA	NA	NA	DETECTION OF ZOONOTIC PATHOGENS IN WILD BIRDS IN THE CROSS-BORDER REGION AUSTRIA - CZECH REPUBLIC	Konicek, Cornelia; Vodrážka, Pavel; Barták, Pavel; Knotek, Zdenek; Hess, Claudia; Račka, Karol; Hess, Michael; Troxler, Salome	article	2016	original research	VIE, LA, UA, CA, ST, B, SA	2012-2014	virus	Influenza A virus	Influenza A virus	NA	NA	NA	NA	wildlife	bird of prey	Falconiformes	negative	NA	NA	NA	NA	NA	NA	NA	NA	NA	Influenza A virus	Falconiformes	falcons and others	Aves	Falconiformes	NA	NA	Influenza A virus	Viruses	Articulavirales	Orthomyxoviridae	Alphainfluenzavirus	NA	NA	NA	NA
77	10.7589/2016-02-040	NA	NA	NA	DETECTION OF ZOONOTIC PATHOGENS IN WILD BIRDS IN THE CROSS-BORDER REGION AUSTRIA - CZECH REPUBLIC	Konicek, Cornelia; Vodrážka, Pavel; Barták, Pavel; Knotek, Zdenek; Hess, Claudia; Račka, Karol; Hess, Michael; Troxler, Salome	article	2016	original research	VIE, LA, UA, CA, ST, B, SA	2012-2014	virus	Influenza A virus	Influenza A virus	NA	NA	NA	NA	wildlife	waterfowl	NA	negative	NA	NA	NA	NA	NA	NA	NA	NA	NA	Influenza A virus	Anatidae	waterfowl	Aves	Anseriformes	Anatidae	NA	Influenza A virus	Viruses	Articulavirales	Orthomyxoviridae	Alphainfluenzavirus	NA	NA	NA	NA
77	10.7589/2016-02-040	NA	NA	NA	DETECTION OF ZOONOTIC PATHOGENS IN WILD BIRDS IN THE CROSS-BORDER REGION AUSTRIA - CZECH REPUBLIC	Konicek, Cornelia; Vodrážka, Pavel; Barták, Pavel; Knotek, Zdenek; Hess, Claudia; Račka, Karol; Hess, Michael; Troxler, Salome	article	2016	original research	VIE, LA, UA, CA, ST, B, SA	2012-2014	virus	Influenza A virus	Influenza A virus	NA	NA	NA	NA	wildlife	fowl	Galliformes	negative	NA	NA	NA	NA	NA	NA	NA	NA	NA	Influenza A virus	Galliformes	landfowls	Aves	Galliformes	NA	NA	Influenza A virus	Viruses	Articulavirales	Orthomyxoviridae	Alphainfluenzavirus	NA	NA	NA	NA
77	10.7589/2016-02-040	NA	NA	NA	DETECTION OF ZOONOTIC PATHOGENS IN WILD BIRDS IN THE CROSS-BORDER REGION AUSTRIA - CZECH REPUBLIC	Konicek, Cornelia; Vodrážka, Pavel; Barták, Pavel; Knotek, Zdenek; Hess, Claudia; Račka, Karol; Hess, Michael; Troxler, Salome	article	2016	original research	VIE, LA, UA, CA, ST, B, SA	2012-2014	virus	Influenza A virus	Influenza A virus	NA	NA	NA	NA	wildlife	stork	Ciconiiformes	negative	NA	NA	NA	NA	NA	NA	NA	NA	NA	Influenza A virus	Ciconiiformes	storks and others	Aves	Ciconiiformes	NA	NA	Influenza A virus	Viruses	Articulavirales	Orthomyxoviridae	Alphainfluenzavirus	NA	NA	NA	NA
77	10.7589/2016-02-040	NA	NA	NA	DETECTION OF ZOONOTIC PATHOGENS IN WILD BIRDS IN THE CROSS-BORDER REGION AUSTRIA - CZECH REPUBLIC	Konicek, Cornelia; Vodrážka, Pavel; Barták, Pavel; Knotek, Zdenek; Hess, Claudia; Račka, Karol; Hess, Michael; Troxler, Salome	article	2016	original research	VIE, LA, UA, CA, ST, B, SA	2012-2014	virus	Influenza A virus	Influenza A virus	NA	NA	NA	NA	wildlife	shorebird	Charadriiformes	negative	NA	NA	NA	NA	NA	NA	NA	NA	NA	Influenza A virus	Charadriiformes	shorebirds and others	Aves	Charadriiformes	NA	NA	Influenza A virus	Viruses	Articulavirales	Orthomyxoviridae	Alphainfluenzavirus	NA	NA	NA	NA
77	10.7589/2016-02-040	NA	NA	NA	DETECTION OF ZOONOTIC PATHOGENS IN WILD BIRDS IN THE CROSS-BORDER REGION AUSTRIA - CZECH REPUBLIC	Konicek, Cornelia; Vodrážka, Pavel; Barták, Pavel; Knotek, Zdenek; Hess, Claudia; Račka, Karol; Hess, Michael; Troxler, Salome	article	2016	original research	VIE, LA, UA, CA, ST, B, SA	2012-2014	virus	Influenza A virus	Influenza A virus	NA	NA	NA	NA	wildlife	woodpecker	Piciformes	negative	NA	NA	NA	NA	NA	NA	NA	NA	NA	Influenza A virus	Piciformes	woodpeckers and others	Aves	Piciformes	NA	NA	Influenza A virus	Viruses	Articulavirales	Orthomyxoviridae	Alphainfluenzavirus	NA	NA	NA	NA
77	10.7589/2016-02-040	NA	NA	NA	DETECTION OF ZOONOTIC PATHOGENS IN WILD BIRDS IN THE CROSS-BORDER REGION AUSTRIA - CZECH REPUBLIC	Konicek, Cornelia; Vodrážka, Pavel; Barták, Pavel; Knotek, Zdenek; Hess, Claudia; Račka, Karol; Hess, Michael; Troxler, Salome	article	2016	original research	VIE, LA, UA, CA, ST, B, SA	2012-2014	virus	Influenza A virus	Influenza A virus	NA	NA	NA	NA	wildlife	swift	NA	negative	NA	NA	NA	NA	NA	NA	NA	NA	NA	Influenza A virus	Apus apus	common swift	Aves	Apodiformes	Apodidae	Apus	Influenza A virus	Viruses	Articulavirales	Orthomyxoviridae	Alphainfluenzavirus	NA	NA	NA	NA
77	10.7589/2016-02-040	NA	NA	NA	DETECTION OF ZOONOTIC PATHOGENS IN WILD BIRDS IN THE CROSS-BORDER REGION AUSTRIA - CZECH REPUBLIC	Konicek, Cornelia; Vodrážka, Pavel; Barták, Pavel; Knotek, Zdenek; Hess, Claudia; Račka, Karol; Hess, Michael; Troxler, Salome	article	2016	original research	VIE, LA, UA, CA, ST, B, SA	2012-2014	virus	Influenza A virus	Influenza A virus	NA	NA	NA	NA	wildlife	crane	Gruiformes	negative	NA	NA	NA	NA	NA	NA	NA	NA	NA	Influenza A virus	Gruiformes	terrestrial and marshbirds	Aves	Gruiformes	NA	NA	Influenza A virus	Viruses	Articulavirales	Orthomyxoviridae	Alphainfluenzavirus	NA	NA	NA	NA
77	10.7589/2016-02-040	NA	NA	NA	DETECTION OF ZOONOTIC PATHOGENS IN WILD BIRDS IN THE CROSS-BORDER REGION AUSTRIA - CZECH REPUBLIC	Konicek, Cornelia; Vodrážka, Pavel; Barták, Pavel; Knotek, Zdenek; Hess, Claudia; Račka, Karol; Hess, Michael; Troxler, Salome	article	2016	original research	VIE, LA, UA, CA, ST, B, SA	2012-2014	virus	Influenza A virus	Influenza A virus	NA	NA	NA	NA	wildlife	cuckoo	Cuculiformes	negative	NA	NA	NA	NA	NA	NA	NA	NA	NA	Influenza A virus	Cuculiformes	cuckoos and others	Aves	Cuculiformes	NA	NA	Influenza A virus	Viruses	Articulavirales	Orthomyxoviridae	Alphainfluenzavirus	NA	NA	NA	NA
77	10.7589/2016-02-040	NA	NA	NA	DETECTION OF ZOONOTIC PATHOGENS IN WILD BIRDS IN THE CROSS-BORDER REGION AUSTRIA - CZECH REPUBLIC	Konicek, Cornelia; Vodrážka, Pavel; Barták, Pavel; Knotek, Zdenek; Hess, Claudia; Račka, Karol; Hess, Michael; Troxler, Salome	article	2016	original research	VIE, LA, UA, CA, ST, B, SA	2012-2014	virus	Influenza A virus	Influenza A virus	NA	NA	NA	NA	wildlife	kingfisher	Coraciiformes	negative	NA	NA	NA	NA	NA	NA	NA	NA	NA	Influenza A virus	Coraciiformes	kingfisher	Aves	Coraciiformes	NA	NA	Influenza A virus	Viruses	Articulavirales	Orthomyxoviridae	Alphainfluenzavirus	NA	NA	NA	NA
77	10.7589/2016-02-040	NA	NA	NA	DETECTION OF ZOONOTIC PATHOGENS IN WILD BIRDS IN THE CROSS-BORDER REGION AUSTRIA - CZECH REPUBLIC	Konicek, Cornelia; Vodrážka, Pavel; Barták, Pavel; Knotek, Zdenek; Hess, Claudia; Račka, Karol; Hess, Michael; Troxler, Salome	article	2016	original research	VIE, LA, UA, CA, ST, B, SA	2012-2014	virus	West Nile virus	West Nile virus	NA	NA	NA	NA	wildlife	pigeon	Columbiformes	negative	NA	NA	NA	NA	NA	NA	NA	NA	NA	West Nile virus	Columbiformes	pigeons and others	Aves	Columbiformes	NA	NA	West Nile virus	Viruses	Amarillovirales	Flaviviridae	Orthoflavivirus	NA	NA	NA	NA
77	10.7589/2016-02-040	NA	NA	NA	DETECTION OF ZOONOTIC PATHOGENS IN WILD BIRDS IN THE CROSS-BORDER REGION AUSTRIA - CZECH REPUBLIC	Konicek, Cornelia; Vodrážka, Pavel; Barták, Pavel; Knotek, Zdenek; Hess, Claudia; Račka, Karol; Hess, Michael; Troxler, Salome	article	2016	original research	VIE, LA, UA, CA, ST, B, SA	2012-2014	virus	West Nile virus	West Nile virus	NA	NA	NA	NA	wildlife	songbird	Passeriformes	negative	NA	NA	NA	NA	NA	NA	NA	NA	NA	West Nile virus	Passeriformes	song birds	Aves	Passeriformes	NA	NA	West Nile virus	Viruses	Amarillovirales	Flaviviridae	Orthoflavivirus	NA	NA	NA	NA
77	10.7589/2016-02-040	NA	NA	NA	DETECTION OF ZOONOTIC PATHOGENS IN WILD BIRDS IN THE CROSS-BORDER REGION AUSTRIA - CZECH REPUBLIC	Konicek, Cornelia; Vodrážka, Pavel; Barták, Pavel; Knotek, Zdenek; Hess, Claudia; Račka, Karol; Hess, Michael; Troxler, Salome	article	2016	original research	VIE, LA, UA, CA, ST, B, SA	2012-2014	virus	West Nile virus	West Nile virus	NA	NA	NA	NA	wildlife	bird of prey	Accipitriformes	negative	NA	NA	NA	NA	NA	NA	NA	NA	NA	West Nile virus	Accipitriformes	hawks and eagles	Aves	Accipitriformes	NA	NA	West Nile virus	Viruses	Amarillovirales	Flaviviridae	Orthoflavivirus	NA	NA	NA	NA
77	10.7589/2016-02-040	NA	NA	NA	DETECTION OF ZOONOTIC PATHOGENS IN WILD BIRDS IN THE CROSS-BORDER REGION AUSTRIA - CZECH REPUBLIC	Konicek, Cornelia; Vodrážka, Pavel; Barták, Pavel; Knotek, Zdenek; Hess, Claudia; Račka, Karol; Hess, Michael; Troxler, Salome	article	2016	original research	VIE, LA, UA, CA, ST, B, SA	2012-2014	virus	West Nile virus	West Nile virus	NA	NA	NA	NA	wildlife	bird of prey	Strigiformes	negative	NA	NA	NA	NA	NA	NA	NA	NA	NA	West Nile virus	Strigiformes	owls	Aves	Strigiformes	NA	NA	West Nile virus	Viruses	Amarillovirales	Flaviviridae	Orthoflavivirus	NA	NA	NA	NA
77	10.7589/2016-02-040	NA	NA	NA	DETECTION OF ZOONOTIC PATHOGENS IN WILD BIRDS IN THE CROSS-BORDER REGION AUSTRIA - CZECH REPUBLIC	Konicek, Cornelia; Vodrážka, Pavel; Barták, Pavel; Knotek, Zdenek; Hess, Claudia; Račka, Karol; Hess, Michael; Troxler, Salome	article	2016	original research	VIE, LA, UA, CA, ST, B, SA	2012-2014	virus	West Nile virus	West Nile virus	NA	NA	NA	NA	wildlife	bird of prey	Falconiformes	negative	NA	NA	NA	NA	NA	NA	NA	NA	NA	West Nile virus	Falconiformes	falcons and others	Aves	Falconiformes	NA	NA	West Nile virus	Viruses	Amarillovirales	Flaviviridae	Orthoflavivirus	NA	NA	NA	NA
77	10.7589/2016-02-040	NA	NA	NA	DETECTION OF ZOONOTIC PATHOGENS IN WILD BIRDS IN THE CROSS-BORDER REGION AUSTRIA - CZECH REPUBLIC	Konicek, Cornelia; Vodrážka, Pavel; Barták, Pavel; Knotek, Zdenek; Hess, Claudia; Račka, Karol; Hess, Michael; Troxler, Salome	article	2016	original research	VIE, LA, UA, CA, ST, B, SA	2012-2014	virus	West Nile virus	West Nile virus	NA	NA	NA	NA	wildlife	waterfowl	NA	negative	NA	NA	NA	NA	NA	NA	NA	NA	NA	West Nile virus	Anatidae	waterfowl	Aves	Anseriformes	Anatidae	NA	West Nile virus	Viruses	Amarillovirales	Flaviviridae	Orthoflavivirus	NA	NA	NA	NA
77	10.7589/2016-02-040	NA	NA	NA	DETECTION OF ZOONOTIC PATHOGENS IN WILD BIRDS IN THE CROSS-BORDER REGION AUSTRIA - CZECH REPUBLIC	Konicek, Cornelia; Vodrážka, Pavel; Barták, Pavel; Knotek, Zdenek; Hess, Claudia; Račka, Karol; Hess, Michael; Troxler, Salome	article	2016	original research	VIE, LA, UA, CA, ST, B, SA	2012-2014	virus	West Nile virus	West Nile virus	NA	NA	NA	NA	wildlife	fowl	Galliformes	negative	NA	NA	NA	NA	NA	NA	NA	NA	NA	West Nile virus	Galliformes	landfowls	Aves	Galliformes	NA	NA	West Nile virus	Viruses	Amarillovirales	Flaviviridae	Orthoflavivirus	NA	NA	NA	NA
77	10.7589/2016-02-040	NA	NA	NA	DETECTION OF ZOONOTIC PATHOGENS IN WILD BIRDS IN THE CROSS-BORDER REGION AUSTRIA - CZECH REPUBLIC	Konicek, Cornelia; Vodrážka, Pavel; Barták, Pavel; Knotek, Zdenek; Hess, Claudia; Račka, Karol; Hess, Michael; Troxler, Salome	article	2016	original research	VIE, LA, UA, CA, ST, B, SA	2012-2014	virus	West Nile virus	West Nile virus	NA	NA	NA	NA	wildlife	stork	Ciconiiformes	negative	NA	NA	NA	NA	NA	NA	NA	NA	NA	West Nile virus	Ciconiiformes	storks and others	Aves	Ciconiiformes	NA	NA	West Nile virus	Viruses	Amarillovirales	Flaviviridae	Orthoflavivirus	NA	NA	NA	NA
77	10.7589/2016-02-040	NA	NA	NA	DETECTION OF ZOONOTIC PATHOGENS IN WILD BIRDS IN THE CROSS-BORDER REGION AUSTRIA - CZECH REPUBLIC	Konicek, Cornelia; Vodrážka, Pavel; Barták, Pavel; Knotek, Zdenek; Hess, Claudia; Račka, Karol; Hess, Michael; Troxler, Salome	article	2016	original research	VIE, LA, UA, CA, ST, B, SA	2012-2014	virus	West Nile virus	West Nile virus	NA	NA	NA	NA	wildlife	shorebird	Charadriiformes	negative	NA	NA	NA	NA	NA	NA	NA	NA	NA	West Nile virus	Charadriiformes	shorebirds and others	Aves	Charadriiformes	NA	NA	West Nile virus	Viruses	Amarillovirales	Flaviviridae	Orthoflavivirus	NA	NA	NA	NA
77	10.7589/2016-02-040	NA	NA	NA	DETECTION OF ZOONOTIC PATHOGENS IN WILD BIRDS IN THE CROSS-BORDER REGION AUSTRIA - CZECH REPUBLIC	Konicek, Cornelia; Vodrážka, Pavel; Barták, Pavel; Knotek, Zdenek; Hess, Claudia; Račka, Karol; Hess, Michael; Troxler, Salome	article	2016	original research	VIE, LA, UA, CA, ST, B, SA	2012-2014	virus	West Nile virus	West Nile virus	NA	NA	NA	NA	wildlife	woodpecker	Piciformes	negative	NA	NA	NA	NA	NA	NA	NA	NA	NA	West Nile virus	Piciformes	woodpeckers and others	Aves	Piciformes	NA	NA	West Nile virus	Viruses	Amarillovirales	Flaviviridae	Orthoflavivirus	NA	NA	NA	NA
77	10.7589/2016-02-040	NA	NA	NA	DETECTION OF ZOONOTIC PATHOGENS IN WILD BIRDS IN THE CROSS-BORDER REGION AUSTRIA - CZECH REPUBLIC	Konicek, Cornelia; Vodrážka, Pavel; Barták, Pavel; Knotek, Zdenek; Hess, Claudia; Račka, Karol; Hess, Michael; Troxler, Salome	article	2016	original research	VIE, LA, UA, CA, ST, B, SA	2012-2014	virus	West Nile virus	West Nile virus	NA	NA	NA	NA	wildlife	swift	NA	negative	NA	NA	NA	NA	NA	NA	NA	NA	NA	West Nile virus	Apus apus	common swift	Aves	Apodiformes	Apodidae	Apus	West Nile virus	Viruses	Amarillovirales	Flaviviridae	Orthoflavivirus	NA	NA	NA	NA
77	10.7589/2016-02-040	NA	NA	NA	DETECTION OF ZOONOTIC PATHOGENS IN WILD BIRDS IN THE CROSS-BORDER REGION AUSTRIA - CZECH REPUBLIC	Konicek, Cornelia; Vodrážka, Pavel; Barták, Pavel; Knotek, Zdenek; Hess, Claudia; Račka, Karol; Hess, Michael; Troxler, Salome	article	2016	original research	VIE, LA, UA, CA, ST, B, SA	2012-2014	virus	West Nile virus	West Nile virus	NA	NA	NA	NA	wildlife	crane	Gruiformes	negative	NA	NA	NA	NA	NA	NA	NA	NA	NA	West Nile virus	Gruiformes	terrestrial and marshbirds	Aves	Gruiformes	NA	NA	West Nile virus	Viruses	Amarillovirales	Flaviviridae	Orthoflavivirus	NA	NA	NA	NA
77	10.7589/2016-02-040	NA	NA	NA	DETECTION OF ZOONOTIC PATHOGENS IN WILD BIRDS IN THE CROSS-BORDER REGION AUSTRIA - CZECH REPUBLIC	Konicek, Cornelia; Vodrážka, Pavel; Barták, Pavel; Knotek, Zdenek; Hess, Claudia; Račka, Karol; Hess, Michael; Troxler, Salome	article	2016	original research	VIE, LA, UA, CA, ST, B, SA	2012-2014	virus	West Nile virus	West Nile virus	NA	NA	NA	NA	wildlife	cuckoo	Cuculiformes	negative	NA	NA	NA	NA	NA	NA	NA	NA	NA	West Nile virus	Cuculiformes	cuckoos and others	Aves	Cuculiformes	NA	NA	West Nile virus	Viruses	Amarillovirales	Flaviviridae	Orthoflavivirus	NA	NA	NA	NA
77	10.7589/2016-02-040	NA	NA	NA	DETECTION OF ZOONOTIC PATHOGENS IN WILD BIRDS IN THE CROSS-BORDER REGION AUSTRIA - CZECH REPUBLIC	Konicek, Cornelia; Vodrážka, Pavel; Barták, Pavel; Knotek, Zdenek; Hess, Claudia; Račka, Karol; Hess, Michael; Troxler, Salome	article	2016	original research	VIE, LA, UA, CA, ST, B, SA	2012-2014	virus	West Nile virus	West Nile virus	NA	NA	NA	NA	wildlife	kingfisher	Coraciiformes	negative	NA	NA	NA	NA	NA	NA	NA	NA	NA	West Nile virus	Coraciiformes	kingfisher	Aves	Coraciiformes	NA	NA	West Nile virus	Viruses	Amarillovirales	Flaviviridae	Orthoflavivirus	NA	NA	NA	NA
77	10.7589/2016-02-040	NA	NA	NA	DETECTION OF ZOONOTIC PATHOGENS IN WILD BIRDS IN THE CROSS-BORDER REGION AUSTRIA - CZECH REPUBLIC	Konicek, Cornelia; Vodrážka, Pavel; Barták, Pavel; Knotek, Zdenek; Hess, Claudia; Račka, Karol; Hess, Michael; Troxler, Salome	article	2016	original research	VIE, LA, UA, CA, ST, B, SA	2012-2014	fungi	Cryptococcus neoformans	Cryptococcus neoformans	NA	NA	NA	NA	wildlife	pigeon	Columbiformes	negative	NA	NA	NA	NA	NA	NA	NA	NA	NA	Cryptococcus neoformans	Columbiformes	pigeons and others	Aves	Columbiformes	NA	NA	Cryptococcus neoformans	Eukaryota	Tremellales	Cryptococcaceae	Cryptococcus	NA	NA	NA	NA
77	10.7589/2016-02-040	NA	NA	NA	DETECTION OF ZOONOTIC PATHOGENS IN WILD BIRDS IN THE CROSS-BORDER REGION AUSTRIA - CZECH REPUBLIC	Konicek, Cornelia; Vodrážka, Pavel; Barták, Pavel; Knotek, Zdenek; Hess, Claudia; Račka, Karol; Hess, Michael; Troxler, Salome	article	2016	original research	VIE, LA, UA, CA, ST, B, SA	2012-2014	fungi	Cryptococcus neoformans	Cryptococcus neoformans	NA	NA	NA	NA	wildlife	songbird	Passeriformes	negative	NA	NA	NA	NA	NA	NA	NA	NA	NA	Cryptococcus neoformans	Passeriformes	song birds	Aves	Passeriformes	NA	NA	Cryptococcus neoformans	Eukaryota	Tremellales	Cryptococcaceae	Cryptococcus	NA	NA	NA	NA
77	10.7589/2016-02-040	NA	NA	NA	DETECTION OF ZOONOTIC PATHOGENS IN WILD BIRDS IN THE CROSS-BORDER REGION AUSTRIA - CZECH REPUBLIC	Konicek, Cornelia; Vodrážka, Pavel; Barták, Pavel; Knotek, Zdenek; Hess, Claudia; Račka, Karol; Hess, Michael; Troxler, Salome	article	2016	original research	VIE, LA, UA, CA, ST, B, SA	2012-2014	fungi	Cryptococcus neoformans	Cryptococcus neoformans	NA	NA	NA	NA	wildlife	bird of prey	Accipitriformes	negative	NA	NA	NA	NA	NA	NA	NA	NA	NA	Cryptococcus neoformans	Accipitriformes	hawks and eagles	Aves	Accipitriformes	NA	NA	Cryptococcus neoformans	Eukaryota	Tremellales	Cryptococcaceae	Cryptococcus	NA	NA	NA	NA
77	10.7589/2016-02-040	NA	NA	NA	DETECTION OF ZOONOTIC PATHOGENS IN WILD BIRDS IN THE CROSS-BORDER REGION AUSTRIA - CZECH REPUBLIC	Konicek, Cornelia; Vodrážka, Pavel; Barták, Pavel; Knotek, Zdenek; Hess, Claudia; Račka, Karol; Hess, Michael; Troxler, Salome	article	2016	original research	VIE, LA, UA, CA, ST, B, SA	2012-2014	fungi	Cryptococcus neoformans	Cryptococcus neoformans	NA	NA	NA	NA	wildlife	bird of prey	Strigiformes	negative	NA	NA	NA	NA	NA	NA	NA	NA	NA	Cryptococcus neoformans	Strigiformes	owls	Aves	Strigiformes	NA	NA	Cryptococcus neoformans	Eukaryota	Tremellales	Cryptococcaceae	Cryptococcus	NA	NA	NA	NA
77	10.7589/2016-02-040	NA	NA	NA	DETECTION OF ZOONOTIC PATHOGENS IN WILD BIRDS IN THE CROSS-BORDER REGION AUSTRIA - CZECH REPUBLIC	Konicek, Cornelia; Vodrážka, Pavel; Barták, Pavel; Knotek, Zdenek; Hess, Claudia; Račka, Karol; Hess, Michael; Troxler, Salome	article	2016	original research	VIE, LA, UA, CA, ST, B, SA	2012-2014	fungi	Cryptococcus neoformans	Cryptococcus neoformans	NA	NA	NA	NA	wildlife	bird of prey	Falconiformes	negative	NA	NA	NA	NA	NA	NA	NA	NA	NA	Cryptococcus neoformans	Falconiformes	falcons and others	Aves	Falconiformes	NA	NA	Cryptococcus neoformans	Eukaryota	Tremellales	Cryptococcaceae	Cryptococcus	NA	NA	NA	NA
77	10.7589/2016-02-040	NA	NA	NA	DETECTION OF ZOONOTIC PATHOGENS IN WILD BIRDS IN THE CROSS-BORDER REGION AUSTRIA - CZECH REPUBLIC	Konicek, Cornelia; Vodrážka, Pavel; Barták, Pavel; Knotek, Zdenek; Hess, Claudia; Račka, Karol; Hess, Michael; Troxler, Salome	article	2016	original research	VIE, LA, UA, CA, ST, B, SA	2012-2014	fungi	Cryptococcus neoformans	Cryptococcus neoformans	NA	NA	NA	NA	wildlife	waterfowl	NA	negative	NA	NA	NA	NA	NA	NA	NA	NA	NA	Cryptococcus neoformans	Anatidae	waterfowl	Aves	Anseriformes	Anatidae	NA	Cryptococcus neoformans	Eukaryota	Tremellales	Cryptococcaceae	Cryptococcus	NA	NA	NA	NA
77	10.7589/2016-02-040	NA	NA	NA	DETECTION OF ZOONOTIC PATHOGENS IN WILD BIRDS IN THE CROSS-BORDER REGION AUSTRIA - CZECH REPUBLIC	Konicek, Cornelia; Vodrážka, Pavel; Barták, Pavel; Knotek, Zdenek; Hess, Claudia; Račka, Karol; Hess, Michael; Troxler, Salome	article	2016	original research	VIE, LA, UA, CA, ST, B, SA	2012-2014	fungi	Cryptococcus neoformans	Cryptococcus neoformans	NA	NA	NA	NA	wildlife	fowl	Galliformes	negative	NA	NA	NA	NA	NA	NA	NA	NA	NA	Cryptococcus neoformans	Galliformes	landfowls	Aves	Galliformes	NA	NA	Cryptococcus neoformans	Eukaryota	Tremellales	Cryptococcaceae	Cryptococcus	NA	NA	NA	NA
77	10.7589/2016-02-040	NA	NA	NA	DETECTION OF ZOONOTIC PATHOGENS IN WILD BIRDS IN THE CROSS-BORDER REGION AUSTRIA - CZECH REPUBLIC	Konicek, Cornelia; Vodrážka, Pavel; Barták, Pavel; Knotek, Zdenek; Hess, Claudia; Račka, Karol; Hess, Michael; Troxler, Salome	article	2016	original research	VIE, LA, UA, CA, ST, B, SA	2012-2014	fungi	Cryptococcus neoformans	Cryptococcus neoformans	NA	NA	NA	NA	wildlife	stork	Ciconiiformes	negative	NA	NA	NA	NA	NA	NA	NA	NA	NA	Cryptococcus neoformans	Ciconiiformes	storks and others	Aves	Ciconiiformes	NA	NA	Cryptococcus neoformans	Eukaryota	Tremellales	Cryptococcaceae	Cryptococcus	NA	NA	NA	NA
77	10.7589/2016-02-040	NA	NA	NA	DETECTION OF ZOONOTIC PATHOGENS IN WILD BIRDS IN THE CROSS-BORDER REGION AUSTRIA - CZECH REPUBLIC	Konicek, Cornelia; Vodrážka, Pavel; Barták, Pavel; Knotek, Zdenek; Hess, Claudia; Račka, Karol; Hess, Michael; Troxler, Salome	article	2016	original research	VIE, LA, UA, CA, ST, B, SA	2012-2014	fungi	Cryptococcus neoformans	Cryptococcus neoformans	NA	NA	NA	NA	wildlife	shorebird	Charadriiformes	negative	NA	NA	NA	NA	NA	NA	NA	NA	NA	Cryptococcus neoformans	Charadriiformes	shorebirds and others	Aves	Charadriiformes	NA	NA	Cryptococcus neoformans	Eukaryota	Tremellales	Cryptococcaceae	Cryptococcus	NA	NA	NA	NA
77	10.7589/2016-02-040	NA	NA	NA	DETECTION OF ZOONOTIC PATHOGENS IN WILD BIRDS IN THE CROSS-BORDER REGION AUSTRIA - CZECH REPUBLIC	Konicek, Cornelia; Vodrážka, Pavel; Barták, Pavel; Knotek, Zdenek; Hess, Claudia; Račka, Karol; Hess, Michael; Troxler, Salome	article	2016	original research	VIE, LA, UA, CA, ST, B, SA	2012-2014	fungi	Cryptococcus neoformans	Cryptococcus neoformans	NA	NA	NA	NA	wildlife	woodpecker	Piciformes	negative	NA	NA	NA	NA	NA	NA	NA	NA	NA	Cryptococcus neoformans	Piciformes	woodpeckers and others	Aves	Piciformes	NA	NA	Cryptococcus neoformans	Eukaryota	Tremellales	Cryptococcaceae	Cryptococcus	NA	NA	NA	NA
77	10.7589/2016-02-040	NA	NA	NA	DETECTION OF ZOONOTIC PATHOGENS IN WILD BIRDS IN THE CROSS-BORDER REGION AUSTRIA - CZECH REPUBLIC	Konicek, Cornelia; Vodrážka, Pavel; Barták, Pavel; Knotek, Zdenek; Hess, Claudia; Račka, Karol; Hess, Michael; Troxler, Salome	article	2016	original research	VIE, LA, UA, CA, ST, B, SA	2012-2014	fungi	Cryptococcus neoformans	Cryptococcus neoformans	NA	NA	NA	NA	wildlife	swift	NA	negative	NA	NA	NA	NA	NA	NA	NA	NA	NA	Cryptococcus neoformans	Apus apus	common swift	Aves	Apodiformes	Apodidae	Apus	Cryptococcus neoformans	Eukaryota	Tremellales	Cryptococcaceae	Cryptococcus	NA	NA	NA	NA
77	10.7589/2016-02-040	NA	NA	NA	DETECTION OF ZOONOTIC PATHOGENS IN WILD BIRDS IN THE CROSS-BORDER REGION AUSTRIA - CZECH REPUBLIC	Konicek, Cornelia; Vodrážka, Pavel; Barták, Pavel; Knotek, Zdenek; Hess, Claudia; Račka, Karol; Hess, Michael; Troxler, Salome	article	2016	original research	VIE, LA, UA, CA, ST, B, SA	2012-2014	fungi	Cryptococcus neoformans	Cryptococcus neoformans	NA	NA	NA	NA	wildlife	crane	Gruiformes	negative	NA	NA	NA	NA	NA	NA	NA	NA	NA	Cryptococcus neoformans	Gruiformes	terrestrial and marshbirds	Aves	Gruiformes	NA	NA	Cryptococcus neoformans	Eukaryota	Tremellales	Cryptococcaceae	Cryptococcus	NA	NA	NA	NA
77	10.7589/2016-02-040	NA	NA	NA	DETECTION OF ZOONOTIC PATHOGENS IN WILD BIRDS IN THE CROSS-BORDER REGION AUSTRIA - CZECH REPUBLIC	Konicek, Cornelia; Vodrážka, Pavel; Barták, Pavel; Knotek, Zdenek; Hess, Claudia; Račka, Karol; Hess, Michael; Troxler, Salome	article	2016	original research	VIE, LA, UA, CA, ST, B, SA	2012-2014	fungi	Cryptococcus neoformans	Cryptococcus neoformans	NA	NA	NA	NA	wildlife	cuckoo	Cuculiformes	negative	NA	NA	NA	NA	NA	NA	NA	NA	NA	Cryptococcus neoformans	Cuculiformes	cuckoos and others	Aves	Cuculiformes	NA	NA	Cryptococcus neoformans	Eukaryota	Tremellales	Cryptococcaceae	Cryptococcus	NA	NA	NA	NA
77	10.7589/2016-02-040	NA	NA	NA	DETECTION OF ZOONOTIC PATHOGENS IN WILD BIRDS IN THE CROSS-BORDER REGION AUSTRIA - CZECH REPUBLIC	Konicek, Cornelia; Vodrážka, Pavel; Barták, Pavel; Knotek, Zdenek; Hess, Claudia; Račka, Karol; Hess, Michael; Troxler, Salome	article	2016	original research	VIE, LA, UA, CA, ST, B, SA	2012-2014	fungi	Cryptococcus neoformans	Cryptococcus neoformans	NA	NA	NA	NA	wildlife	kingfisher	Coraciiformes	negative	NA	NA	NA	NA	NA	NA	NA	NA	NA	Cryptococcus neoformans	Coraciiformes	kingfisher	Aves	Coraciiformes	NA	NA	Cryptococcus neoformans	Eukaryota	Tremellales	Cryptococcaceae	Cryptococcus	NA	NA	NA	NA
77	10.7589/2016-02-040	NA	NA	NA	DETECTION OF ZOONOTIC PATHOGENS IN WILD BIRDS IN THE CROSS-BORDER REGION AUSTRIA - CZECH REPUBLIC	Konicek, Cornelia; Vodrážka, Pavel; Barták, Pavel; Knotek, Zdenek; Hess, Claudia; Račka, Karol; Hess, Michael; Troxler, Salome	article	2016	original research	VIE, LA, UA, CA, ST, B, SA	2012-2014	bacteria	Chlamydia	Chlamydia psittaci, Chlamydia abortus	NA	NA	NA	NA	wildlife	pigeon	Columbiformes	positive	NA	NA	NA	NA	NA	NA	NA	NA	NA	Chlamydia psittaci	Columbiformes	pigeons and others	Aves	Columbiformes	NA	NA	Chlamydia psittaci	Bacteria	Chlamydiales	Chlamydiaceae	Chlamydia	NA	NA	NA	NA
77	10.7589/2016-02-040	NA	NA	NA	DETECTION OF ZOONOTIC PATHOGENS IN WILD BIRDS IN THE CROSS-BORDER REGION AUSTRIA - CZECH REPUBLIC	Konicek, Cornelia; Vodrážka, Pavel; Barták, Pavel; Knotek, Zdenek; Hess, Claudia; Račka, Karol; Hess, Michael; Troxler, Salome	article	2016	original research	VIE, LA, UA, CA, ST, B, SA	2012-2014	bacteria	Chlamydia	Chlamydia psittaci, Chlamydia abortus	NA	NA	NA	NA	wildlife	pigeon	Columbiformes	positive	NA	NA	NA	NA	NA	NA	NA	NA	NA	Chlamydia abortus	Columbiformes	pigeons and others	Aves	Columbiformes	NA	NA	Chlamydia abortus	Bacteria	Chlamydiales	Chlamydiaceae	Chlamydia	NA	NA	NA	NA
77	10.7589/2016-02-040	NA	NA	NA	DETECTION OF ZOONOTIC PATHOGENS IN WILD BIRDS IN THE CROSS-BORDER REGION AUSTRIA - CZECH REPUBLIC	Konicek, Cornelia; Vodrážka, Pavel; Barták, Pavel; Knotek, Zdenek; Hess, Claudia; Račka, Karol; Hess, Michael; Troxler, Salome	article	2016	original research	VIE, LA, UA, CA, ST, B, SA	2012-2014	bacteria	Chlamydia	Chlamydia psittaci	NA	NA	NA	NA	wildlife	songbird	Passeriformes	positive	NA	NA	NA	NA	NA	NA	NA	NA	NA	Chlamydia psittaci	Passeriformes	song birds	Aves	Passeriformes	NA	NA	Chlamydia psittaci	Bacteria	Chlamydiales	Chlamydiaceae	Chlamydia	NA	NA	NA	NA
77	10.7589/2016-02-040	NA	NA	NA	DETECTION OF ZOONOTIC PATHOGENS IN WILD BIRDS IN THE CROSS-BORDER REGION AUSTRIA - CZECH REPUBLIC	Konicek, Cornelia; Vodrážka, Pavel; Barták, Pavel; Knotek, Zdenek; Hess, Claudia; Račka, Karol; Hess, Michael; Troxler, Salome	article	2016	original research	VIE, LA, UA, CA, ST, B, SA	2012-2014	bacteria	Chlamydia	Chlamydia psittaci	NA	NA	NA	NA	wildlife	bird of prey	Accipitriformes	positive	NA	NA	NA	NA	NA	NA	NA	NA	NA	Chlamydia psittaci	Accipitriformes	hawks and eagles	Aves	Accipitriformes	NA	NA	Chlamydia psittaci	Bacteria	Chlamydiales	Chlamydiaceae	Chlamydia	NA	NA	NA	NA
77	10.7589/2016-02-040	NA	NA	NA	DETECTION OF ZOONOTIC PATHOGENS IN WILD BIRDS IN THE CROSS-BORDER REGION AUSTRIA - CZECH REPUBLIC	Konicek, Cornelia; Vodrážka, Pavel; Barták, Pavel; Knotek, Zdenek; Hess, Claudia; Račka, Karol; Hess, Michael; Troxler, Salome	article	2016	original research	VIE, LA, UA, CA, ST, B, SA	2012-2014	bacteria	Chlamydia	Chlamydia psittaci	NA	NA	NA	NA	wildlife	bird of prey	Strigiformes	positive	NA	NA	NA	NA	NA	NA	NA	NA	NA	Chlamydia psittaci	Strigiformes	owls	Aves	Strigiformes	NA	NA	Chlamydia psittaci	Bacteria	Chlamydiales	Chlamydiaceae	Chlamydia	NA	NA	NA	NA
77	10.7589/2016-02-040	NA	NA	NA	DETECTION OF ZOONOTIC PATHOGENS IN WILD BIRDS IN THE CROSS-BORDER REGION AUSTRIA - CZECH REPUBLIC	Konicek, Cornelia; Vodrážka, Pavel; Barták, Pavel; Knotek, Zdenek; Hess, Claudia; Račka, Karol; Hess, Michael; Troxler, Salome	article	2016	original research	VIE, LA, UA, CA, ST, B, SA	2012-2014	bacteria	Chlamydia	Chlamydia psittaci	NA	NA	NA	NA	wildlife	bird of prey	Falconiformes	positive	NA	NA	NA	NA	NA	NA	NA	NA	NA	Chlamydia psittaci	Falconiformes	falcons and others	Aves	Falconiformes	NA	NA	Chlamydia psittaci	Bacteria	Chlamydiales	Chlamydiaceae	Chlamydia	NA	NA	NA	NA
77	10.7589/2016-02-040	NA	NA	NA	DETECTION OF ZOONOTIC PATHOGENS IN WILD BIRDS IN THE CROSS-BORDER REGION AUSTRIA - CZECH REPUBLIC	Konicek, Cornelia; Vodrážka, Pavel; Barták, Pavel; Knotek, Zdenek; Hess, Claudia; Račka, Karol; Hess, Michael; Troxler, Salome	article	2016	original research	VIE, LA, UA, CA, ST, B, SA	2012-2014	bacteria	Chlamydia	Chlamydia	NA	NA	NA	NA	wildlife	fowl	Galliformes	negative	NA	NA	NA	NA	NA	NA	NA	NA	NA	Chlamydia	Galliformes	landfowls	Aves	Galliformes	NA	NA	Chlamydia	Bacteria	Chlamydiales	Chlamydiaceae	Chlamydia	NA	NA	NA	NA
77	10.7589/2016-02-040	NA	NA	NA	DETECTION OF ZOONOTIC PATHOGENS IN WILD BIRDS IN THE CROSS-BORDER REGION AUSTRIA - CZECH REPUBLIC	Konicek, Cornelia; Vodrážka, Pavel; Barták, Pavel; Knotek, Zdenek; Hess, Claudia; Račka, Karol; Hess, Michael; Troxler, Salome	article	2016	original research	VIE, LA, UA, CA, ST, B, SA	2012-2014	bacteria	Chlamydia	Chlamydia psittaci	NA	NA	NA	NA	wildlife	waterfowl	NA	positive	NA	NA	NA	NA	NA	NA	NA	NA	NA	Chlamydia psittaci	Anatidae	waterfowl	Aves	Anseriformes	Anatidae	NA	Chlamydia psittaci	Bacteria	Chlamydiales	Chlamydiaceae	Chlamydia	NA	NA	NA	NA
77	10.7589/2016-02-040	NA	NA	NA	DETECTION OF ZOONOTIC PATHOGENS IN WILD BIRDS IN THE CROSS-BORDER REGION AUSTRIA - CZECH REPUBLIC	Konicek, Cornelia; Vodrážka, Pavel; Barták, Pavel; Knotek, Zdenek; Hess, Claudia; Račka, Karol; Hess, Michael; Troxler, Salome	article	2016	original research	VIE, LA, UA, CA, ST, B, SA	2012-2014	bacteria	Chlamydia	Chlamydia psittaci, Chlamydia abortus	NA	NA	NA	NA	wildlife	stork	Ciconiiformes	positive	NA	NA	NA	NA	NA	NA	NA	NA	NA	Chlamydia psittaci	Ciconiiformes	storks and others	Aves	Ciconiiformes	NA	NA	Chlamydia psittaci	Bacteria	Chlamydiales	Chlamydiaceae	Chlamydia	NA	NA	NA	NA
77	10.7589/2016-02-040	NA	NA	NA	DETECTION OF ZOONOTIC PATHOGENS IN WILD BIRDS IN THE CROSS-BORDER REGION AUSTRIA - CZECH REPUBLIC	Konicek, Cornelia; Vodrážka, Pavel; Barták, Pavel; Knotek, Zdenek; Hess, Claudia; Račka, Karol; Hess, Michael; Troxler, Salome	article	2016	original research	VIE, LA, UA, CA, ST, B, SA	2012-2014	bacteria	Chlamydia	Chlamydia psittaci, Chlamydia abortus	NA	NA	NA	NA	wildlife	stork	Ciconiiformes	positive	NA	NA	NA	NA	NA	NA	NA	NA	NA	Chlamydia abortus	Ciconiiformes	storks and others	Aves	Ciconiiformes	NA	NA	Chlamydia abortus	Bacteria	Chlamydiales	Chlamydiaceae	Chlamydia	NA	NA	NA	NA
77	10.7589/2016-02-040	NA	NA	NA	DETECTION OF ZOONOTIC PATHOGENS IN WILD BIRDS IN THE CROSS-BORDER REGION AUSTRIA - CZECH REPUBLIC	Konicek, Cornelia; Vodrážka, Pavel; Barták, Pavel; Knotek, Zdenek; Hess, Claudia; Račka, Karol; Hess, Michael; Troxler, Salome	article	2016	original research	VIE, LA, UA, CA, ST, B, SA	2012-2014	bacteria	Chlamydia	Chlamydia	NA	NA	NA	NA	wildlife	shorebird	Charadriiformes	positive	NA	NA	NA	NA	NA	NA	NA	NA	NA	Chlamydia	Charadriiformes	shorebirds and others	Aves	Charadriiformes	NA	NA	Chlamydia	Bacteria	Chlamydiales	Chlamydiaceae	Chlamydia	NA	NA	NA	NA
77	10.7589/2016-02-040	NA	NA	NA	DETECTION OF ZOONOTIC PATHOGENS IN WILD BIRDS IN THE CROSS-BORDER REGION AUSTRIA - CZECH REPUBLIC	Konicek, Cornelia; Vodrážka, Pavel; Barták, Pavel; Knotek, Zdenek; Hess, Claudia; Račka, Karol; Hess, Michael; Troxler, Salome	article	2016	original research	VIE, LA, UA, CA, ST, B, SA	2012-2014	bacteria	Chlamydia	Chlamydia	NA	NA	NA	NA	wildlife	swift	NA	positive	NA	NA	NA	NA	NA	NA	NA	NA	NA	Chlamydia	Apus apus	common swift	Aves	Apodiformes	Apodidae	Apus	Chlamydia	Bacteria	Chlamydiales	Chlamydiaceae	Chlamydia	NA	NA	NA	NA
77	10.7589/2016-02-040	NA	NA	NA	DETECTION OF ZOONOTIC PATHOGENS IN WILD BIRDS IN THE CROSS-BORDER REGION AUSTRIA - CZECH REPUBLIC	Konicek, Cornelia; Vodrážka, Pavel; Barták, Pavel; Knotek, Zdenek; Hess, Claudia; Račka, Karol; Hess, Michael; Troxler, Salome	article	2016	original research	VIE, LA, UA, CA, ST, B, SA	2012-2014	bacteria	Chlamydia	Chlamydia	NA	NA	NA	NA	wildlife	crane	Gruiformes	negative	NA	NA	NA	NA	NA	NA	NA	NA	NA	Chlamydia	Gruiformes	terrestrial and marshbirds	Aves	Gruiformes	NA	NA	Chlamydia	Bacteria	Chlamydiales	Chlamydiaceae	Chlamydia	NA	NA	NA	NA
77	10.7589/2016-02-040	NA	NA	NA	DETECTION OF ZOONOTIC PATHOGENS IN WILD BIRDS IN THE CROSS-BORDER REGION AUSTRIA - CZECH REPUBLIC	Konicek, Cornelia; Vodrážka, Pavel; Barták, Pavel; Knotek, Zdenek; Hess, Claudia; Račka, Karol; Hess, Michael; Troxler, Salome	article	2016	original research	VIE, LA, UA, CA, ST, B, SA	2012-2014	bacteria	Chlamydia	Chlamydia	NA	NA	NA	NA	wildlife	cuckoo	Cuculiformes	negative	NA	NA	NA	NA	NA	NA	NA	NA	NA	Chlamydia	Cuculiformes	cuckoos and others	Aves	Cuculiformes	NA	NA	Chlamydia	Bacteria	Chlamydiales	Chlamydiaceae	Chlamydia	NA	NA	NA	NA
77	10.7589/2016-02-040	NA	NA	NA	DETECTION OF ZOONOTIC PATHOGENS IN WILD BIRDS IN THE CROSS-BORDER REGION AUSTRIA - CZECH REPUBLIC	Konicek, Cornelia; Vodrážka, Pavel; Barták, Pavel; Knotek, Zdenek; Hess, Claudia; Račka, Karol; Hess, Michael; Troxler, Salome	article	2016	original research	VIE, LA, UA, CA, ST, B, SA	2012-2014	bacteria	Chlamydia	Chlamydia	NA	NA	NA	NA	wildlife	kingfisher	Coraciiformes	negative	NA	NA	NA	NA	NA	NA	NA	NA	NA	Chlamydia	Coraciiformes	kingfisher	Aves	Coraciiformes	NA	NA	Chlamydia	Bacteria	Chlamydiales	Chlamydiaceae	Chlamydia	NA	NA	NA	NA
80	10.1371/journal.pone.0168433	NA	NA	NA	Diversity of Staphylococcus aureus Isolates in European Wildlife	Monecke, Stefan; Gavier-Widén, Dolores; Hotzel, Helmut; Peters, Martin; Guenther, Sebastian; Lazaris, Alexandros; Loncaric, Igor; Müller, Elke; Reissig, Annett; Ruppelt-Lorz, Antje; Shore, Anna C.; Walter, Birgit; Coleman, David C.; Ehricht, Ralf	article	2016	original research	AUT	NA	bacteria	Staphylococcus aureus	Staphylococcus aureus	NA	NA	NA	NA	wildlife	rook	Corvus frugilegus	positive	NA	NA	NA	NA	NA	NA	NA	NA	NA	Staphylococcus aureus	Corvus frugilegus	rook	Aves	Passeriformes	Corvidae	Corvus	Staphylococcus aureus	Bacteria	Bacillales	Staphylococcaceae	Staphylococcus	NA	NA	NA	NA
80	10.1371/journal.pone.0168434	NA	NA	NA	Diversity of Staphylococcus aureus Isolates in European Wildlife	Monecke, Stefan; Gavier-Widén, Dolores; Hotzel, Helmut; Peters, Martin; Guenther, Sebastian; Lazaris, Alexandros; Loncaric, Igor; Müller, Elke; Reissig, Annett; Ruppelt-Lorz, Antje; Shore, Anna C.; Walter, Birgit; Coleman, David C.; Ehricht, Ralf	article	2016	original research	AUT	NA	bacteria	Staphylococcus aureus	Staphylococcus aureus	NA	NA	NA	NA	wildlife	european marmot	Marmota marmota	positive	NA	NA	NA	NA	NA	NA	NA	NA	NA	Staphylococcus aureus	Marmota marmota	European marmot	Mammalia	Rodentia	Sciuridae	Marmota	Staphylococcus aureus	Bacteria	Bacillales	Staphylococcaceae	Staphylococcus	NA	NA	NA	NA
80	10.1371/journal.pone.0168435	NA	NA	NA	Diversity of Staphylococcus aureus Isolates in European Wildlife	Monecke, Stefan; Gavier-Widén, Dolores; Hotzel, Helmut; Peters, Martin; Guenther, Sebastian; Lazaris, Alexandros; Loncaric, Igor; Müller, Elke; Reissig, Annett; Ruppelt-Lorz, Antje; Shore, Anna C.; Walter, Birgit; Coleman, David C.; Ehricht, Ralf	article	2016	original research	AUT	NA	bacteria	Staphylococcus aureus	Staphylococcus aureus	NA	NA	NA	NA	wildlife	red fox	Vulpes vulpes	positive	NA	NA	NA	NA	NA	NA	NA	NA	NA	Staphylococcus aureus	Vulpes vulpes	red fox	Mammalia	Carnivora	Canidae	Vulpes	Staphylococcus aureus	Bacteria	Bacillales	Staphylococcaceae	Staphylococcus	NA	NA	NA	NA
80	10.1371/journal.pone.0168436	NA	NA	NA	Diversity of Staphylococcus aureus Isolates in European Wildlife	Monecke, Stefan; Gavier-Widén, Dolores; Hotzel, Helmut; Peters, Martin; Guenther, Sebastian; Lazaris, Alexandros; Loncaric, Igor; Müller, Elke; Reissig, Annett; Ruppelt-Lorz, Antje; Shore, Anna C.; Walter, Birgit; Coleman, David C.; Ehricht, Ralf	article	2016	original research	AUT	NA	bacteria	Staphylococcus aureus	Staphylococcus aureus	NA	NA	NA	NA	wildlife	wild boar	Sus scrofa	positive	NA	NA	NA	NA	NA	NA	NA	NA	NA	Staphylococcus aureus	Sus scrofa	pig	Mammalia	Artiodactyla	Suidae	Sus	Staphylococcus aureus	Bacteria	Bacillales	Staphylococcaceae	Staphylococcus	NA	NA	NA	NA
80	10.1371/journal.pone.0168437	NA	NA	NA	Diversity of Staphylococcus aureus Isolates in European Wildlife	Monecke, Stefan; Gavier-Widén, Dolores; Hotzel, Helmut; Peters, Martin; Guenther, Sebastian; Lazaris, Alexandros; Loncaric, Igor; Müller, Elke; Reissig, Annett; Ruppelt-Lorz, Antje; Shore, Anna C.; Walter, Birgit; Coleman, David C.; Ehricht, Ralf	article	2016	original research	AUT	NA	bacteria	Staphylococcus aureus	Staphylococcus aureus	NA	NA	NA	NA	wildlife	roe deer	Capreolus capreolus	positive	NA	NA	NA	NA	NA	NA	NA	NA	NA	Staphylococcus aureus	Capreolus capreolus	Western roe deer	Mammalia	Artiodactyla	Cervidae	Capreolus	Staphylococcus aureus	Bacteria	Bacillales	Staphylococcaceae	Staphylococcus	NA	NA	NA	NA
80	10.1371/journal.pone.0168438	NA	NA	NA	Diversity of Staphylococcus aureus Isolates in European Wildlife	Monecke, Stefan; Gavier-Widén, Dolores; Hotzel, Helmut; Peters, Martin; Guenther, Sebastian; Lazaris, Alexandros; Loncaric, Igor; Müller, Elke; Reissig, Annett; Ruppelt-Lorz, Antje; Shore, Anna C.; Walter, Birgit; Coleman, David C.; Ehricht, Ralf	article	2016	original research	AUT	NA	bacteria	Staphylococcus aureus	Staphylococcus aureus	NA	NA	NA	NA	wildlife	red deer	Cervus elaphus	positive	NA	NA	NA	NA	NA	NA	NA	NA	NA	Staphylococcus aureus	Cervus elaphus	red deer	Mammalia	Artiodactyla	Cervidae	Cervus	Staphylococcus aureus	Bacteria	Bacillales	Staphylococcaceae	Staphylococcus	NA	NA	NA	NA
80	10.1371/journal.pone.0168439	NA	NA	NA	Diversity of Staphylococcus aureus Isolates in European Wildlife	Monecke, Stefan; Gavier-Widén, Dolores; Hotzel, Helmut; Peters, Martin; Guenther, Sebastian; Lazaris, Alexandros; Loncaric, Igor; Müller, Elke; Reissig, Annett; Ruppelt-Lorz, Antje; Shore, Anna C.; Walter, Birgit; Coleman, David C.; Ehricht, Ralf	article	2016	original research	AUT	NA	bacteria	Staphylococcus aureus	Staphylococcus aureus	NA	NA	NA	NA	wildlife	chamois	Rupicapra rupicapra	positive	NA	NA	NA	NA	NA	NA	NA	NA	NA	Staphylococcus aureus	Rupicapra rupicapra	chamois	Mammalia	Artiodactyla	Bovidae	Rupicapra	Staphylococcus aureus	Bacteria	Bacillales	Staphylococcaceae	Staphylococcus	NA	NA	NA	NA
80	10.1371/journal.pone.0168440	NA	NA	NA	Diversity of Staphylococcus aureus Isolates in European Wildlife	Monecke, Stefan; Gavier-Widén, Dolores; Hotzel, Helmut; Peters, Martin; Guenther, Sebastian; Lazaris, Alexandros; Loncaric, Igor; Müller, Elke; Reissig, Annett; Ruppelt-Lorz, Antje; Shore, Anna C.; Walter, Birgit; Coleman, David C.; Ehricht, Ralf	article	2016	original research	AUT	NA	bacteria	Staphylococcus aureus	Staphylococcus aureus	NA	NA	NA	NA	wildlife	mouflon	Ovis orientalis	positive	NA	NA	NA	NA	NA	NA	NA	NA	NA	Staphylococcus aureus	Ovis aries musimon	mouflon	Mammalia	Artiodactyla	Bovidae	Ovis	Staphylococcus aureus	Bacteria	Bacillales	Staphylococcaceae	Staphylococcus	NA	NA	NA	NA
81	NA	https://permalink.obvsg.at/UVW/AC10778695	NA	NA	Erhebung des Endoparasitenstatus bei Neuweltkamelen in Österreich	Lambacher, Bianca	thesis	2016	original research	AUT	2014	parasite	Fasciola hepatica	Fasciola hepatica	NA	NA	NA	NA	livestock	new world camelid	NA	positive	NA	NA	NA	NA	NA	NA	NA	NA	NA	Fasciola hepatica	new-world camelid (unspecified)	new-world camelid (unspecified)	Mammalia	NA	NA	NA	Fasciola hepatica	Eukaryota	Plagiorchiida	Fasciolidae	Fasciola	NA	NA	NA	NA
82	10.1016/j.ttbdis.2016.02.022	NA	NA	NA	First report of Rickettsia raoultii in field collected Dermacentor reticulatus ticks from Austria	Duscher, Georg G.; Hodžić, Adnan; Weiler, Martin; Vaux, Alexander G. C.; Rudolf, Ivo; Sixl, Wolfdieter; Medlock, Jolyon M.; Versteirt, Veerle; Hubálek, Zdenek	article	2016	case study	LA, B, UA	2015	bacteria	Rickettsia raoultii	Rickettsia raoultii	tick	Dermacentor reticulatus	Dermacentor reticulatus	positive	companion animal	dog	NA	NA	NA	NA	NA	NA	NA	NA	NA	first discovered	NA	Rickettsia raoultii	Canis lupus familiaris	dog	Mammalia	Carnivora	Canidae	Canis	Rickettsia conorii subsp. raoultii	Bacteria	Rickettsiales	Rickettsiaceae	Rickettsia	Dermacentor reticulatus	Ixodida	Ixodidae	Dermacentor
83	10.1007/s00436-015-4857-5	NA	NA	NA	Incidence of Ascaris suum-specific antibodies in Austrian patients with suspected larva migrans visceralis (VLM) syndrome	Schneider, Renate; Auer, Herbert	article	2016	original research	AUT	2012-2014	parasite	Ascaris suum	Ascaris suum	NA	NA	NA	NA	human	human	NA	seropositive	NA	NA	NA	NA	NA	NA	NA	NA	NA	Ascaris suum	Homo sapiens	human	Mammalia	Primates	Hominidae	Homo	Ascaris suum	Eukaryota	Rhabditida	Ascarididae	Ascaris	NA	NA	NA	NA
83	10.1007/s00436-015-4857-5	NA	NA	NA	Incidence of Ascaris suum-specific antibodies in Austrian patients with suspected larva migrans visceralis (VLM) syndrome	Schneider, Renate; Auer, Herbert	article	2016	original research	AUT	2012-2014	parasite	Toxocara canis	Toxocara canis	NA	NA	NA	NA	human	human	NA	seropositive	NA	NA	NA	NA	NA	NA	NA	NA	NA	Toxocara canis	Homo sapiens	human	Mammalia	Primates	Hominidae	Homo	Toxocara canis	Eukaryota	Rhabditida	Toxocaridae	Toxocara	NA	NA	NA	NA
84	NA	NA	NA	NA	Staphylococcus aureus Entrance into the Dairy Chain: Tracking S. aureus from Dairy Cow to Cheese	Kümmel, Judith; Stessl, Beatrix; Gonano, Monika; Walcher, Georg; Bereuter, Othmar; Fricker, Martina; Grunert, Tom; Wagner, Martin; Ehling-Schulz, Monika	article	2016	original research	AUT	NA	bacteria	Staphylococcus aureus	Staphylococcus aureus	NA	NA	NA	NA	livestock	cattle	NA	positive	NA	NA	cattle	dairy	positive	NA	NA	NA	NA	Staphylococcus aureus	Bos taurus	cattle	Mammalia	Artiodactyla	Bovidae	Bos	Staphylococcus aureus	Bacteria	Bacillales	Staphylococcaceae	Staphylococcus	NA	NA	NA	NA
85	NA	https://permalink.obvsg.at/UVW/AC14527926	NA	NA	Übertragung von Parasitenarten der heimischen Wiederkäuer auf die Neozoen Sikawild und Damwild in Österreich	Winter, Jakob	thesis	2016	original research	LA	2014	parasite	Fasciola hepatica	Fasciola hepatica	NA	NA	NA	NA	wildlife	deer	Cervus elaphus	positive	NA	NA	NA	NA	NA	NA	NA	NA	NA	Fasciola hepatica	Cervus elaphus	red deer	Mammalia	Artiodactyla	Cervidae	Cervus	Fasciola hepatica	Eukaryota	Plagiorchiida	Fasciolidae	Fasciola	NA	NA	NA	NA
85	NA	https://permalink.obvsg.at/UVW/AC14527926	NA	NA	Übertragung von Parasitenarten der heimischen Wiederkäuer auf die Neozoen Sikawild und Damwild in Österreich	Winter, Jakob	thesis	2016	original research	LA	2014	parasite	Fasciola hepatica	Fasciola hepatica	NA	NA	NA	NA	wildlife	fallow deer	Dama dama	positive	NA	NA	NA	NA	NA	NA	NA	NA	NA	Fasciola hepatica	Dama dama	fallow deer	Mammalia	Artiodactyla	Cervidae	Dama	Fasciola hepatica	Eukaryota	Plagiorchiida	Fasciolidae	Fasciola	NA	NA	NA	NA
85	NA	https://permalink.obvsg.at/UVW/AC14527926	NA	NA	Übertragung von Parasitenarten der heimischen Wiederkäuer auf die Neozoen Sikawild und Damwild in Österreich	Winter, Jakob	thesis	2016	original research	LA	2014	parasite	Fasciola hepatica	Fasciola hepatica	NA	NA	NA	NA	wildlife	sika deer	Cervus nippon	negative	NA	NA	NA	NA	NA	NA	NA	NA	NA	Fasciola hepatica	Cervus nippon	sika deer	Mammalia	Artiodactyla	Cervidae	Cervus	Fasciola hepatica	Eukaryota	Plagiorchiida	Fasciolidae	Fasciola	NA	NA	NA	NA
86	NA	https://permalink.obvsg.at/UVW/AC14541606	NA	NA	Untersuchung von Rotfüchsen aus Westösterreich auf Onchocerca lupi, Eucoleus boehmi und weitere ausgewählte Parasiten	Bruckschwaiger, Pia	thesis	2016	original research	west Austria	2014	parasite	Onchocerca lupi	Onchocerca lupi	NA	NA	NA	NA	wildlife	red fox	Vulpes vulpes	negative	NA	NA	NA	NA	NA	NA	NA	NA	NA	Onchocerca lupi	Vulpes vulpes	red fox	Mammalia	Carnivora	Canidae	Vulpes	Onchocerca lupi	Eukaryota	Rhabditida	Onchocercidae	Onchocerca	NA	NA	NA	NA
86	NA	https://permalink.obvsg.at/UVW/AC14541606	NA	NA	Untersuchung von Rotfüchsen aus Westösterreich auf Onchocerca lupi, Eucoleus boehmi und weitere ausgewählte Parasiten	Bruckschwaiger, Pia	thesis	2016	original research	west Austria	2014	parasite	Trichinella	Trichinella brivoti	NA	NA	NA	NA	wildlife	red fox	Vulpes vulpes	negative	NA	NA	NA	NA	NA	NA	NA	NA	NA	Trichinella brivoti	Vulpes vulpes	red fox	Mammalia	Carnivora	Canidae	Vulpes	Trichinella britovi	Eukaryota	Trichinellida	Trichinellidae	Trichinella	NA	NA	NA	NA
86	NA	https://permalink.obvsg.at/UVW/AC14541606	NA	NA	Untersuchung von Rotfüchsen aus Westösterreich auf Onchocerca lupi, Eucoleus boehmi und weitere ausgewählte Parasiten	Bruckschwaiger, Pia	thesis	2016	original research	west Austria	2014	parasite	Toxoplasma gondii	Toxoplasma gondii	NA	NA	NA	NA	wildlife	red fox	Vulpes vulpes	positive	NA	NA	NA	NA	NA	NA	NA	NA	NA	Toxoplasma gondii	Vulpes vulpes	red fox	Mammalia	Carnivora	Canidae	Vulpes	Toxoplasma gondii	Eukaryota	Eucoccidiorida	Sarcocystidae	Toxoplasma	NA	NA	NA	NA
86	NA	https://permalink.obvsg.at/UVW/AC14541606	NA	NA	Untersuchung von Rotfüchsen aus Westösterreich auf Onchocerca lupi, Eucoleus boehmi und weitere ausgewählte Parasiten	Bruckschwaiger, Pia	thesis	2016	original research	west Austria	2014	fungi	Encephalitozoon cuniculi	Encephalitozoon cuniculi	NA	NA	NA	NA	wildlife	red fox	Vulpes vulpes	negative	NA	NA	NA	NA	NA	NA	NA	NA	NA	Encephalitozoon cuniculi	Vulpes vulpes	red fox	Mammalia	Carnivora	Canidae	Vulpes	Encephalitozoon cuniculi	Eukaryota	Apansporoblastina	Unikaryonidae	Encephalitozoon	NA	NA	NA	NA
87	NA	https://permalink.obvsg.at/UVW/AC13378403	NA	NA	Untersuchungen zum Campylobacter-Vorkommen in rohen Fleischproben sowie im Kot von mit rohem Fleisch gefütterten Hunden (BARF)	Remler, Luisa	thesis	2016	original research	NA	NA	bacteria	Campylobacter	Campylobacter	NA	NA	NA	NA	companion animal	dog	NA	negative	NA	NA	NA	NA	NA	NA	NA	NA	NA	Campylobacter	Canis lupus familiaris	dog	Mammalia	Carnivora	Canidae	Canis	Campylobacter	Bacteria	Campylobacterales	Campylobacteraceae	Campylobacter	NA	NA	NA	NA
88	NA	https://permalink.obvsg.at/UVW/AC13428909	NA	NA	Vergleichende Untersuchung zum Vorkommen von Cystoisospora spp. und Zestoden im Kot von Hunden in Wien	Gottwald, Michaela	thesis	2016	original research	VIE	2015-2016	parasite	Giardia	Giardia	NA	NA	NA	NA	companion animal	dog	NA	positive	NA	NA	NA	NA	NA	NA	NA	NA	NA	Giardia	Canis lupus familiaris	dog	Mammalia	Carnivora	Canidae	Canis	Giardia	Eukaryota	Diplomonadida	Hexamitidae	Giardia	NA	NA	NA	NA
88	NA	https://permalink.obvsg.at/UVW/AC13428909	NA	NA	Vergleichende Untersuchung zum Vorkommen von Cystoisospora spp. und Zestoden im Kot von Hunden in Wien	Gottwald, Michaela	thesis	2016	original research	VIE	2015-2016	parasite	Cryptosporidium	Cryptosporidium	NA	NA	NA	NA	companion animal	dog	NA	negative	NA	NA	NA	NA	NA	NA	NA	NA	NA	Cryptosporidium	Canis lupus familiaris	dog	Mammalia	Carnivora	Canidae	Canis	Cryptosporidium	Eukaryota	Eucoccidiorida	Cryptosporidiidae	Cryptosporidium	NA	NA	NA	NA
88	NA	https://permalink.obvsg.at/UVW/AC13428909	NA	NA	Vergleichende Untersuchung zum Vorkommen von Cystoisospora spp. und Zestoden im Kot von Hunden in Wien	Gottwald, Michaela	thesis	2016	original research	VIE	2015-2016	parasite	Toxocara canis	Toxocara canis	NA	NA	NA	NA	companion animal	dog	NA	positive	NA	NA	NA	NA	NA	NA	NA	NA	NA	Toxocara canis	Canis lupus familiaris	dog	Mammalia	Carnivora	Canidae	Canis	Toxocara canis	Eukaryota	Rhabditida	Toxocaridae	Toxocara	NA	NA	NA	NA
88	NA	https://permalink.obvsg.at/UVW/AC13428909	NA	NA	Vergleichende Untersuchung zum Vorkommen von Cystoisospora spp. und Zestoden im Kot von Hunden in Wien	Gottwald, Michaela	thesis	2016	original research	VIE	2015-2016	parasite	Trichuris vulpis	Trichuris vulpis	NA	NA	NA	NA	companion animal	dog	NA	positive	NA	NA	NA	NA	NA	NA	NA	NA	NA	Trichuris vulpis	Canis lupus familiaris	dog	Mammalia	Carnivora	Canidae	Canis	Trichuris vulpis	Eukaryota	Trichinellida	Trichuridae	Trichuris	NA	NA	NA	NA
88	NA	https://permalink.obvsg.at/UVW/AC13428909	NA	NA	Vergleichende Untersuchung zum Vorkommen von Cystoisospora spp. und Zestoden im Kot von Hunden in Wien	Gottwald, Michaela	thesis	2016	original research	VIE	2015-2016	parasite	Ancylostomatidae	Ancylostomatidae	NA	NA	NA	NA	companion animal	dog	NA	positive	NA	NA	NA	NA	NA	NA	NA	NA	NA	Ancylostomatidae	Canis lupus familiaris	dog	Mammalia	Carnivora	Canidae	Canis	Ancylostomatidae	Eukaryota	Strongylida	Ancylostomatidae	unknown	NA	NA	NA	NA
89	NA	https://permalink.obvsg.at/UVW/AC14552528	NA	NA	Vergleichende Untersuchungen zum Vorkommen von Kryptosporidien und Giardien im Kot von Hunden in Wien und Umgebung	Reicher, Bianca	thesis	2016	original research	VIE, LA	2015-2016	parasite	Cryptosporidium	Cryptosporidium	NA	NA	NA	NA	companion animal	dog	NA	negative	NA	NA	NA	NA	NA	NA	NA	NA	NA	Cryptosporidium	Canis lupus familiaris	dog	Mammalia	Carnivora	Canidae	Canis	Cryptosporidium	Eukaryota	Eucoccidiorida	Cryptosporidiidae	Cryptosporidium	NA	NA	NA	NA
89	NA	https://permalink.obvsg.at/UVW/AC14552528	NA	NA	Vergleichende Untersuchungen zum Vorkommen von Kryptosporidien und Giardien im Kot von Hunden in Wien und Umgebung	Reicher, Bianca	thesis	2016	original research	VIE, LA	2015-2016	parasite	Giardia	Giardia	NA	NA	NA	NA	companion animal	dog	NA	seropositive	NA	NA	NA	NA	NA	NA	NA	NA	NA	Giardia	Canis lupus familiaris	dog	Mammalia	Carnivora	Canidae	Canis	Giardia	Eukaryota	Diplomonadida	Hexamitidae	Giardia	NA	NA	NA	NA
90	NA	https://permalink.obvsg.at/UVW/AC13347591	NA	NA	Vergleichende Untersuchungen zum Vorkommen von Nematodeneiern im Kot von Hunden in Wien	Moser, Jasmine	thesis	2016	original research	VIE	2015	parasite	Toxocara canis	Toxocara canis	NA	NA	NA	NA	companion animal	dog	NA	positive	NA	NA	NA	NA	NA	NA	NA	NA	NA	Toxocara canis	Canis lupus familiaris	dog	Mammalia	Carnivora	Canidae	Canis	Toxocara canis	Eukaryota	Rhabditida	Toxocaridae	Toxocara	NA	NA	NA	NA
90	NA	https://permalink.obvsg.at/UVW/AC13347591	NA	NA	Vergleichende Untersuchungen zum Vorkommen von Nematodeneiern im Kot von Hunden in Wien	Moser, Jasmine	thesis	2016	original research	VIE	2015	parasite	Hookworm	Uncinaria stenocephala, Ancylostoma caninum	NA	NA	NA	NA	companion animal	dog	NA	positive	NA	NA	NA	NA	NA	NA	NA	NA	NA	Uncinaria stenocephala	Canis lupus familiaris	dog	Mammalia	Carnivora	Canidae	Canis	Uncinaria stenocephala	Eukaryota	Strongylida	Ancylostomatidae	Uncinaria	NA	NA	NA	NA
90	NA	https://permalink.obvsg.at/UVW/AC13347591	NA	NA	Vergleichende Untersuchungen zum Vorkommen von Nematodeneiern im Kot von Hunden in Wien	Moser, Jasmine	thesis	2016	original research	VIE	2015	parasite	Hookworm	Uncinaria stenocephala, Ancylostoma caninum	NA	NA	NA	NA	companion animal	dog	NA	positive	NA	NA	NA	NA	NA	NA	NA	NA	NA	Ancylostoma caninum	Canis lupus familiaris	dog	Mammalia	Carnivora	Canidae	Canis	Ancylostoma caninum	Eukaryota	Strongylida	Ancylostomatidae	Ancylostoma	NA	NA	NA	NA
90	NA	https://permalink.obvsg.at/UVW/AC13347591	NA	NA	Vergleichende Untersuchungen zum Vorkommen von Nematodeneiern im Kot von Hunden in Wien	Moser, Jasmine	thesis	2016	original research	VIE	2015	parasite	Trichuris vulpis	Trichuris vulpis	NA	NA	NA	NA	companion animal	dog	NA	positive	NA	NA	NA	NA	NA	NA	NA	NA	NA	Trichuris vulpis	Canis lupus familiaris	dog	Mammalia	Carnivora	Canidae	Canis	Trichuris vulpis	Eukaryota	Trichinellida	Trichuridae	Trichuris	NA	NA	NA	NA
91	NA	https://permalink.obvsg.at/UVW/AC10778858	NA	NA	Vorkommen thermophiler Campylobacter spp. in der Primärproduktion von Mastgeflügel	Schallegger, Gerhard Paul	thesis	2016	original research	CA, ST, UA	2010	bacteria	Campylobacter	Campylobacter jejuni, Campylobacter coli	NA	NA	NA	NA	livestock	chicken	NA	seropositive and positive	NA	NA	NA	NA	NA	NA	NA	NA	NA	Campylobacter jejuni	Gallus gallus	chicken	Aves	Galliformes	Phasianidae	Gallus	Campylobacter jejuni	Bacteria	Campylobacterales	Campylobacteraceae	Campylobacter	NA	NA	NA	NA
91	NA	https://permalink.obvsg.at/UVW/AC10778858	NA	NA	Vorkommen thermophiler Campylobacter spp. in der Primärproduktion von Mastgeflügel	Schallegger, Gerhard Paul	thesis	2016	original research	CA, ST, UA	2010	bacteria	Campylobacter	Campylobacter jejuni, Campylobacter coli	NA	NA	NA	NA	livestock	chicken	NA	seropositive and positive	NA	NA	NA	NA	NA	NA	NA	NA	NA	Campylobacter coli	Gallus gallus	chicken	Aves	Galliformes	Phasianidae	Gallus	Campylobacter coli	Bacteria	Campylobacterales	Campylobacteraceae	Campylobacter	NA	NA	NA	NA
91	NA	https://permalink.obvsg.at/UVW/AC10778858	NA	NA	Vorkommen thermophiler Campylobacter spp. in der Primärproduktion von Mastgeflügel	Schallegger, Gerhard Paul	thesis	2016	original research	CA, ST, UA	2010	bacteria	Escherichia coli	Escherichia coli	NA	NA	NA	NA	livestock	chicken	NA	positive	NA	NA	NA	NA	NA	NA	NA	NA	NA	Escherichia coli	Gallus gallus	chicken	Aves	Galliformes	Phasianidae	Gallus	Escherichia coli	Bacteria	Enterobacterales	Enterobacteriaceae	Escherichia	NA	NA	NA	NA
91	NA	https://permalink.obvsg.at/UVW/AC10778858	NA	NA	Vorkommen thermophiler Campylobacter spp. in der Primärproduktion von Mastgeflügel	Schallegger, Gerhard Paul	thesis	2016	original research	CA, ST, UA	2010	bacteria	Enterococcus	Enterococcus faecalis	NA	NA	NA	NA	livestock	chicken	NA	positive	NA	NA	NA	NA	NA	NA	NA	NA	NA	Enterococcus faecalis	Gallus gallus	chicken	Aves	Galliformes	Phasianidae	Gallus	Enterococcus faecalis	Bacteria	Lactobacillales	Enterococcaceae	Enterococcus	NA	NA	NA	NA
91	NA	https://permalink.obvsg.at/UVW/AC10778858	NA	NA	Vorkommen thermophiler Campylobacter spp. in der Primärproduktion von Mastgeflügel	Schallegger, Gerhard Paul	thesis	2016	original research	CA, ST, UA	2010	bacteria	Staphylococcus	Staphylococcus	NA	NA	NA	NA	livestock	chicken	NA	positive	NA	NA	NA	NA	NA	NA	NA	NA	NA	Staphylococcus	Gallus gallus	chicken	Aves	Galliformes	Phasianidae	Gallus	Staphylococcus	Bacteria	Bacillales	Staphylococcaceae	Staphylococcus	NA	NA	NA	NA
92	10.1007/s00436-015-4408-0	NA	NA	NA	Enteric protozoa of cats and their zoonotic potential-a field study from Austria	Hinney, Barbara; Ederer, Christina; Stengl, Carina; Wilding, Katrin; Štrkolcová, Gabriela; Harl, Josef; Flechl, Eva; Fuehrer, Hans-Peter; Joachim, Anja	article	2015	original research	B, LA, VIE	2013	parasite	Giardia	Giardia cati, Giardia duodenalis	NA	NA	NA	NA	companion animal	cat	NA	seropositive and positive	NA	NA	NA	NA	NA	NA	NA	NA	NA	Giardia cati	Felis catus	domestic cat	Mammalia	Carnivora	Felidae	Felis	Giardia cati	Eukaryota	Diplomonadida	Hexamitidae	Giardia	NA	NA	NA	NA
92	10.1007/s00436-015-4408-0	NA	NA	NA	Enteric protozoa of cats and their zoonotic potential-a field study from Austria	Hinney, Barbara; Ederer, Christina; Stengl, Carina; Wilding, Katrin; Štrkolcová, Gabriela; Harl, Josef; Flechl, Eva; Fuehrer, Hans-Peter; Joachim, Anja	article	2015	original research	B, LA, VIE	2013	parasite	Giardia	Giardia cati, Giardia duodenalis	NA	NA	NA	NA	companion animal	cat	NA	seropositive and positive	NA	NA	NA	NA	NA	NA	NA	NA	NA	Giardia duodenalis	Felis catus	domestic cat	Mammalia	Carnivora	Felidae	Felis	Giardia intestinalis	Eukaryota	Diplomonadida	Hexamitidae	Giardia	NA	NA	NA	NA
92	10.1007/s00436-015-4408-0	NA	NA	NA	Enteric protozoa of cats and their zoonotic potential-a field study from Austria	Hinney, Barbara; Ederer, Christina; Stengl, Carina; Wilding, Katrin; Štrkolcová, Gabriela; Harl, Josef; Flechl, Eva; Fuehrer, Hans-Peter; Joachim, Anja	article	2015	original research	B, LA, VIE	2013	parasite	Cryptosporidium	Cryptosporidium rivolta, Cryptosporidium felis	NA	NA	NA	NA	companion animal	cat	NA	positive	NA	NA	NA	NA	NA	NA	NA	NA	NA	Cryptosporidium rivolta	Felis catus	domestic cat	Mammalia	Carnivora	Felidae	Felis	Isospora rivolta	Eukaryota	Eucoccidiorida	Eimeriidae	Isospora	NA	NA	NA	NA
92	10.1007/s00436-015-4408-0	NA	NA	NA	Enteric protozoa of cats and their zoonotic potential-a field study from Austria	Hinney, Barbara; Ederer, Christina; Stengl, Carina; Wilding, Katrin; Štrkolcová, Gabriela; Harl, Josef; Flechl, Eva; Fuehrer, Hans-Peter; Joachim, Anja	article	2015	original research	B, LA, VIE	2013	parasite	Cryptosporidium	Cryptosporidium rivolta, Cryptosporidium felis	NA	NA	NA	NA	companion animal	cat	NA	positive	NA	NA	NA	NA	NA	NA	NA	NA	NA	Cryptosporidium felis	Felis catus	domestic cat	Mammalia	Carnivora	Felidae	Felis	Cryptosporidium felis	Eukaryota	Eucoccidiorida	Cryptosporidiidae	Cryptosporidium	NA	NA	NA	NA
92	10.1007/s00436-015-4408-0	NA	NA	NA	Enteric protozoa of cats and their zoonotic potential-a field study from Austria	Hinney, Barbara; Ederer, Christina; Stengl, Carina; Wilding, Katrin; Štrkolcová, Gabriela; Harl, Josef; Flechl, Eva; Fuehrer, Hans-Peter; Joachim, Anja	article	2015	original research	B, LA, VIE	2013	parasite	Toxoplasma gondii	Toxoplasma gondii	NA	NA	NA	NA	companion animal	cat	NA	negative	NA	NA	NA	NA	NA	NA	NA	NA	NA	Toxoplasma gondii	Felis catus	domestic cat	Mammalia	Carnivora	Felidae	Felis	Toxoplasma gondii	Eukaryota	Eucoccidiorida	Sarcocystidae	Toxoplasma	NA	NA	NA	NA
93	NA	NA	0043-535X	NA	Erstnachweis von Echinococcus multilocularis im Biber (Castor fiber) in Österreich	Posautz, A.; Parz-Gollner, R.; Hölzler, G.; Gottstein, B.; Schwaiger, L.; Beiglböck, C.; Kübber-Heiss, A.	article	2015	case study	LA	2009-2014	parasite	Echinococcus multilocularis	Echinococcus multilocularis	NA	NA	NA	NA	wildlife	european beaver	Castor fiber	positive	NA	NA	NA	NA	NA	NA	NA	NA	NA	Echinococcus multilocularis	Castor fiber	Eurasian beaver	Mammalia	Rodentia	Castoridae	Castor	Echinococcus multilocularis	Eukaryota	Cyclophyllidea	Taeniidae	Echinococcus	NA	NA	NA	NA
95	10.3201/eid2103.141119	NA	NA	NA	Red deer as maintenance host for bovine tuberculosis, alpine region	Fink, Maria; Schleicher, Corina; Gonano, Monika; Prodinger, Wolfgang M.; Pacciarini, Maria; Glawischnig, Walter; Ryser-Degiorgis, Marie-Pierre; Walzer, Chris; Stalder, Gabrielle L.; Lombardo, Dorotea; Schobesberger, Hermann; Winter, Petra; B Ü Ttner, Mathias	article	2015	original research	TY,VO	2009-2012	bacteria	Mycobacterium caprae	Mycobacterium caprae	NA	NA	NA	NA	wildlife	red deer	Cervus elaphus	positive	NA	NA	NA	NA	NA	NA	NA	NA	NA	Mycobacterium caprae	Cervus elaphus	red deer	Mammalia	Artiodactyla	Cervidae	Cervus	Mycobacterium tuberculosis variant caprae	Bacteria	Mycobacteriales	Mycobacteriaceae	Mycobacterium	NA	NA	NA	NA
96	NA	https://permalink.obvsg.at/UVW/AC12710677	NA	NA	Untersuchungen zum Vorkommen von VTEC bei erlegtem Gamswild in einem Wildverarbeitungsbetrieb	Gusterer, Erika	thesis	2015	original research	ST	2013	bacteria	Escherichia coli VTEC	Escherichia coli VTEC	NA	NA	NA	NA	wildlife	chamois	NA	positive	game butchery, slaughter knive	negative	chamois	meat	positive	NA	NA	NA	NA	Escherichia coli VTEC	Rupicapra rupicapra	chamois	Mammalia	Artiodactyla	Bovidae	Rupicapra	Escherichia coli VTEC	Bacteria	Enterobacterales	Enterobacteriaceae	Escherichia	NA	NA	NA	NA
96	NA	https://permalink.obvsg.at/UVW/AC12710677	NA	NA	Untersuchungen zum Vorkommen von VTEC bei erlegtem Gamswild in einem Wildverarbeitungsbetrieb	Gusterer, Erika	thesis	2015	original research	ST	2013	bacteria	Escherichia coli EHEC	Escherichia coli EHEC	NA	NA	NA	NA	wildlife	chamois	NA	positive	game butchery, slaughter knive	positive	chamois	meat	positive	NA	NA	NA	NA	Escherichia coli EHEC	Rupicapra rupicapra	chamois	Mammalia	Artiodactyla	Bovidae	Rupicapra	Escherichia coli EHEC	Bacteria	Enterobacterales	Enterobacteriaceae	Escherichia	NA	NA	NA	NA
96	NA	https://permalink.obvsg.at/UVW/AC12710677	NA	NA	Untersuchungen zum Vorkommen von VTEC bei erlegtem Gamswild in einem Wildverarbeitungsbetrieb	Gusterer, Erika	thesis	2015	original research	ST	2013	bacteria	Escherichia coli EPEC	Escherichia coli EPEC	NA	NA	NA	NA	wildlife	chamois	NA	positive	game butchery, slaughter knive	positive	chamois	meat	positive	NA	NA	NA	NA	Escherichia coli EPEC	Rupicapra rupicapra	chamois	Mammalia	Artiodactyla	Bovidae	Rupicapra	Escherichia coli EPEC	Bacteria	Enterobacterales	Enterobacteriaceae	Escherichia	NA	NA	NA	NA
97	10.1111/zph.12121	NA	NA	NA	Urban prevalence of Listeria spp. and Listeria monocytogenes in public lavatories and on shoe soles of facility patrons in the European capital city Vienna	Schoder, D.; Schmalwieser, A.; Szakmary-Brändle, K.; Stessl, B.; Wagner, M.	article	2015	original research	VIE	NA	bacteria	Listeria	Listeria monocytogenes	NA	NA	NA	NA	NA	NA	NA	NA	public lavatory	positive	NA	NA	NA	NA	NA	NA	NA	Listeria monocytogenes	NA	NA	NA	NA	NA	NA	Listeria monocytogenes	Bacteria	Bacillales	Listeriaceae	Listeria	NA	NA	NA	NA
98	10.1371/journal.pone.0126381	NA	NA	NA	West Nile virus positive blood donation and subsequent entomological investigation, Austria, 2014	Kolodziejek, Jolanta; Seidel, Bernhard; Jungbauer, Christof; Dimmel, Katharina; Kolodziejek, Michael; Rudolf, Ivo; Hubálek, Zdenek; Allerberger, Franz; Nowotny, Norbert	article	2015	original research	VIE	2014	virus	West Nile virus	West Nile virus	NA	NA	NA	NA	human	human	NA	seropositive and positive	NA	NA	NA	NA	NA	NA	NA	NA	NA	West Nile virus	Homo sapiens	human	Mammalia	Primates	Hominidae	Homo	West Nile virus	Viruses	Amarillovirales	Flaviviridae	Orthoflavivirus	NA	NA	NA	NA
98	10.1371/journal.pone.0126381	NA	NA	NA	West Nile virus positive blood donation and subsequent entomological investigation, Austria, 2014	Kolodziejek, Jolanta; Seidel, Bernhard; Jungbauer, Christof; Dimmel, Katharina; Kolodziejek, Michael; Rudolf, Ivo; Hubálek, Zdenek; Allerberger, Franz; Nowotny, Norbert	article	2015	original research	VIE	2014	virus	West Nile virus	West Nile virus	mosquito	Culex pipiens	Culex pipiens	positive	NA	NA	NA	NA	NA	NA	NA	NA	NA	NA	NA	NA	NA	West Nile virus	NA	NA	NA	NA	NA	NA	West Nile virus	Viruses	Amarillovirales	Flaviviridae	Orthoflavivirus	Culex pipiens	Diptera	Culicidae	Culex
98	10.1371/journal.pone.0126381	NA	NA	NA	West Nile virus positive blood donation and subsequent entomological investigation, Austria, 2014	Kolodziejek, Jolanta; Seidel, Bernhard; Jungbauer, Christof; Dimmel, Katharina; Kolodziejek, Michael; Rudolf, Ivo; Hubálek, Zdenek; Allerberger, Franz; Nowotny, Norbert	article	2015	original research	VIE	2014	virus	West Nile virus	West Nile virus	mosquito	Anopheles	Anopheles maculipennis, Anopheles plumbeus	negative	NA	NA	NA	NA	NA	NA	NA	NA	NA	NA	NA	NA	NA	West Nile virus	NA	NA	NA	NA	NA	NA	West Nile virus	Viruses	Amarillovirales	Flaviviridae	Orthoflavivirus	Anopheles	Diptera	Culicidae	Anopheles
98	10.1371/journal.pone.0126381	NA	NA	NA	West Nile virus positive blood donation and subsequent entomological investigation, Austria, 2014	Kolodziejek, Jolanta; Seidel, Bernhard; Jungbauer, Christof; Dimmel, Katharina; Kolodziejek, Michael; Rudolf, Ivo; Hubálek, Zdenek; Allerberger, Franz; Nowotny, Norbert	article	2015	original research	VIE	2014	virus	West Nile virus	West Nile virus	mosquito	Culiseta annulata	Culiseta annulata	negative	NA	NA	NA	NA	NA	NA	NA	NA	NA	NA	NA	NA	NA	West Nile virus	NA	NA	NA	NA	NA	NA	West Nile virus	Viruses	Amarillovirales	Flaviviridae	Orthoflavivirus	Culiseta annulata	Diptera	Culicidae	Culiseta
101	10.1371/journal.pone.0085974	NA	NA	NA	Autochthonous leptospirosis in South-East Austria, 2004-2012	Hoenigl, Martin; Wallner, Carina; Allerberger, Franz; Schmoll, Friedrich; Seeber, Katharina; Wagner, Jasmin; Valentin, Thomas; Zollner-Schwetz, Ines; Flick, Holger; Krause, Robert	article	2014	original research	south-west Austria	2004-2012	bacteria	Leptospira	Leptospira	NA	NA	NA	NA	human	human	NA	seropositive	NA	NA	NA	NA	NA	NA	NA	NA	carpenter, gardener	Leptospira	Homo sapiens	human	Mammalia	Primates	Hominidae	Homo	Leptospira	Bacteria	Leptospirales	Leptospiraceae	Leptospira	NA	NA	NA	NA
101	10.1371/journal.pone.0085974	NA	NA	NA	Autochthonous leptospirosis in South-East Austria, 2004-2012	Hoenigl, Martin; Wallner, Carina; Allerberger, Franz; Schmoll, Friedrich; Seeber, Katharina; Wagner, Jasmin; Valentin, Thomas; Zollner-Schwetz, Ines; Flick, Holger; Krause, Robert	article	2014	original research	south-west Austria	2004-2012	bacteria	Leptospira	Leptospira	NA	NA	NA	NA	human	human	NA	seropositive	NA	NA	NA	NA	NA	yes	South-East Asia, Africa, South America, Central Europe	NA	NA	Leptospira	Homo sapiens	human	Mammalia	Primates	Hominidae	Homo	Leptospira	Bacteria	Leptospirales	Leptospiraceae	Leptospira	NA	NA	NA	NA
102	10.1371/journal.pone.0087669	NA	NA	NA	Hepatitis E virus seroprevalence in austrian adults: A nationwide cross-sectional study among civilians and military professionals	Lagler, Heimo; Poeppl, Wolfgang; Winkler, Heidi; Herkner, Harald; Faas, Angelus; Mooseder, Gerhard; Burgmann, Heinz; Kirk, Martyn	article	2014	original research	AUT	2009	virus	Hepatitis E virus	Hepatitis E virus	NA	NA	NA	NA	human	human	NA	positive	NA	NA	NA	NA	NA	NA	NA	NA	military personnel	Hepatitis E virus	Homo sapiens	human	Mammalia	Primates	Hominidae	Homo	Orthohepevirus A	Viruses	Hepelivirales	Hepeviridae	Paslahepevirus	NA	NA	NA	NA
103	NA	NA	59366	NA	Grundlagen der Kontrolle von Salmonella spp. in Geflügel- und Schweinebeständen in Österreich	Kostenzer, Klaus; Much, Peter; Kornschober, Christian; Lassnig, Heimo; Koefer, Josef	article	2014	original research	AUT	2006-2008	bacteria	Salmonella	Salmonella derby, Salmonella Enteritidis, Salmonella typhimurium	NA	NA	NA	NA	livestock	pig	NA	positive	NA	NA	NA	NA	NA	NA	NA	NA	NA	Salmonella derby	Sus scrofa	pig	Mammalia	Artiodactyla	Suidae	Sus	Salmonella enterica subsp. enterica serovar Derby	Bacteria	Enterobacterales	Enterobacteriaceae	Salmonella	NA	NA	NA	NA
103	NA	NA	59366	NA	Grundlagen der Kontrolle von Salmonella spp. in Geflügel- und Schweinebeständen in Österreich	Kostenzer, Klaus; Much, Peter; Kornschober, Christian; Lassnig, Heimo; Koefer, Josef	article	2014	original research	AUT	2006-2008	bacteria	Salmonella	Salmonella derby, Salmonella Enteritidis, Salmonella typhimurium	NA	NA	NA	NA	livestock	pig	NA	positive	NA	NA	NA	NA	NA	NA	NA	NA	NA	Salmonella Enteritidis	Sus scrofa	pig	Mammalia	Artiodactyla	Suidae	Sus	Salmonella enterica subsp. enterica serovar Enteritidis	Bacteria	Enterobacterales	Enterobacteriaceae	Salmonella	NA	NA	NA	NA
103	NA	NA	59366	NA	Grundlagen der Kontrolle von Salmonella spp. in Geflügel- und Schweinebeständen in Österreich	Kostenzer, Klaus; Much, Peter; Kornschober, Christian; Lassnig, Heimo; Koefer, Josef	article	2014	original research	AUT	2006-2008	bacteria	Salmonella	Salmonella derby, Salmonella Enteritidis, Salmonella typhimurium	NA	NA	NA	NA	livestock	pig	NA	positive	NA	NA	NA	NA	NA	NA	NA	NA	NA	Salmonella typhimurium	Sus scrofa	pig	Mammalia	Artiodactyla	Suidae	Sus	Salmonella	Bacteria	Enterobacterales	Enterobacteriaceae	Salmonella	NA	NA	NA	NA
104	10.1089/vbz.2013.1360	NA	NA	NA	Investigations on California serogroup orthobunyaviruses in the Tyrols: first description of Tahyna virus in the Alps	Sonnleitner, Sissy Therese; Lundström, Jan; Baumgartner, Raphaela; Simeoni, Josef; Schennach, Harald; Zelger, Roland; Prader, Angelika; Schmutzhard, Erich; Nowotny, Norbert; Walder, Gernot	article	2014	original research	TY	NA	virus	Tahyna virus	Tahyna virus	NA	NA	NA	NA	human	human	NA	seropositive	NA	NA	NA	NA	NA	NA	NA	NA	NA	Tahyna virus	Homo sapiens	human	Mammalia	Primates	Hominidae	Homo	Tahyna virus	Viruses	Bunyavirales	Peribunyaviridae	Orthobunyavirus	NA	NA	NA	NA
104	10.1089/vbz.2013.1360	NA	NA	NA	Investigations on California serogroup orthobunyaviruses in the Tyrols: first description of Tahyna virus in the Alps	Sonnleitner, Sissy Therese; Lundström, Jan; Baumgartner, Raphaela; Simeoni, Josef; Schennach, Harald; Zelger, Roland; Prader, Angelika; Schmutzhard, Erich; Nowotny, Norbert; Walder, Gernot	article	2014	original research	TY	NA	virus	Inkoo virus	Inkoo virus	NA	NA	NA	NA	human	human	NA	seropositive	NA	NA	NA	NA	NA	possible	NA	NA	NA	Inkoo virus	Homo sapiens	human	Mammalia	Primates	Hominidae	Homo	Inkoo virus	Viruses	Bunyavirales	Peribunyaviridae	Orthobunyavirus	NA	NA	NA	NA
104	10.1089/vbz.2013.1360	NA	NA	NA	Investigations on California serogroup orthobunyaviruses in the Tyrols: first description of Tahyna virus in the Alps	Sonnleitner, Sissy Therese; Lundström, Jan; Baumgartner, Raphaela; Simeoni, Josef; Schennach, Harald; Zelger, Roland; Prader, Angelika; Schmutzhard, Erich; Nowotny, Norbert; Walder, Gernot	article	2014	original research	TY	NA	virus	Tahyna virus	Tahyna virus	mosquito	Aedes	Aedes	negative	NA	NA	NA	NA	NA	NA	NA	NA	NA	NA	NA	NA	NA	Tahyna virus	NA	NA	NA	NA	NA	NA	Tahyna virus	Viruses	Bunyavirales	Peribunyaviridae	Orthobunyavirus	Aedes	Diptera	Culicidae	Aedes
104	10.1089/vbz.2013.1360	NA	NA	NA	Investigations on California serogroup orthobunyaviruses in the Tyrols: first description of Tahyna virus in the Alps	Sonnleitner, Sissy Therese; Lundström, Jan; Baumgartner, Raphaela; Simeoni, Josef; Schennach, Harald; Zelger, Roland; Prader, Angelika; Schmutzhard, Erich; Nowotny, Norbert; Walder, Gernot	article	2014	original research	TY	NA	virus	Inkoo virus	Inkoo virus	mosquito	Aedes	Aedes albopictus	negative	NA	NA	NA	NA	NA	NA	NA	NA	NA	NA	NA	NA	NA	Inkoo virus	NA	NA	NA	NA	NA	NA	Inkoo virus	Viruses	Bunyavirales	Peribunyaviridae	Orthobunyavirus	Aedes	Diptera	Culicidae	Aedes
104	10.1089/vbz.2013.1360	NA	NA	NA	Investigations on California serogroup orthobunyaviruses in the Tyrols: first description of Tahyna virus in the Alps	Sonnleitner, Sissy Therese; Lundström, Jan; Baumgartner, Raphaela; Simeoni, Josef; Schennach, Harald; Zelger, Roland; Prader, Angelika; Schmutzhard, Erich; Nowotny, Norbert; Walder, Gernot	article	2014	original research	TY	NA	virus	Tahyna virus	Tahyna virus	mosquito	Culex	Culex	positive	NA	NA	NA	NA	NA	NA	NA	NA	NA	NA	NA	NA	NA	Tahyna virus	NA	NA	NA	NA	NA	NA	Tahyna virus	Viruses	Bunyavirales	Peribunyaviridae	Orthobunyavirus	Culex	Diptera	Culicidae	Culex
104	10.1089/vbz.2013.1360	NA	NA	NA	Investigations on California serogroup orthobunyaviruses in the Tyrols: first description of Tahyna virus in the Alps	Sonnleitner, Sissy Therese; Lundström, Jan; Baumgartner, Raphaela; Simeoni, Josef; Schennach, Harald; Zelger, Roland; Prader, Angelika; Schmutzhard, Erich; Nowotny, Norbert; Walder, Gernot	article	2014	original research	TY	NA	virus	Inkoo virus	Inkoo virus	mosquito	Culex	Culex	negative	NA	NA	NA	NA	NA	NA	NA	NA	NA	NA	NA	NA	NA	Inkoo virus	NA	NA	NA	NA	NA	NA	Inkoo virus	Viruses	Bunyavirales	Peribunyaviridae	Orthobunyavirus	Culex	Diptera	Culicidae	Culex
104	10.1089/vbz.2013.1360	NA	NA	NA	Investigations on California serogroup orthobunyaviruses in the Tyrols: first description of Tahyna virus in the Alps	Sonnleitner, Sissy Therese; Lundström, Jan; Baumgartner, Raphaela; Simeoni, Josef; Schennach, Harald; Zelger, Roland; Prader, Angelika; Schmutzhard, Erich; Nowotny, Norbert; Walder, Gernot	article	2014	original research	TY	NA	virus	Tahyna virus	Tahyna virus	mosquito	Coquillettidia	Coquillettidia	negative	NA	NA	NA	NA	NA	NA	NA	NA	NA	NA	NA	NA	NA	Tahyna virus	NA	NA	NA	NA	NA	NA	Tahyna virus	Viruses	Bunyavirales	Peribunyaviridae	Orthobunyavirus	Coquillettidia	Diptera	Culicidae	Coquillettidia
104	10.1089/vbz.2013.1360	NA	NA	NA	Investigations on California serogroup orthobunyaviruses in the Tyrols: first description of Tahyna virus in the Alps	Sonnleitner, Sissy Therese; Lundström, Jan; Baumgartner, Raphaela; Simeoni, Josef; Schennach, Harald; Zelger, Roland; Prader, Angelika; Schmutzhard, Erich; Nowotny, Norbert; Walder, Gernot	article	2014	original research	TY	NA	virus	Inkoo virus	Inkoo virus	mosquito	Coquillettidia	Coquillettidia	negative	NA	NA	NA	NA	NA	NA	NA	NA	NA	NA	NA	NA	NA	Inkoo virus	NA	NA	NA	NA	NA	NA	Inkoo virus	Viruses	Bunyavirales	Peribunyaviridae	Orthobunyavirus	Coquillettidia	Diptera	Culicidae	Coquillettidia
104	10.1089/vbz.2013.1360	NA	NA	NA	Investigations on California serogroup orthobunyaviruses in the Tyrols: first description of Tahyna virus in the Alps	Sonnleitner, Sissy Therese; Lundström, Jan; Baumgartner, Raphaela; Simeoni, Josef; Schennach, Harald; Zelger, Roland; Prader, Angelika; Schmutzhard, Erich; Nowotny, Norbert; Walder, Gernot	article	2014	original research	TY	NA	virus	Tahyna virus	Tahyna virus	mosquito	Anopheles	Anopheles	negative	NA	NA	NA	NA	NA	NA	NA	NA	NA	NA	NA	NA	NA	Tahyna virus	NA	NA	NA	NA	NA	NA	Tahyna virus	Viruses	Bunyavirales	Peribunyaviridae	Orthobunyavirus	Anopheles	Diptera	Culicidae	Anopheles
104	10.1089/vbz.2013.1360	NA	NA	NA	Investigations on California serogroup orthobunyaviruses in the Tyrols: first description of Tahyna virus in the Alps	Sonnleitner, Sissy Therese; Lundström, Jan; Baumgartner, Raphaela; Simeoni, Josef; Schennach, Harald; Zelger, Roland; Prader, Angelika; Schmutzhard, Erich; Nowotny, Norbert; Walder, Gernot	article	2014	original research	TY	NA	virus	Inkoo virus	Inkoo virus	mosquito	Anopheles	Anopheles	negative	NA	NA	NA	NA	NA	NA	NA	NA	NA	NA	NA	NA	NA	Inkoo virus	NA	NA	NA	NA	NA	NA	Inkoo virus	Viruses	Bunyavirales	Peribunyaviridae	Orthobunyavirus	Anopheles	Diptera	Culicidae	Anopheles
104	10.1089/vbz.2013.1360	NA	NA	NA	Investigations on California serogroup orthobunyaviruses in the Tyrols: first description of Tahyna virus in the Alps	Sonnleitner, Sissy Therese; Lundström, Jan; Baumgartner, Raphaela; Simeoni, Josef; Schennach, Harald; Zelger, Roland; Prader, Angelika; Schmutzhard, Erich; Nowotny, Norbert; Walder, Gernot	article	2014	original research	TY	NA	virus	Tahyna virus	Tahyna virus	mosquito	Culiseta	Culiseta	negative	NA	NA	NA	NA	NA	NA	NA	NA	NA	NA	NA	NA	NA	Tahyna virus	NA	NA	NA	NA	NA	NA	Tahyna virus	Viruses	Bunyavirales	Peribunyaviridae	Orthobunyavirus	Culiseta	Diptera	Culicidae	Culiseta
104	10.1089/vbz.2013.1360	NA	NA	NA	Investigations on California serogroup orthobunyaviruses in the Tyrols: first description of Tahyna virus in the Alps	Sonnleitner, Sissy Therese; Lundström, Jan; Baumgartner, Raphaela; Simeoni, Josef; Schennach, Harald; Zelger, Roland; Prader, Angelika; Schmutzhard, Erich; Nowotny, Norbert; Walder, Gernot	article	2014	original research	TY	NA	virus	Inkoo virus	Inkoo virus	mosquito	Culiseta	Culiseta	negative	NA	NA	NA	NA	NA	NA	NA	NA	NA	NA	NA	NA	NA	Inkoo virus	NA	NA	NA	NA	NA	NA	Inkoo virus	Viruses	Bunyavirales	Peribunyaviridae	Orthobunyavirus	Culiseta	Diptera	Culicidae	Culiseta
105	10.1007/s00508-014-0501-0	NA	NA	NA	Leptospirosis and renal failure: a case series	Windpessl, Martin; Prammer, Wolfgang; Nömeyer, Roland; Dinkhauser, Patrick; Wimmer, Ludwig; Müller, Petra; Gusenleitner, Julia; Wallner, Manfred	article	2014	case study	NA	2012	bacteria	Leptospira	Leptospira	NA	NA	NA	NA	human	human	NA	positive	NA	NA	NA	NA	NA	NA	NA	NA	NA	Leptospira	Homo sapiens	human	Mammalia	Primates	Hominidae	Homo	Leptospira	Bacteria	Leptospirales	Leptospiraceae	Leptospira	NA	NA	NA	NA
106	10.1089/vbz.2013.1504	NA	NA	NA	Multiple infections of rodents with zoonotic pathogens in Austria	Schmidt, Sabrina; Essbauer, Sandra S.; Mayer-Scholl, Anne; Poppert, Sven; Schmidt-Chanasit, Jonas; Klempa, Boris; Henning, Klaus; Schares, Gereon; Groschup, Martin H.; Spitzenberger, Friederike; Richter, Dania; Heckel, Gerald; Ulrich, Rainer G.	article	2014	original research	LA	2008	bacteria	Leptospira	Leptospira	NA	NA	NA	NA	wildlife	wood mouse	Apodemus sylvaticus	positive	NA	NA	NA	NA	NA	NA	NA	NA	agricultural worker	Leptospira	Apodemus sylvaticus	European woodmouse	Mammalia	Rodentia	Muridae	Apodemus	Leptospira	Bacteria	Leptospirales	Leptospiraceae	Leptospira	NA	NA	NA	NA
106	10.1089/vbz.2013.1504	NA	NA	NA	Multiple infections of rodents with zoonotic pathogens in Austria	Schmidt, Sabrina; Essbauer, Sandra S.; Mayer-Scholl, Anne; Poppert, Sven; Schmidt-Chanasit, Jonas; Klempa, Boris; Henning, Klaus; Schares, Gereon; Groschup, Martin H.; Spitzenberger, Friederike; Richter, Dania; Heckel, Gerald; Ulrich, Rainer G.	article	2014	original research	LA	2008	bacteria	Bartonella	Bartonella taylorii, Bartonella grahamii, Bartonella birtlesii	NA	NA	NA	NA	wildlife	wood mouse	Apodemus sylvaticus	positive	NA	NA	NA	NA	NA	NA	NA	NA	NA	Bartonella taylorii	Apodemus sylvaticus	European woodmouse	Mammalia	Rodentia	Muridae	Apodemus	Bartonella taylorii	Bacteria	Hyphomicrobiales	Bartonellaceae	Bartonella	NA	NA	NA	NA
106	10.1089/vbz.2013.1504	NA	NA	NA	Multiple infections of rodents with zoonotic pathogens in Austria	Schmidt, Sabrina; Essbauer, Sandra S.; Mayer-Scholl, Anne; Poppert, Sven; Schmidt-Chanasit, Jonas; Klempa, Boris; Henning, Klaus; Schares, Gereon; Groschup, Martin H.; Spitzenberger, Friederike; Richter, Dania; Heckel, Gerald; Ulrich, Rainer G.	article	2014	original research	LA	2008	bacteria	Bartonella	Bartonella taylorii, Bartonella grahamii, Bartonella birtlesii	NA	NA	NA	NA	wildlife	wood mouse	Apodemus sylvaticus	positive	NA	NA	NA	NA	NA	NA	NA	NA	NA	Bartonella grahamii	Apodemus sylvaticus	European woodmouse	Mammalia	Rodentia	Muridae	Apodemus	Bartonella grahamii	Bacteria	Hyphomicrobiales	Bartonellaceae	Bartonella	NA	NA	NA	NA
106	10.1089/vbz.2013.1504	NA	NA	NA	Multiple infections of rodents with zoonotic pathogens in Austria	Schmidt, Sabrina; Essbauer, Sandra S.; Mayer-Scholl, Anne; Poppert, Sven; Schmidt-Chanasit, Jonas; Klempa, Boris; Henning, Klaus; Schares, Gereon; Groschup, Martin H.; Spitzenberger, Friederike; Richter, Dania; Heckel, Gerald; Ulrich, Rainer G.	article	2014	original research	LA	2008	bacteria	Bartonella	Bartonella taylorii, Bartonella grahamii, Bartonella birtlesii	NA	NA	NA	NA	wildlife	wood mouse	Apodemus sylvaticus	positive	NA	NA	NA	NA	NA	NA	NA	NA	NA	Bartonella birtlesii	Apodemus sylvaticus	European woodmouse	Mammalia	Rodentia	Muridae	Apodemus	Bartonella birtlesii	Bacteria	Hyphomicrobiales	Bartonellaceae	Bartonella	NA	NA	NA	NA
106	10.1089/vbz.2013.1504	NA	NA	NA	Multiple infections of rodents with zoonotic pathogens in Austria	Schmidt, Sabrina; Essbauer, Sandra S.; Mayer-Scholl, Anne; Poppert, Sven; Schmidt-Chanasit, Jonas; Klempa, Boris; Henning, Klaus; Schares, Gereon; Groschup, Martin H.; Spitzenberger, Friederike; Richter, Dania; Heckel, Gerald; Ulrich, Rainer G.	article	2014	original research	LA	2008	bacteria	Borrelia	Borrelia afzelii	NA	NA	NA	NA	wildlife	wood mouse	Apodemus sylvaticus	positive	NA	NA	NA	NA	NA	NA	NA	NA	NA	Borrelia afzelii	Apodemus sylvaticus	European woodmouse	Mammalia	Rodentia	Muridae	Apodemus	Borreliella afzelii	Bacteria	Spirochaetales	Borreliaceae	Borreliella	NA	NA	NA	NA
106	10.1089/vbz.2013.1504	NA	NA	NA	Multiple infections of rodents with zoonotic pathogens in Austria	Schmidt, Sabrina; Essbauer, Sandra S.; Mayer-Scholl, Anne; Poppert, Sven; Schmidt-Chanasit, Jonas; Klempa, Boris; Henning, Klaus; Schares, Gereon; Groschup, Martin H.; Spitzenberger, Friederike; Richter, Dania; Heckel, Gerald; Ulrich, Rainer G.	article	2014	original research	LA	2008	bacteria	Rickettsia	Rickettsia	NA	NA	NA	NA	wildlife	wood mouse	Apodemus sylvaticus	seropositive	NA	NA	NA	NA	NA	NA	NA	NA	NA	Rickettsia	Apodemus sylvaticus	European woodmouse	Mammalia	Rodentia	Muridae	Apodemus	Rickettsia	Bacteria	Rickettsiales	Rickettsiaceae	Rickettsia	NA	NA	NA	NA
106	10.1089/vbz.2013.1504	NA	NA	NA	Multiple infections of rodents with zoonotic pathogens in Austria	Schmidt, Sabrina; Essbauer, Sandra S.; Mayer-Scholl, Anne; Poppert, Sven; Schmidt-Chanasit, Jonas; Klempa, Boris; Henning, Klaus; Schares, Gereon; Groschup, Martin H.; Spitzenberger, Friederike; Richter, Dania; Heckel, Gerald; Ulrich, Rainer G.	article	2014	original research	LA	2008	bacteria	Coxiella burnetii	Coxiella burnetii	NA	NA	NA	NA	wildlife	wood mouse	Apodemus sylvaticus	negative	NA	NA	NA	NA	NA	NA	NA	NA	NA	Coxiella burnetii	Apodemus sylvaticus	European woodmouse	Mammalia	Rodentia	Muridae	Apodemus	Coxiella burnetii	Bacteria	Legionellales	Coxiellaceae	Coxiella	NA	NA	NA	NA
106	10.1089/vbz.2013.1504	NA	NA	NA	Multiple infections of rodents with zoonotic pathogens in Austria	Schmidt, Sabrina; Essbauer, Sandra S.; Mayer-Scholl, Anne; Poppert, Sven; Schmidt-Chanasit, Jonas; Klempa, Boris; Henning, Klaus; Schares, Gereon; Groschup, Martin H.; Spitzenberger, Friederike; Richter, Dania; Heckel, Gerald; Ulrich, Rainer G.	article	2014	original research	LA	2008	parasite	Toxoplasma gondii	Toxoplasma gondii	NA	NA	NA	NA	wildlife	wood mouse	Apodemus sylvaticus	negative	NA	NA	NA	NA	NA	NA	NA	NA	NA	Toxoplasma gondii	Apodemus sylvaticus	European woodmouse	Mammalia	Rodentia	Muridae	Apodemus	Toxoplasma gondii	Eukaryota	Eucoccidiorida	Sarcocystidae	Toxoplasma	NA	NA	NA	NA
106	10.1089/vbz.2013.1504	NA	NA	NA	Multiple infections of rodents with zoonotic pathogens in Austria	Schmidt, Sabrina; Essbauer, Sandra S.; Mayer-Scholl, Anne; Poppert, Sven; Schmidt-Chanasit, Jonas; Klempa, Boris; Henning, Klaus; Schares, Gereon; Groschup, Martin H.; Spitzenberger, Friederike; Richter, Dania; Heckel, Gerald; Ulrich, Rainer G.	article	2014	original research	LA	2008	virus	Puumala hantavirus	Puumala virus	NA	NA	NA	NA	wildlife	wood mouse	Apodemus sylvaticus	negative	NA	NA	NA	NA	NA	NA	NA	NA	NA	Puumala virus	Apodemus sylvaticus	European woodmouse	Mammalia	Rodentia	Muridae	Apodemus	Orthohantavirus puumalaense	Viruses	Bunyavirales	Hantaviridae	Orthohantavirus	NA	NA	NA	NA
106	10.1089/vbz.2013.1504	NA	NA	NA	Multiple infections of rodents with zoonotic pathogens in Austria	Schmidt, Sabrina; Essbauer, Sandra S.; Mayer-Scholl, Anne; Poppert, Sven; Schmidt-Chanasit, Jonas; Klempa, Boris; Henning, Klaus; Schares, Gereon; Groschup, Martin H.; Spitzenberger, Friederike; Richter, Dania; Heckel, Gerald; Ulrich, Rainer G.	article	2014	original research	LA	2008	virus	Dobrava–Belgrade virus	Dobrava–Belgrade virus	NA	NA	NA	NA	wildlife	wood mouse	Apodemus sylvaticus	negative	NA	NA	NA	NA	NA	NA	NA	NA	NA	Dobrava–Belgrade virus	Apodemus sylvaticus	European woodmouse	Mammalia	Rodentia	Muridae	Apodemus	Dobrava-Belgrade orthohantavirus	Viruses	Bunyavirales	Hantaviridae	Orthohantavirus	NA	NA	NA	NA
106	10.1089/vbz.2013.1504	NA	NA	NA	Multiple infections of rodents with zoonotic pathogens in Austria	Schmidt, Sabrina; Essbauer, Sandra S.; Mayer-Scholl, Anne; Poppert, Sven; Schmidt-Chanasit, Jonas; Klempa, Boris; Henning, Klaus; Schares, Gereon; Groschup, Martin H.; Spitzenberger, Friederike; Richter, Dania; Heckel, Gerald; Ulrich, Rainer G.	article	2014	original research	LA	2008	virus	Tula orthohantavirus	Tula orthohantavirus	NA	NA	NA	NA	wildlife	wood mouse	Apodemus sylvaticus	negative	NA	NA	NA	NA	NA	NA	NA	NA	NA	Tula orthohantavirus	Apodemus sylvaticus	European woodmouse	Mammalia	Rodentia	Muridae	Apodemus	Orthohantavirus tulaense	Viruses	Bunyavirales	Hantaviridae	Orthohantavirus	NA	NA	NA	NA
106	10.1089/vbz.2013.1504	NA	NA	NA	Multiple infections of rodents with zoonotic pathogens in Austria	Schmidt, Sabrina; Essbauer, Sandra S.; Mayer-Scholl, Anne; Poppert, Sven; Schmidt-Chanasit, Jonas; Klempa, Boris; Henning, Klaus; Schares, Gereon; Groschup, Martin H.; Spitzenberger, Friederike; Richter, Dania; Heckel, Gerald; Ulrich, Rainer G.	article	2014	original research	LA	2008	virus	Lymphocytic choriomeningitis virus	Lymphocytic choriomeningitis virus	NA	NA	NA	NA	wildlife	wood mouse	Apodemus sylvaticus	seropositive	NA	NA	NA	NA	NA	NA	NA	NA	NA	Lymphocytic choriomeningitis virus	Apodemus sylvaticus	European woodmouse	Mammalia	Rodentia	Muridae	Apodemus	Lymphocytic choriomeningitis mammarenavirus	Viruses	Bunyavirales	Arenaviridae	Mammarenavirus	NA	NA	NA	NA
106	10.1089/vbz.2013.1504	NA	NA	NA	Multiple infections of rodents with zoonotic pathogens in Austria	Schmidt, Sabrina; Essbauer, Sandra S.; Mayer-Scholl, Anne; Poppert, Sven; Schmidt-Chanasit, Jonas; Klempa, Boris; Henning, Klaus; Schares, Gereon; Groschup, Martin H.; Spitzenberger, Friederike; Richter, Dania; Heckel, Gerald; Ulrich, Rainer G.	article	2014	original research	LA	2008	virus	Orthopoxvirus	Orthopoxvirus	NA	NA	NA	NA	wildlife	wood mouse	Apodemus sylvaticus	negative	NA	NA	NA	NA	NA	NA	NA	NA	NA	Orthopoxvirus	Apodemus sylvaticus	European woodmouse	Mammalia	Rodentia	Muridae	Apodemus	Orthopoxvirus	Viruses	Chitovirales	Poxviridae	Orthopoxvirus	NA	NA	NA	NA
106	10.1089/vbz.2013.1504	NA	NA	NA	Multiple infections of rodents with zoonotic pathogens in Austria	Schmidt, Sabrina; Essbauer, Sandra S.; Mayer-Scholl, Anne; Poppert, Sven; Schmidt-Chanasit, Jonas; Klempa, Boris; Henning, Klaus; Schares, Gereon; Groschup, Martin H.; Spitzenberger, Friederike; Richter, Dania; Heckel, Gerald; Ulrich, Rainer G.	article	2014	original research	LA	2008	bacteria	Leptospira	Leptospira	NA	NA	NA	NA	wildlife	yellow-necked field mouse	Apodemus flavicollis	positive	NA	NA	NA	NA	NA	NA	NA	NA	agricultural worker	Leptospira	Apodemus flavicollis	Yellow-necked field mouse	Mammalia	Rodentia	Muridae	Apodemus	Leptospira	Bacteria	Leptospirales	Leptospiraceae	Leptospira	NA	NA	NA	NA
106	10.1089/vbz.2013.1504	NA	NA	NA	Multiple infections of rodents with zoonotic pathogens in Austria	Schmidt, Sabrina; Essbauer, Sandra S.; Mayer-Scholl, Anne; Poppert, Sven; Schmidt-Chanasit, Jonas; Klempa, Boris; Henning, Klaus; Schares, Gereon; Groschup, Martin H.; Spitzenberger, Friederike; Richter, Dania; Heckel, Gerald; Ulrich, Rainer G.	article	2014	original research	LA	2008	bacteria	Bartonella	Bartonella taylorii	NA	NA	NA	NA	wildlife	yellow-necked field mouse	Apodemus flavicollis	positive	NA	NA	NA	NA	NA	NA	NA	NA	NA	Bartonella taylorii	Apodemus flavicollis	Yellow-necked field mouse	Mammalia	Rodentia	Muridae	Apodemus	Bartonella taylorii	Bacteria	Hyphomicrobiales	Bartonellaceae	Bartonella	NA	NA	NA	NA
106	10.1089/vbz.2013.1504	NA	NA	NA	Multiple infections of rodents with zoonotic pathogens in Austria	Schmidt, Sabrina; Essbauer, Sandra S.; Mayer-Scholl, Anne; Poppert, Sven; Schmidt-Chanasit, Jonas; Klempa, Boris; Henning, Klaus; Schares, Gereon; Groschup, Martin H.; Spitzenberger, Friederike; Richter, Dania; Heckel, Gerald; Ulrich, Rainer G.	article	2014	original research	LA	2008	bacteria	Borrelia	Borrelia afzelii	NA	NA	NA	NA	wildlife	yellow-necked field mouse	Apodemus flavicollis	positive	NA	NA	NA	NA	NA	NA	NA	NA	NA	Borrelia afzelii	Apodemus flavicollis	Yellow-necked field mouse	Mammalia	Rodentia	Muridae	Apodemus	Borreliella afzelii	Bacteria	Spirochaetales	Borreliaceae	Borreliella	NA	NA	NA	NA
106	10.1089/vbz.2013.1504	NA	NA	NA	Multiple infections of rodents with zoonotic pathogens in Austria	Schmidt, Sabrina; Essbauer, Sandra S.; Mayer-Scholl, Anne; Poppert, Sven; Schmidt-Chanasit, Jonas; Klempa, Boris; Henning, Klaus; Schares, Gereon; Groschup, Martin H.; Spitzenberger, Friederike; Richter, Dania; Heckel, Gerald; Ulrich, Rainer G.	article	2014	original research	LA	2008	bacteria	Rickettsia	Rickettsia	NA	NA	NA	NA	wildlife	yellow-necked field mouse	Apodemus flavicollis	seropositive	NA	NA	NA	NA	NA	NA	NA	NA	NA	Rickettsia	Apodemus flavicollis	Yellow-necked field mouse	Mammalia	Rodentia	Muridae	Apodemus	Rickettsia	Bacteria	Rickettsiales	Rickettsiaceae	Rickettsia	NA	NA	NA	NA
106	10.1089/vbz.2013.1504	NA	NA	NA	Multiple infections of rodents with zoonotic pathogens in Austria	Schmidt, Sabrina; Essbauer, Sandra S.; Mayer-Scholl, Anne; Poppert, Sven; Schmidt-Chanasit, Jonas; Klempa, Boris; Henning, Klaus; Schares, Gereon; Groschup, Martin H.; Spitzenberger, Friederike; Richter, Dania; Heckel, Gerald; Ulrich, Rainer G.	article	2014	original research	LA	2008	bacteria	Coxiella burnetii	Coxiella burnetii	NA	NA	NA	NA	wildlife	yellow-necked field mouse	Apodemus flavicollis	negative	NA	NA	NA	NA	NA	NA	NA	NA	NA	Coxiella burnetii	Apodemus flavicollis	Yellow-necked field mouse	Mammalia	Rodentia	Muridae	Apodemus	Coxiella burnetii	Bacteria	Legionellales	Coxiellaceae	Coxiella	NA	NA	NA	NA
106	10.1089/vbz.2013.1504	NA	NA	NA	Multiple infections of rodents with zoonotic pathogens in Austria	Schmidt, Sabrina; Essbauer, Sandra S.; Mayer-Scholl, Anne; Poppert, Sven; Schmidt-Chanasit, Jonas; Klempa, Boris; Henning, Klaus; Schares, Gereon; Groschup, Martin H.; Spitzenberger, Friederike; Richter, Dania; Heckel, Gerald; Ulrich, Rainer G.	article	2014	original research	LA	2008	parasite	Toxoplasma gondii	Toxoplasma gondii	NA	NA	NA	NA	wildlife	yellow-necked field mouse	Apodemus flavicollis	negative	NA	NA	NA	NA	NA	NA	NA	NA	NA	Toxoplasma gondii	Apodemus flavicollis	Yellow-necked field mouse	Mammalia	Rodentia	Muridae	Apodemus	Toxoplasma gondii	Eukaryota	Eucoccidiorida	Sarcocystidae	Toxoplasma	NA	NA	NA	NA
106	10.1089/vbz.2013.1504	NA	NA	NA	Multiple infections of rodents with zoonotic pathogens in Austria	Schmidt, Sabrina; Essbauer, Sandra S.; Mayer-Scholl, Anne; Poppert, Sven; Schmidt-Chanasit, Jonas; Klempa, Boris; Henning, Klaus; Schares, Gereon; Groschup, Martin H.; Spitzenberger, Friederike; Richter, Dania; Heckel, Gerald; Ulrich, Rainer G.	article	2014	original research	LA	2008	virus	Puumala hantavirus	Puumala virus	NA	NA	NA	NA	wildlife	yellow-necked field mouse	Apodemus flavicollis	negative	NA	NA	NA	NA	NA	NA	NA	NA	NA	Puumala virus	Apodemus flavicollis	Yellow-necked field mouse	Mammalia	Rodentia	Muridae	Apodemus	Orthohantavirus puumalaense	Viruses	Bunyavirales	Hantaviridae	Orthohantavirus	NA	NA	NA	NA
106	10.1089/vbz.2013.1504	NA	NA	NA	Multiple infections of rodents with zoonotic pathogens in Austria	Schmidt, Sabrina; Essbauer, Sandra S.; Mayer-Scholl, Anne; Poppert, Sven; Schmidt-Chanasit, Jonas; Klempa, Boris; Henning, Klaus; Schares, Gereon; Groschup, Martin H.; Spitzenberger, Friederike; Richter, Dania; Heckel, Gerald; Ulrich, Rainer G.	article	2014	original research	LA	2008	virus	Dobrava–Belgrade virus	Dobrava–Belgrade virus	NA	NA	NA	NA	wildlife	yellow-necked field mouse	Apodemus flavicollis	negative	NA	NA	NA	NA	NA	NA	NA	NA	NA	Dobrava–Belgrade virus	Apodemus flavicollis	Yellow-necked field mouse	Mammalia	Rodentia	Muridae	Apodemus	Dobrava-Belgrade orthohantavirus	Viruses	Bunyavirales	Hantaviridae	Orthohantavirus	NA	NA	NA	NA
106	10.1089/vbz.2013.1504	NA	NA	NA	Multiple infections of rodents with zoonotic pathogens in Austria	Schmidt, Sabrina; Essbauer, Sandra S.; Mayer-Scholl, Anne; Poppert, Sven; Schmidt-Chanasit, Jonas; Klempa, Boris; Henning, Klaus; Schares, Gereon; Groschup, Martin H.; Spitzenberger, Friederike; Richter, Dania; Heckel, Gerald; Ulrich, Rainer G.	article	2014	original research	LA	2008	virus	Tula orthohantavirus	Tula orthohantavirus	NA	NA	NA	NA	wildlife	yellow-necked field mouse	Apodemus flavicollis	negative	NA	NA	NA	NA	NA	NA	NA	NA	NA	Tula orthohantavirus	Apodemus flavicollis	Yellow-necked field mouse	Mammalia	Rodentia	Muridae	Apodemus	Orthohantavirus tulaense	Viruses	Bunyavirales	Hantaviridae	Orthohantavirus	NA	NA	NA	NA
106	10.1089/vbz.2013.1504	NA	NA	NA	Multiple infections of rodents with zoonotic pathogens in Austria	Schmidt, Sabrina; Essbauer, Sandra S.; Mayer-Scholl, Anne; Poppert, Sven; Schmidt-Chanasit, Jonas; Klempa, Boris; Henning, Klaus; Schares, Gereon; Groschup, Martin H.; Spitzenberger, Friederike; Richter, Dania; Heckel, Gerald; Ulrich, Rainer G.	article	2014	original research	LA	2008	virus	Lymphocytic choriomeningitis virus	Lymphocytic choriomeningitis virus	NA	NA	NA	NA	wildlife	yellow-necked field mouse	Apodemus flavicollis	negative	NA	NA	NA	NA	NA	NA	NA	NA	NA	Lymphocytic choriomeningitis virus	Apodemus flavicollis	Yellow-necked field mouse	Mammalia	Rodentia	Muridae	Apodemus	Lymphocytic choriomeningitis mammarenavirus	Viruses	Bunyavirales	Arenaviridae	Mammarenavirus	NA	NA	NA	NA
106	10.1089/vbz.2013.1504	NA	NA	NA	Multiple infections of rodents with zoonotic pathogens in Austria	Schmidt, Sabrina; Essbauer, Sandra S.; Mayer-Scholl, Anne; Poppert, Sven; Schmidt-Chanasit, Jonas; Klempa, Boris; Henning, Klaus; Schares, Gereon; Groschup, Martin H.; Spitzenberger, Friederike; Richter, Dania; Heckel, Gerald; Ulrich, Rainer G.	article	2014	original research	LA	2008	virus	Orthopoxvirus	Orthopoxvirus	NA	NA	NA	NA	wildlife	yellow-necked field mouse	Apodemus flavicollis	negative	NA	NA	NA	NA	NA	NA	NA	NA	NA	Orthopoxvirus	Apodemus flavicollis	Yellow-necked field mouse	Mammalia	Rodentia	Muridae	Apodemus	Orthopoxvirus	Viruses	Chitovirales	Poxviridae	Orthopoxvirus	NA	NA	NA	NA
106	10.1089/vbz.2013.1504	NA	NA	NA	Multiple infections of rodents with zoonotic pathogens in Austria	Schmidt, Sabrina; Essbauer, Sandra S.; Mayer-Scholl, Anne; Poppert, Sven; Schmidt-Chanasit, Jonas; Klempa, Boris; Henning, Klaus; Schares, Gereon; Groschup, Martin H.; Spitzenberger, Friederike; Richter, Dania; Heckel, Gerald; Ulrich, Rainer G.	article	2014	original research	LA	2008	bacteria	Leptospira	Leptospira	NA	NA	NA	NA	wildlife	bank vole	Clethrionomys glareolus	positive	NA	NA	NA	NA	NA	NA	NA	NA	agricultural worker	Leptospira	Myodes glareolus	Bank vole	Mammalia	Rodentia	Cricetidae	Myodes	Leptospira	Bacteria	Leptospirales	Leptospiraceae	Leptospira	NA	NA	NA	NA
106	10.1089/vbz.2013.1504	NA	NA	NA	Multiple infections of rodents with zoonotic pathogens in Austria	Schmidt, Sabrina; Essbauer, Sandra S.; Mayer-Scholl, Anne; Poppert, Sven; Schmidt-Chanasit, Jonas; Klempa, Boris; Henning, Klaus; Schares, Gereon; Groschup, Martin H.; Spitzenberger, Friederike; Richter, Dania; Heckel, Gerald; Ulrich, Rainer G.	article	2014	original research	LA	2008	bacteria	Bartonella	Bartonella taylorii, Bartonella doshiae	NA	NA	NA	NA	wildlife	bank vole	Clethrionomys glareolus	positive	NA	NA	NA	NA	NA	NA	NA	NA	NA	Bartonella taylorii	Myodes glareolus	Bank vole	Mammalia	Rodentia	Cricetidae	Myodes	Bartonella taylorii	Bacteria	Hyphomicrobiales	Bartonellaceae	Bartonella	NA	NA	NA	NA
106	10.1089/vbz.2013.1504	NA	NA	NA	Multiple infections of rodents with zoonotic pathogens in Austria	Schmidt, Sabrina; Essbauer, Sandra S.; Mayer-Scholl, Anne; Poppert, Sven; Schmidt-Chanasit, Jonas; Klempa, Boris; Henning, Klaus; Schares, Gereon; Groschup, Martin H.; Spitzenberger, Friederike; Richter, Dania; Heckel, Gerald; Ulrich, Rainer G.	article	2014	original research	LA	2008	bacteria	Bartonella	Bartonella taylorii, Bartonella doshiae	NA	NA	NA	NA	wildlife	bank vole	Clethrionomys glareolus	positive	NA	NA	NA	NA	NA	NA	NA	NA	NA	Bartonella doshiae	Myodes glareolus	Bank vole	Mammalia	Rodentia	Cricetidae	Myodes	Bartonella doshiae	Bacteria	Hyphomicrobiales	Bartonellaceae	Bartonella	NA	NA	NA	NA
106	10.1089/vbz.2013.1504	NA	NA	NA	Multiple infections of rodents with zoonotic pathogens in Austria	Schmidt, Sabrina; Essbauer, Sandra S.; Mayer-Scholl, Anne; Poppert, Sven; Schmidt-Chanasit, Jonas; Klempa, Boris; Henning, Klaus; Schares, Gereon; Groschup, Martin H.; Spitzenberger, Friederike; Richter, Dania; Heckel, Gerald; Ulrich, Rainer G.	article	2014	original research	LA	2008	bacteria	Borrelia	Borrelia afzelii	NA	NA	NA	NA	wildlife	bank vole	Clethrionomys glareolus	positive	NA	NA	NA	NA	NA	NA	NA	NA	NA	Borrelia afzelii	Myodes glareolus	Bank vole	Mammalia	Rodentia	Cricetidae	Myodes	Borreliella afzelii	Bacteria	Spirochaetales	Borreliaceae	Borreliella	NA	NA	NA	NA
106	10.1089/vbz.2013.1504	NA	NA	NA	Multiple infections of rodents with zoonotic pathogens in Austria	Schmidt, Sabrina; Essbauer, Sandra S.; Mayer-Scholl, Anne; Poppert, Sven; Schmidt-Chanasit, Jonas; Klempa, Boris; Henning, Klaus; Schares, Gereon; Groschup, Martin H.; Spitzenberger, Friederike; Richter, Dania; Heckel, Gerald; Ulrich, Rainer G.	article	2014	original research	LA	2008	bacteria	Rickettsia	Rickettsia	NA	NA	NA	NA	wildlife	bank vole	Clethrionomys glareolus	seropositive and positive	NA	NA	NA	NA	NA	NA	NA	NA	NA	Rickettsia	Myodes glareolus	Bank vole	Mammalia	Rodentia	Cricetidae	Myodes	Rickettsia	Bacteria	Rickettsiales	Rickettsiaceae	Rickettsia	NA	NA	NA	NA
106	10.1089/vbz.2013.1504	NA	NA	NA	Multiple infections of rodents with zoonotic pathogens in Austria	Schmidt, Sabrina; Essbauer, Sandra S.; Mayer-Scholl, Anne; Poppert, Sven; Schmidt-Chanasit, Jonas; Klempa, Boris; Henning, Klaus; Schares, Gereon; Groschup, Martin H.; Spitzenberger, Friederike; Richter, Dania; Heckel, Gerald; Ulrich, Rainer G.	article	2014	original research	LA	2008	bacteria	Coxiella burnetii	Coxiella burnetii	NA	NA	NA	NA	wildlife	bank vole	Clethrionomys glareolus	negative	NA	NA	NA	NA	NA	NA	NA	NA	NA	Coxiella burnetii	Myodes glareolus	Bank vole	Mammalia	Rodentia	Cricetidae	Myodes	Coxiella burnetii	Bacteria	Legionellales	Coxiellaceae	Coxiella	NA	NA	NA	NA
106	10.1089/vbz.2013.1504	NA	NA	NA	Multiple infections of rodents with zoonotic pathogens in Austria	Schmidt, Sabrina; Essbauer, Sandra S.; Mayer-Scholl, Anne; Poppert, Sven; Schmidt-Chanasit, Jonas; Klempa, Boris; Henning, Klaus; Schares, Gereon; Groschup, Martin H.; Spitzenberger, Friederike; Richter, Dania; Heckel, Gerald; Ulrich, Rainer G.	article	2014	original research	LA	2008	parasite	Toxoplasma gondii	Toxoplasma gondii	NA	NA	NA	NA	wildlife	bank vole	Clethrionomys glareolus	negative	NA	NA	NA	NA	NA	NA	NA	NA	NA	Toxoplasma gondii	Myodes glareolus	Bank vole	Mammalia	Rodentia	Cricetidae	Myodes	Toxoplasma gondii	Eukaryota	Eucoccidiorida	Sarcocystidae	Toxoplasma	NA	NA	NA	NA
106	10.1089/vbz.2013.1504	NA	NA	NA	Multiple infections of rodents with zoonotic pathogens in Austria	Schmidt, Sabrina; Essbauer, Sandra S.; Mayer-Scholl, Anne; Poppert, Sven; Schmidt-Chanasit, Jonas; Klempa, Boris; Henning, Klaus; Schares, Gereon; Groschup, Martin H.; Spitzenberger, Friederike; Richter, Dania; Heckel, Gerald; Ulrich, Rainer G.	article	2014	original research	LA	2008	virus	Puumala hantavirus	Puumala virus	NA	NA	NA	NA	wildlife	bank vole	Clethrionomys glareolus	negative	NA	NA	NA	NA	NA	NA	NA	NA	NA	Puumala virus	Myodes glareolus	Bank vole	Mammalia	Rodentia	Cricetidae	Myodes	Orthohantavirus puumalaense	Viruses	Bunyavirales	Hantaviridae	Orthohantavirus	NA	NA	NA	NA
106	10.1089/vbz.2013.1504	NA	NA	NA	Multiple infections of rodents with zoonotic pathogens in Austria	Schmidt, Sabrina; Essbauer, Sandra S.; Mayer-Scholl, Anne; Poppert, Sven; Schmidt-Chanasit, Jonas; Klempa, Boris; Henning, Klaus; Schares, Gereon; Groschup, Martin H.; Spitzenberger, Friederike; Richter, Dania; Heckel, Gerald; Ulrich, Rainer G.	article	2014	original research	LA	2008	virus	Dobrava–Belgrade virus	Dobrava–Belgrade virus	NA	NA	NA	NA	wildlife	bank vole	Clethrionomys glareolus	negative	NA	NA	NA	NA	NA	NA	NA	NA	NA	Dobrava–Belgrade virus	Myodes glareolus	Bank vole	Mammalia	Rodentia	Cricetidae	Myodes	Dobrava-Belgrade orthohantavirus	Viruses	Bunyavirales	Hantaviridae	Orthohantavirus	NA	NA	NA	NA
106	10.1089/vbz.2013.1504	NA	NA	NA	Multiple infections of rodents with zoonotic pathogens in Austria	Schmidt, Sabrina; Essbauer, Sandra S.; Mayer-Scholl, Anne; Poppert, Sven; Schmidt-Chanasit, Jonas; Klempa, Boris; Henning, Klaus; Schares, Gereon; Groschup, Martin H.; Spitzenberger, Friederike; Richter, Dania; Heckel, Gerald; Ulrich, Rainer G.	article	2014	original research	LA	2008	virus	Tula orthohantavirus	Tula orthohantavirus	NA	NA	NA	NA	wildlife	bank vole	Clethrionomys glareolus	negative	NA	NA	NA	NA	NA	NA	NA	NA	NA	Tula orthohantavirus	Myodes glareolus	Bank vole	Mammalia	Rodentia	Cricetidae	Myodes	Orthohantavirus tulaense	Viruses	Bunyavirales	Hantaviridae	Orthohantavirus	NA	NA	NA	NA
106	10.1089/vbz.2013.1504	NA	NA	NA	Multiple infections of rodents with zoonotic pathogens in Austria	Schmidt, Sabrina; Essbauer, Sandra S.; Mayer-Scholl, Anne; Poppert, Sven; Schmidt-Chanasit, Jonas; Klempa, Boris; Henning, Klaus; Schares, Gereon; Groschup, Martin H.; Spitzenberger, Friederike; Richter, Dania; Heckel, Gerald; Ulrich, Rainer G.	article	2014	original research	LA	2008	virus	Lymphocytic choriomeningitis virus	Lymphocytic choriomeningitis virus	NA	NA	NA	NA	wildlife	bank vole	Clethrionomys glareolus	negative	NA	NA	NA	NA	NA	NA	NA	NA	NA	Lymphocytic choriomeningitis virus	Myodes glareolus	Bank vole	Mammalia	Rodentia	Cricetidae	Myodes	Lymphocytic choriomeningitis mammarenavirus	Viruses	Bunyavirales	Arenaviridae	Mammarenavirus	NA	NA	NA	NA
106	10.1089/vbz.2013.1504	NA	NA	NA	Multiple infections of rodents with zoonotic pathogens in Austria	Schmidt, Sabrina; Essbauer, Sandra S.; Mayer-Scholl, Anne; Poppert, Sven; Schmidt-Chanasit, Jonas; Klempa, Boris; Henning, Klaus; Schares, Gereon; Groschup, Martin H.; Spitzenberger, Friederike; Richter, Dania; Heckel, Gerald; Ulrich, Rainer G.	article	2014	original research	LA	2008	virus	Orthopoxvirus	Orthopoxvirus	NA	NA	NA	NA	wildlife	bank vole	Clethrionomys glareolus	negative	NA	NA	NA	NA	NA	NA	NA	NA	NA	Orthopoxvirus	Myodes glareolus	Bank vole	Mammalia	Rodentia	Cricetidae	Myodes	Orthopoxvirus	Viruses	Chitovirales	Poxviridae	Orthopoxvirus	NA	NA	NA	NA
106	10.1089/vbz.2013.1504	NA	NA	NA	Multiple infections of rodents with zoonotic pathogens in Austria	Schmidt, Sabrina; Essbauer, Sandra S.; Mayer-Scholl, Anne; Poppert, Sven; Schmidt-Chanasit, Jonas; Klempa, Boris; Henning, Klaus; Schares, Gereon; Groschup, Martin H.; Spitzenberger, Friederike; Richter, Dania; Heckel, Gerald; Ulrich, Rainer G.	article	2014	original research	LA	2008	bacteria	Leptospira	Leptospira	NA	NA	NA	NA	wildlife	common vole	Microtus arvalis	positive	NA	NA	NA	NA	NA	NA	NA	NA	agricultural worker	Leptospira	Microtus arvalis	Common vole	Mammalia	Rodentia	Cricetidae	Microtus	Leptospira	Bacteria	Leptospirales	Leptospiraceae	Leptospira	NA	NA	NA	NA
106	10.1089/vbz.2013.1504	NA	NA	NA	Multiple infections of rodents with zoonotic pathogens in Austria	Schmidt, Sabrina; Essbauer, Sandra S.; Mayer-Scholl, Anne; Poppert, Sven; Schmidt-Chanasit, Jonas; Klempa, Boris; Henning, Klaus; Schares, Gereon; Groschup, Martin H.; Spitzenberger, Friederike; Richter, Dania; Heckel, Gerald; Ulrich, Rainer G.	article	2014	original research	LA	2008	bacteria	Bartonella	Bartonella taylorii	NA	NA	NA	NA	wildlife	common vole	Microtus arvalis	positive	NA	NA	NA	NA	NA	NA	NA	NA	NA	Bartonella taylorii	Microtus arvalis	Common vole	Mammalia	Rodentia	Cricetidae	Microtus	Bartonella taylorii	Bacteria	Hyphomicrobiales	Bartonellaceae	Bartonella	NA	NA	NA	NA
106	10.1089/vbz.2013.1504	NA	NA	NA	Multiple infections of rodents with zoonotic pathogens in Austria	Schmidt, Sabrina; Essbauer, Sandra S.; Mayer-Scholl, Anne; Poppert, Sven; Schmidt-Chanasit, Jonas; Klempa, Boris; Henning, Klaus; Schares, Gereon; Groschup, Martin H.; Spitzenberger, Friederike; Richter, Dania; Heckel, Gerald; Ulrich, Rainer G.	article	2014	original research	LA	2008	bacteria	Borrelia	Borrelia afzelii, Borrelia garinii	NA	NA	NA	NA	wildlife	common vole	Microtus arvalis	positive	NA	NA	NA	NA	NA	NA	NA	NA	NA	Borrelia afzelii	Microtus arvalis	Common vole	Mammalia	Rodentia	Cricetidae	Microtus	Borreliella afzelii	Bacteria	Spirochaetales	Borreliaceae	Borreliella	NA	NA	NA	NA
106	10.1089/vbz.2013.1504	NA	NA	NA	Multiple infections of rodents with zoonotic pathogens in Austria	Schmidt, Sabrina; Essbauer, Sandra S.; Mayer-Scholl, Anne; Poppert, Sven; Schmidt-Chanasit, Jonas; Klempa, Boris; Henning, Klaus; Schares, Gereon; Groschup, Martin H.; Spitzenberger, Friederike; Richter, Dania; Heckel, Gerald; Ulrich, Rainer G.	article	2014	original research	LA	2008	bacteria	Borrelia	Borrelia afzelii, Borrelia garinii	NA	NA	NA	NA	wildlife	common vole	Microtus arvalis	positive	NA	NA	NA	NA	NA	NA	NA	NA	NA	Borrelia garinii	Microtus arvalis	Common vole	Mammalia	Rodentia	Cricetidae	Microtus	Borreliella garinii	Bacteria	Spirochaetales	Borreliaceae	Borreliella	NA	NA	NA	NA
106	10.1089/vbz.2013.1504	NA	NA	NA	Multiple infections of rodents with zoonotic pathogens in Austria	Schmidt, Sabrina; Essbauer, Sandra S.; Mayer-Scholl, Anne; Poppert, Sven; Schmidt-Chanasit, Jonas; Klempa, Boris; Henning, Klaus; Schares, Gereon; Groschup, Martin H.; Spitzenberger, Friederike; Richter, Dania; Heckel, Gerald; Ulrich, Rainer G.	article	2014	original research	LA	2008	bacteria	Rickettsia	Rickettsia	NA	NA	NA	NA	wildlife	common vole	Microtus arvalis	seropositive	NA	NA	NA	NA	NA	NA	NA	NA	NA	Rickettsia	Microtus arvalis	Common vole	Mammalia	Rodentia	Cricetidae	Microtus	Rickettsia	Bacteria	Rickettsiales	Rickettsiaceae	Rickettsia	NA	NA	NA	NA
106	10.1089/vbz.2013.1504	NA	NA	NA	Multiple infections of rodents with zoonotic pathogens in Austria	Schmidt, Sabrina; Essbauer, Sandra S.; Mayer-Scholl, Anne; Poppert, Sven; Schmidt-Chanasit, Jonas; Klempa, Boris; Henning, Klaus; Schares, Gereon; Groschup, Martin H.; Spitzenberger, Friederike; Richter, Dania; Heckel, Gerald; Ulrich, Rainer G.	article	2014	original research	LA	2008	bacteria	Coxiella burnetii	Coxiella burnetii	NA	NA	NA	NA	wildlife	common vole	Microtus arvalis	negative	NA	NA	NA	NA	NA	NA	NA	NA	NA	Coxiella burnetii	Microtus arvalis	Common vole	Mammalia	Rodentia	Cricetidae	Microtus	Coxiella burnetii	Bacteria	Legionellales	Coxiellaceae	Coxiella	NA	NA	NA	NA
106	10.1089/vbz.2013.1504	NA	NA	NA	Multiple infections of rodents with zoonotic pathogens in Austria	Schmidt, Sabrina; Essbauer, Sandra S.; Mayer-Scholl, Anne; Poppert, Sven; Schmidt-Chanasit, Jonas; Klempa, Boris; Henning, Klaus; Schares, Gereon; Groschup, Martin H.; Spitzenberger, Friederike; Richter, Dania; Heckel, Gerald; Ulrich, Rainer G.	article	2014	original research	LA	2008	parasite	Toxoplasma gondii	Toxoplasma gondii	NA	NA	NA	NA	wildlife	common vole	Microtus arvalis	negative	NA	NA	NA	NA	NA	NA	NA	NA	NA	Toxoplasma gondii	Microtus arvalis	Common vole	Mammalia	Rodentia	Cricetidae	Microtus	Toxoplasma gondii	Eukaryota	Eucoccidiorida	Sarcocystidae	Toxoplasma	NA	NA	NA	NA
106	10.1089/vbz.2013.1504	NA	NA	NA	Multiple infections of rodents with zoonotic pathogens in Austria	Schmidt, Sabrina; Essbauer, Sandra S.; Mayer-Scholl, Anne; Poppert, Sven; Schmidt-Chanasit, Jonas; Klempa, Boris; Henning, Klaus; Schares, Gereon; Groschup, Martin H.; Spitzenberger, Friederike; Richter, Dania; Heckel, Gerald; Ulrich, Rainer G.	article	2014	original research	LA	2008	virus	Puumala hantavirus	Puumala virus	NA	NA	NA	NA	wildlife	common vole	Microtus arvalis	negative	NA	NA	NA	NA	NA	NA	NA	NA	NA	Puumala virus	Microtus arvalis	Common vole	Mammalia	Rodentia	Cricetidae	Microtus	Orthohantavirus puumalaense	Viruses	Bunyavirales	Hantaviridae	Orthohantavirus	NA	NA	NA	NA
106	10.1089/vbz.2013.1504	NA	NA	NA	Multiple infections of rodents with zoonotic pathogens in Austria	Schmidt, Sabrina; Essbauer, Sandra S.; Mayer-Scholl, Anne; Poppert, Sven; Schmidt-Chanasit, Jonas; Klempa, Boris; Henning, Klaus; Schares, Gereon; Groschup, Martin H.; Spitzenberger, Friederike; Richter, Dania; Heckel, Gerald; Ulrich, Rainer G.	article	2014	original research	LA	2008	virus	Dobrava–Belgrade virus	Dobrava–Belgrade virus	NA	NA	NA	NA	wildlife	common vole	Microtus arvalis	negative	NA	NA	NA	NA	NA	NA	NA	NA	NA	Dobrava–Belgrade virus	Microtus arvalis	Common vole	Mammalia	Rodentia	Cricetidae	Microtus	Dobrava-Belgrade orthohantavirus	Viruses	Bunyavirales	Hantaviridae	Orthohantavirus	NA	NA	NA	NA
106	10.1089/vbz.2013.1504	NA	NA	NA	Multiple infections of rodents with zoonotic pathogens in Austria	Schmidt, Sabrina; Essbauer, Sandra S.; Mayer-Scholl, Anne; Poppert, Sven; Schmidt-Chanasit, Jonas; Klempa, Boris; Henning, Klaus; Schares, Gereon; Groschup, Martin H.; Spitzenberger, Friederike; Richter, Dania; Heckel, Gerald; Ulrich, Rainer G.	article	2014	original research	LA	2008	virus	Tula orthohantavirus	Tula orthohantavirus	NA	NA	NA	NA	wildlife	common vole	Microtus arvalis	seropositive and positive	NA	NA	NA	NA	NA	NA	NA	NA	NA	Tula orthohantavirus	Microtus arvalis	Common vole	Mammalia	Rodentia	Cricetidae	Microtus	Orthohantavirus tulaense	Viruses	Bunyavirales	Hantaviridae	Orthohantavirus	NA	NA	NA	NA
106	10.1089/vbz.2013.1504	NA	NA	NA	Multiple infections of rodents with zoonotic pathogens in Austria	Schmidt, Sabrina; Essbauer, Sandra S.; Mayer-Scholl, Anne; Poppert, Sven; Schmidt-Chanasit, Jonas; Klempa, Boris; Henning, Klaus; Schares, Gereon; Groschup, Martin H.; Spitzenberger, Friederike; Richter, Dania; Heckel, Gerald; Ulrich, Rainer G.	article	2014	original research	LA	2008	virus	Lymphocytic choriomeningitis virus	Lymphocytic choriomeningitis virus	NA	NA	NA	NA	wildlife	common vole	Microtus arvalis	negative	NA	NA	NA	NA	NA	NA	NA	NA	NA	Lymphocytic choriomeningitis virus	Microtus arvalis	Common vole	Mammalia	Rodentia	Cricetidae	Microtus	Lymphocytic choriomeningitis mammarenavirus	Viruses	Bunyavirales	Arenaviridae	Mammarenavirus	NA	NA	NA	NA
106	10.1089/vbz.2013.1504	NA	NA	NA	Multiple infections of rodents with zoonotic pathogens in Austria	Schmidt, Sabrina; Essbauer, Sandra S.; Mayer-Scholl, Anne; Poppert, Sven; Schmidt-Chanasit, Jonas; Klempa, Boris; Henning, Klaus; Schares, Gereon; Groschup, Martin H.; Spitzenberger, Friederike; Richter, Dania; Heckel, Gerald; Ulrich, Rainer G.	article	2014	original research	LA	2008	virus	Orthopoxvirus	Orthopoxvirus	NA	NA	NA	NA	wildlife	common vole	Microtus arvalis	negative	NA	NA	NA	NA	NA	NA	NA	NA	NA	Orthopoxvirus	Microtus arvalis	Common vole	Mammalia	Rodentia	Cricetidae	Microtus	Orthopoxvirus	Viruses	Chitovirales	Poxviridae	Orthopoxvirus	NA	NA	NA	NA
107	10.2340/00015555-1643	NA	NA	NA	ORF virus infection in a hunter in Western Austria, presumably transmitted by game	Kitchen, Maria; Müller, Hansgeorg; Zobl, Alexandra; Windisch, Andrea; Romani, Nikolaus; Huemer, Hartwig	article	2014	case study	TY	NA	virus	Orf virus	Orf virus	NA	NA	NA	NA	human	human	NA	positive	NA	NA	NA	NA	NA	NA	NA	NA	people handling sheepand goat	Orf virus	Homo sapiens	human	Mammalia	Primates	Hominidae	Homo	Orf virus	Viruses	Chitovirales	Poxviridae	Parapoxvirus	NA	NA	NA	NA
108	10.1186/1756-3305-7-291	NA	NA	NA	Parasites of domestic owned cats in Europe: co-infestations and risk factors	Beugnet, Frédéric; Bourdeau, Patrick; Chalvet-Monfray, Karine; Cozma, Vasile; Farkas, Robert; Guillot, Jacques; Halos, Lénaïg; Joachim, Anja; Losson, Bertrand; Miró, Guadalupe; Otranto, Domenico; Renaud, Marine; Rinaldi, Laura	article	2014	original research	VIE	2012-2013	parasite	Toxocara cati	Toxocara cati	NA	NA	NA	NA	companion animal	cat	NA	positive	NA	NA	NA	NA	NA	NA	NA	NA	NA	Toxocara cati	Felis catus	domestic cat	Mammalia	Carnivora	Felidae	Felis	Toxocara cati	Eukaryota	Rhabditida	Toxocaridae	Toxocara	NA	NA	NA	NA
108	10.1186/1756-3305-7-291	NA	NA	NA	Parasites of domestic owned cats in Europe: co-infestations and risk factors	Beugnet, Frédéric; Bourdeau, Patrick; Chalvet-Monfray, Karine; Cozma, Vasile; Farkas, Robert; Guillot, Jacques; Halos, Lénaïg; Joachim, Anja; Losson, Bertrand; Miró, Guadalupe; Otranto, Domenico; Renaud, Marine; Rinaldi, Laura	article	2014	original research	VIE	2012-2013	parasite	Toxoplasma gondii	Toxoplasma gondii	NA	NA	NA	NA	companion animal	cat	NA	negative	NA	NA	NA	NA	NA	NA	NA	NA	NA	Toxoplasma gondii	Felis catus	domestic cat	Mammalia	Carnivora	Felidae	Felis	Toxoplasma gondii	Eukaryota	Eucoccidiorida	Sarcocystidae	Toxoplasma	NA	NA	NA	NA
108	10.1186/1756-3305-7-291	NA	NA	NA	Parasites of domestic owned cats in Europe: co-infestations and risk factors	Beugnet, Frédéric; Bourdeau, Patrick; Chalvet-Monfray, Karine; Cozma, Vasile; Farkas, Robert; Guillot, Jacques; Halos, Lénaïg; Joachim, Anja; Losson, Bertrand; Miró, Guadalupe; Otranto, Domenico; Renaud, Marine; Rinaldi, Laura	article	2014	original research	VIE	2012-2013	parasite	Hookworm	Ancylostoma tubaeformae, Uncinaria stenocephala	NA	NA	NA	NA	companion animal	cat	NA	positive	NA	NA	NA	NA	NA	NA	NA	NA	NA	Ancylostoma tubaeformae	Felis catus	domestic cat	Mammalia	Carnivora	Felidae	Felis	Ancylostoma tubaeformae	Eukaryota	unknown	unknown	unknown	NA	NA	NA	NA
108	10.1186/1756-3305-7-291	NA	NA	NA	Parasites of domestic owned cats in Europe: co-infestations and risk factors	Beugnet, Frédéric; Bourdeau, Patrick; Chalvet-Monfray, Karine; Cozma, Vasile; Farkas, Robert; Guillot, Jacques; Halos, Lénaïg; Joachim, Anja; Losson, Bertrand; Miró, Guadalupe; Otranto, Domenico; Renaud, Marine; Rinaldi, Laura	article	2014	original research	VIE	2012-2013	parasite	Hookworm	Ancylostoma tubaeformae, Uncinaria stenocephala	NA	NA	NA	NA	companion animal	cat	NA	positive	NA	NA	NA	NA	NA	NA	NA	NA	NA	Uncinaria stenocephala	Felis catus	domestic cat	Mammalia	Carnivora	Felidae	Felis	Uncinaria stenocephala	Eukaryota	Strongylida	Ancylostomatidae	Uncinaria	NA	NA	NA	NA
108	10.1186/1756-3305-7-291	NA	NA	NA	Parasites of domestic owned cats in Europe: co-infestations and risk factors	Beugnet, Frédéric; Bourdeau, Patrick; Chalvet-Monfray, Karine; Cozma, Vasile; Farkas, Robert; Guillot, Jacques; Halos, Lénaïg; Joachim, Anja; Losson, Bertrand; Miró, Guadalupe; Otranto, Domenico; Renaud, Marine; Rinaldi, Laura	article	2014	original research	VIE	2012-2013	parasite	Giardia	Giardia	NA	NA	NA	NA	companion animal	cat	NA	positive	NA	NA	NA	NA	NA	NA	NA	NA	NA	Giardia	Felis catus	domestic cat	Mammalia	Carnivora	Felidae	Felis	Giardia	Eukaryota	Diplomonadida	Hexamitidae	Giardia	NA	NA	NA	NA
109	10.12834/VetIt.1304.14	NA	NA	NA	Serological evidence for Parapoxvirus infection in chamois from the Tyrol regions of Austria and Italy	Huemer, Hartwig P.; Zobl, Alexandra; Windisch, Andrea; Glawischnig, Walter; Büttner, Mathias; Kitchen, Maria; Trevisiol, Karin	article	2014	original research	TY	2012	virus	Orf virus	Orf virus	NA	NA	NA	NA	wildlife	chamois	NA	seropositive	NA	NA	NA	NA	NA	NA	NA	NA	farmer, veterinarian	Orf virus	Rupicapra rupicapra	chamois	Mammalia	Artiodactyla	Bovidae	Rupicapra	Orf virus	Viruses	Chitovirales	Poxviridae	Parapoxvirus	NA	NA	NA	NA
111	NA	NA	NA	24199382	Implementation and results of the EU-wide baseline study on the prevalence of Salmonella spp. in flocks of turkeys in Austria	Kostenzer, K.; Lassnig, H.; Schliessnig, H.; Kornschober, C.; Much, P.; Köfer, J.	article	2013	original research	AUT	2006-2007	bacteria	Salmonella	Salmonella Hhdar, Salmonella montevideo, Salmonella saintpaul, Salmonella senftenberg, Salmonella newport, Salmonella typhimurium, Salmonella derby, Salmonella blockley	NA	NA	NA	NA	livestock	turkey	NA	positive	NA	NA	NA	NA	NA	NA	NA	NA	NA	Salmonella Hhdar	Meleagris gallopavo	turkey	Aves	Galliformes	Phasianidae	Meleagris	Salmonella enterica subsp. enterica serovar Hadar	Bacteria	Enterobacterales	Enterobacteriaceae	Salmonella	NA	NA	NA	NA
111	NA	NA	NA	24199382	Implementation and results of the EU-wide baseline study on the prevalence of Salmonella spp. in flocks of turkeys in Austria	Kostenzer, K.; Lassnig, H.; Schliessnig, H.; Kornschober, C.; Much, P.; Köfer, J.	article	2013	original research	AUT	2006-2007	bacteria	Salmonella	Salmonella Hhdar, Salmonella montevideo, Salmonella saintpaul, Salmonella senftenberg, Salmonella newport, Salmonella typhimurium, Salmonella derby, Salmonella blockley	NA	NA	NA	NA	livestock	turkey	NA	positive	NA	NA	NA	NA	NA	NA	NA	NA	NA	Salmonella montevideo	Meleagris gallopavo	turkey	Aves	Galliformes	Phasianidae	Meleagris	Salmonella enterica subsp. enterica serovar Montevideo	Bacteria	Enterobacterales	Enterobacteriaceae	Salmonella	NA	NA	NA	NA
111	NA	NA	NA	24199382	Implementation and results of the EU-wide baseline study on the prevalence of Salmonella spp. in flocks of turkeys in Austria	Kostenzer, K.; Lassnig, H.; Schliessnig, H.; Kornschober, C.; Much, P.; Köfer, J.	article	2013	original research	AUT	2006-2007	bacteria	Salmonella	Salmonella Hhdar, Salmonella montevideo, Salmonella saintpaul, Salmonella senftenberg, Salmonella newport, Salmonella typhimurium, Salmonella derby, Salmonella blockley	NA	NA	NA	NA	livestock	turkey	NA	positive	NA	NA	NA	NA	NA	NA	NA	NA	NA	Salmonella saintpaul	Meleagris gallopavo	turkey	Aves	Galliformes	Phasianidae	Meleagris	Salmonella enterica subsp. enterica serovar Saintpaul	Bacteria	Enterobacterales	Enterobacteriaceae	Salmonella	NA	NA	NA	NA
111	NA	NA	NA	24199382	Implementation and results of the EU-wide baseline study on the prevalence of Salmonella spp. in flocks of turkeys in Austria	Kostenzer, K.; Lassnig, H.; Schliessnig, H.; Kornschober, C.; Much, P.; Köfer, J.	article	2013	original research	AUT	2006-2007	bacteria	Salmonella	Salmonella Hhdar, Salmonella montevideo, Salmonella saintpaul, Salmonella senftenberg, Salmonella newport, Salmonella typhimurium, Salmonella derby, Salmonella blockley	NA	NA	NA	NA	livestock	turkey	NA	positive	NA	NA	NA	NA	NA	NA	NA	NA	NA	Salmonella senftenberg	Meleagris gallopavo	turkey	Aves	Galliformes	Phasianidae	Meleagris	Salmonella enterica subsp. enterica serovar Senftenberg	Bacteria	Enterobacterales	Enterobacteriaceae	Salmonella	NA	NA	NA	NA
111	NA	NA	NA	24199382	Implementation and results of the EU-wide baseline study on the prevalence of Salmonella spp. in flocks of turkeys in Austria	Kostenzer, K.; Lassnig, H.; Schliessnig, H.; Kornschober, C.; Much, P.; Köfer, J.	article	2013	original research	AUT	2006-2007	bacteria	Salmonella	Salmonella Hhdar, Salmonella montevideo, Salmonella saintpaul, Salmonella senftenberg, Salmonella newport, Salmonella typhimurium, Salmonella derby, Salmonella blockley	NA	NA	NA	NA	livestock	turkey	NA	positive	NA	NA	NA	NA	NA	NA	NA	NA	NA	Salmonella newport	Meleagris gallopavo	turkey	Aves	Galliformes	Phasianidae	Meleagris	Salmonella enterica subsp. enterica serovar Newport	Bacteria	Enterobacterales	Enterobacteriaceae	Salmonella	NA	NA	NA	NA
111	NA	NA	NA	24199382	Implementation and results of the EU-wide baseline study on the prevalence of Salmonella spp. in flocks of turkeys in Austria	Kostenzer, K.; Lassnig, H.; Schliessnig, H.; Kornschober, C.; Much, P.; Köfer, J.	article	2013	original research	AUT	2006-2007	bacteria	Salmonella	Salmonella Hhdar, Salmonella montevideo, Salmonella saintpaul, Salmonella senftenberg, Salmonella newport, Salmonella typhimurium, Salmonella derby, Salmonella blockley	NA	NA	NA	NA	livestock	turkey	NA	positive	NA	NA	NA	NA	NA	NA	NA	NA	NA	Salmonella typhimurium	Meleagris gallopavo	turkey	Aves	Galliformes	Phasianidae	Meleagris	Salmonella	Bacteria	Enterobacterales	Enterobacteriaceae	Salmonella	NA	NA	NA	NA
111	NA	NA	NA	24199382	Implementation and results of the EU-wide baseline study on the prevalence of Salmonella spp. in flocks of turkeys in Austria	Kostenzer, K.; Lassnig, H.; Schliessnig, H.; Kornschober, C.; Much, P.; Köfer, J.	article	2013	original research	AUT	2006-2007	bacteria	Salmonella	Salmonella Hhdar, Salmonella montevideo, Salmonella saintpaul, Salmonella senftenberg, Salmonella newport, Salmonella typhimurium, Salmonella derby, Salmonella blockley	NA	NA	NA	NA	livestock	turkey	NA	positive	NA	NA	NA	NA	NA	NA	NA	NA	NA	Salmonella derby	Meleagris gallopavo	turkey	Aves	Galliformes	Phasianidae	Meleagris	Salmonella enterica subsp. enterica serovar Derby	Bacteria	Enterobacterales	Enterobacteriaceae	Salmonella	NA	NA	NA	NA
111	NA	NA	NA	24199382	Implementation and results of the EU-wide baseline study on the prevalence of Salmonella spp. in flocks of turkeys in Austria	Kostenzer, K.; Lassnig, H.; Schliessnig, H.; Kornschober, C.; Much, P.; Köfer, J.	article	2013	original research	AUT	2006-2007	bacteria	Salmonella	Salmonella Hhdar, Salmonella montevideo, Salmonella saintpaul, Salmonella senftenberg, Salmonella newport, Salmonella typhimurium, Salmonella derby, Salmonella blockley	NA	NA	NA	NA	livestock	turkey	NA	positive	NA	NA	NA	NA	NA	NA	NA	NA	NA	Salmonella blockley	Meleagris gallopavo	turkey	Aves	Galliformes	Phasianidae	Meleagris	Salmonella enterica subsp. enterica serovar Blockley	Bacteria	Enterobacterales	Enterobacteriaceae	Salmonella	NA	NA	NA	NA
111	NA	NA	NA	24199382	Implementation and results of the EU-wide baseline study on the prevalence of Salmonella spp. in flocks of turkeys in Austria	Kostenzer, K.; Lassnig, H.; Schliessnig, H.; Kornschober, C.; Much, P.; Köfer, J.	article	2013	original research	AUT	2006-2007	bacteria	Salmonella Enteritidis	Salmonella Enteritidis	NA	NA	NA	NA	livestock	turkey	NA	negative	NA	NA	NA	NA	NA	NA	NA	NA	NA	Salmonella Enteritidis	Meleagris gallopavo	turkey	Aves	Galliformes	Phasianidae	Meleagris	Salmonella enterica subsp. enterica serovar Enteritidis	Bacteria	Enterobacterales	Enterobacteriaceae	Salmonella	NA	NA	NA	NA
112	NA	NA	NA	24391878	Comparison of ESBL - And AmpC producing enterobacteriaceae and Methicillin-Resistant Staphylococcus aureus (MRSA) isolated from migratory and resident population of rooks (Corvus frugilegus) in Austria	Loncaric, Igor; Stalder, Gabrielle L.; Mehinagic, Kemal; Rosengarten, Renate; Hoelzl, Franz; Knauer, Felix; Walzer, Chris; Cloeckaert, Axel	article	2013	original research	VIE, B	2013	bacteria	Staphylococcus aureus MRSA	Staphylococcus aureus MRSA	NA	NA	NA	NA	wildlife	rook	Corvus frugilegus	positive	NA	NA	NA	NA	NA	NA	NA	NA	NA	Staphylococcus aureus MRSA	Corvus frugilegus	rook	Aves	Passeriformes	Corvidae	Corvus	Staphylococcus aureus MRSA	Bacteria	Bacillales	Staphylococcaceae	Staphylococcus	NA	NA	NA	NA
113	10.1016/j.vetmic.2013.03.005	NA	NA	NA	Explosive spread of a neuroinvasive lineage 2 West Nile virus in Central Europe, 2008/2009	Bakonyi, Tamás; Ferenczi, Emőke; Erdélyi, Károly; Kutasi, Orsolya; Csörgő, Tibor; Seidel, Bernhard; Weissenböck, Herbert; Brugger, Katharina; Bán, Enikő; Nowotny, Norbert	article	2013	original research	NA	2008	virus	West Nile virus	West Nile virus	NA	NA	NA	NA	wildlife	goshawk	Accipiter gentilis	positive	NA	NA	NA	NA	NA	NA	NA	NA	NA	West Nile virus	Accipiter gentilis	Northern goshawk	Aves	Accipitriformes	Accipitridae	Accipiter	West Nile virus	Viruses	Amarillovirales	Flaviviridae	Orthoflavivirus	NA	NA	NA	NA
113	10.1016/j.vetmic.2013.03.005	NA	NA	NA	Explosive spread of a neuroinvasive lineage 2 West Nile virus in Central Europe, 2008/2009	Bakonyi, Tamás; Ferenczi, Emőke; Erdélyi, Károly; Kutasi, Orsolya; Csörgő, Tibor; Seidel, Bernhard; Weissenböck, Herbert; Brugger, Katharina; Bán, Enikő; Nowotny, Norbert	article	2013	original research	NA	2008	virus	West Nile virus	West Nile virus	NA	NA	NA	NA	wildlife	bearded vulture	Gypaetus barbatus	positive	NA	NA	NA	NA	NA	NA	NA	NA	NA	West Nile virus	Gypaetus barbatus	lammergeier	Aves	Accipitriformes	Accipitridae	Gypaetus	West Nile virus	Viruses	Amarillovirales	Flaviviridae	Orthoflavivirus	NA	NA	NA	NA
113	10.1016/j.vetmic.2013.03.005	NA	NA	NA	Explosive spread of a neuroinvasive lineage 2 West Nile virus in Central Europe, 2008/2009	Bakonyi, Tamás; Ferenczi, Emőke; Erdélyi, Károly; Kutasi, Orsolya; Csörgő, Tibor; Seidel, Bernhard; Weissenböck, Herbert; Brugger, Katharina; Bán, Enikő; Nowotny, Norbert	article	2013	original research	NA	2008	virus	West Nile virus	West Nile virus	NA	NA	NA	NA	wildlife	kea	Nestor notabilis	positive	NA	NA	NA	NA	NA	NA	NA	NA	NA	West Nile virus	Nestor notabilis	kea	Aves	Psittaciformes	Psittacidae	Nestor	West Nile virus	Viruses	Amarillovirales	Flaviviridae	Orthoflavivirus	NA	NA	NA	NA
113	10.1016/j.vetmic.2013.03.005	NA	NA	NA	Explosive spread of a neuroinvasive lineage 2 West Nile virus in Central Europe, 2008/2009	Bakonyi, Tamás; Ferenczi, Emőke; Erdélyi, Károly; Kutasi, Orsolya; Csörgő, Tibor; Seidel, Bernhard; Weissenböck, Herbert; Brugger, Katharina; Bán, Enikő; Nowotny, Norbert	article	2013	original research	NA	2009	virus	West Nile virus	West Nile virus	NA	NA	NA	NA	wildlife	goshawk	Accipiter gentilis	positive	NA	NA	NA	NA	NA	NA	NA	NA	NA	West Nile virus	Accipiter gentilis	Northern goshawk	Aves	Accipitriformes	Accipitridae	Accipiter	West Nile virus	Viruses	Amarillovirales	Flaviviridae	Orthoflavivirus	NA	NA	NA	NA
113	10.1016/j.vetmic.2013.03.005	NA	NA	NA	Explosive spread of a neuroinvasive lineage 2 West Nile virus in Central Europe, 2008/2009	Bakonyi, Tamás; Ferenczi, Emőke; Erdélyi, Károly; Kutasi, Orsolya; Csörgő, Tibor; Seidel, Bernhard; Weissenböck, Herbert; Brugger, Katharina; Bán, Enikő; Nowotny, Norbert	article	2013	original research	NA	2009	virus	West Nile virus	West Nile virus	NA	NA	NA	NA	wildlife	kea	Nestor notabilis	positive	NA	NA	NA	NA	NA	NA	NA	NA	NA	West Nile virus	Nestor notabilis	kea	Aves	Psittaciformes	Psittacidae	Nestor	West Nile virus	Viruses	Amarillovirales	Flaviviridae	Orthoflavivirus	NA	NA	NA	NA
113	10.1016/j.vetmic.2013.03.005	NA	NA	NA	Explosive spread of a neuroinvasive lineage 2 West Nile virus in Central Europe, 2008/2009	Bakonyi, Tamás; Ferenczi, Emőke; Erdélyi, Károly; Kutasi, Orsolya; Csörgő, Tibor; Seidel, Bernhard; Weissenböck, Herbert; Brugger, Katharina; Bán, Enikő; Nowotny, Norbert	article	2013	original research	NA	2009	virus	West Nile virus	West Nile virus	NA	NA	NA	NA	wildlife	snowy owl	Nyctea scandiaca	positive	NA	NA	NA	NA	NA	NA	NA	NA	NA	West Nile virus	Bubo scandiacus	snowy owl	Aves	Strigiformes	Strigidae	Bubo	West Nile virus	Viruses	Amarillovirales	Flaviviridae	Orthoflavivirus	NA	NA	NA	NA
113	10.1016/j.vetmic.2013.03.005	NA	NA	NA	Explosive spread of a neuroinvasive lineage 2 West Nile virus in Central Europe, 2008/2009	Bakonyi, Tamás; Ferenczi, Emőke; Erdélyi, Károly; Kutasi, Orsolya; Csörgő, Tibor; Seidel, Bernhard; Weissenböck, Herbert; Brugger, Katharina; Bán, Enikő; Nowotny, Norbert	article	2013	original research	NA	2008-2009	virus	West Nile virus	West Nile virus	NA	NA	NA	NA	companion animal	horse	NA	negative	NA	NA	NA	NA	NA	NA	NA	NA	NA	West Nile virus	Equus caballus	horse	Mammalia	Perissodactyla	Equidae	Equus	West Nile virus	Viruses	Amarillovirales	Flaviviridae	Orthoflavivirus	NA	NA	NA	NA
113	10.1016/j.vetmic.2013.03.005	NA	NA	NA	Explosive spread of a neuroinvasive lineage 2 West Nile virus in Central Europe, 2008/2009	Bakonyi, Tamás; Ferenczi, Emőke; Erdélyi, Károly; Kutasi, Orsolya; Csörgő, Tibor; Seidel, Bernhard; Weissenböck, Herbert; Brugger, Katharina; Bán, Enikő; Nowotny, Norbert	article	2013	original research	VIE	2009	virus	West Nile virus	West Nile virus	NA	NA	NA	NA	human	human	NA	positive	NA	NA	NA	NA	NA	NA	NA	NA	NA	West Nile virus	Homo sapiens	human	Mammalia	Primates	Hominidae	Homo	West Nile virus	Viruses	Amarillovirales	Flaviviridae	Orthoflavivirus	NA	NA	NA	NA
113	10.1016/j.vetmic.2013.03.005	NA	NA	NA	Explosive spread of a neuroinvasive lineage 2 West Nile virus in Central Europe, 2008/2009	Bakonyi, Tamás; Ferenczi, Emőke; Erdélyi, Károly; Kutasi, Orsolya; Csörgő, Tibor; Seidel, Bernhard; Weissenböck, Herbert; Brugger, Katharina; Bán, Enikő; Nowotny, Norbert	article	2013	original research	VIE	2010	virus	West Nile virus	West Nile virus	NA	NA	NA	NA	human	human	NA	positive	NA	NA	NA	NA	NA	NA	NA	NA	NA	West Nile virus	Homo sapiens	human	Mammalia	Primates	Hominidae	Homo	West Nile virus	Viruses	Amarillovirales	Flaviviridae	Orthoflavivirus	NA	NA	NA	NA
113	10.1016/j.vetmic.2013.03.005	NA	NA	NA	Explosive spread of a neuroinvasive lineage 2 West Nile virus in Central Europe, 2008/2009	Bakonyi, Tamás; Ferenczi, Emőke; Erdélyi, Károly; Kutasi, Orsolya; Csörgő, Tibor; Seidel, Bernhard; Weissenböck, Herbert; Brugger, Katharina; Bán, Enikő; Nowotny, Norbert	article	2013	original research	LA	2008	virus	West Nile virus	West Nile virus	mosquito	Culex pipiens	Culex pipiens	positive	NA	NA	NA	NA	NA	NA	NA	NA	NA	NA	NA	NA	NA	West Nile virus	NA	NA	NA	NA	NA	NA	West Nile virus	Viruses	Amarillovirales	Flaviviridae	Orthoflavivirus	Culex pipiens	Diptera	Culicidae	Culex
113	10.1016/j.vetmic.2013.03.005	NA	NA	NA	Explosive spread of a neuroinvasive lineage 2 West Nile virus in Central Europe, 2008/2009	Bakonyi, Tamás; Ferenczi, Emőke; Erdélyi, Károly; Kutasi, Orsolya; Csörgő, Tibor; Seidel, Bernhard; Weissenböck, Herbert; Brugger, Katharina; Bán, Enikő; Nowotny, Norbert	article	2013	original research	VIE, UA, B, ST	2008	virus	West Nile virus	West Nile virus	mosquito	Culex pipiens	Culex pipiens	negative	NA	NA	NA	NA	NA	NA	NA	NA	NA	NA	NA	NA	NA	West Nile virus	NA	NA	NA	NA	NA	NA	West Nile virus	Viruses	Amarillovirales	Flaviviridae	Orthoflavivirus	Culex pipiens	Diptera	Culicidae	Culex
114	10.1089/vbz.2012.1283	NA	NA	NA	Exposure to Echinococcus multilocularis, Toxocara canis, and Toxocara cati in Austria: a nationwide cross-sectional seroprevalence study	Poeppl, W.; Herkner, H.; Tobudic, S.; Faas, A.; Mooseder, G.; Burgmann, H.; Auer, H.	article	2013	original research	AUT	2009	parasite	Toxocara	Toxocara cati, Toxocara canis	NA	NA	NA	NA	human	human	NA	seropositive	NA	NA	NA	NA	NA	NA	NA	NA	NA	Toxocara cati	Homo sapiens	human	Mammalia	Primates	Hominidae	Homo	Toxocara cati	Eukaryota	Rhabditida	Toxocaridae	Toxocara	NA	NA	NA	NA
114	10.1089/vbz.2012.1283	NA	NA	NA	Exposure to Echinococcus multilocularis, Toxocara canis, and Toxocara cati in Austria: a nationwide cross-sectional seroprevalence study	Poeppl, W.; Herkner, H.; Tobudic, S.; Faas, A.; Mooseder, G.; Burgmann, H.; Auer, H.	article	2013	original research	AUT	2009	parasite	Toxocara	Toxocara cati, Toxocara canis	NA	NA	NA	NA	human	human	NA	seropositive	NA	NA	NA	NA	NA	NA	NA	NA	NA	Toxocara canis	Homo sapiens	human	Mammalia	Primates	Hominidae	Homo	Toxocara canis	Eukaryota	Rhabditida	Toxocaridae	Toxocara	NA	NA	NA	NA
114	10.1089/vbz.2012.1283	NA	NA	NA	Exposure to Echinococcus multilocularis, Toxocara canis, and Toxocara cati in Austria: a nationwide cross-sectional seroprevalence study	Poeppl, W.; Herkner, H.; Tobudic, S.; Faas, A.; Mooseder, G.; Burgmann, H.; Auer, H.	article	2013	original research	AUT	2009	parasite	Echinococcus multilocularis	Echinococcus multilocularis	NA	NA	NA	NA	human	human	NA	negative	NA	NA	NA	NA	NA	NA	NA	NA	NA	Echinococcus multilocularis	Homo sapiens	human	Mammalia	Primates	Hominidae	Homo	Echinococcus multilocularis	Eukaryota	Cyclophyllidea	Taeniidae	Echinococcus	NA	NA	NA	NA
116	10.1186/1746-6148-9-153	NA	NA	NA	Low Usutu virus seroprevalence in four zoological gardens in central Europe	Buchebner, Nicola; Zenker, Wolfgang; Wenker, Christian; Steinmetz, Hanspeter W.; Sós, Endre; Lussy, Helga; Nowotny, Norbert	article	2013	original research	VIE	2006, 2007	virus	Usutu virus	Usutu virus	NA	NA	NA	NA	wildlife	snowy owl	Bubo scandiacus	seropositive	NA	NA	NA	NA	NA	no	NA	NA	NA	Usutu virus	Bubo scandiacus	snowy owl	Aves	Strigiformes	Strigidae	Bubo	Usutu virus	Viruses	Amarillovirales	Flaviviridae	Orthoflavivirus	NA	NA	NA	NA
116	10.1186/1746-6148-9-153	NA	NA	NA	Low Usutu virus seroprevalence in four zoological gardens in central Europe	Buchebner, Nicola; Zenker, Wolfgang; Wenker, Christian; Steinmetz, Hanspeter W.; Sós, Endre; Lussy, Helga; Nowotny, Norbert	article	2013	original research	VIE	2006, 2007	virus	Usutu virus	Usutu virus	NA	NA	NA	NA	wildlife	ural owl	Strix uralensis	seropositive	NA	NA	NA	NA	NA	no	NA	NA	NA	Usutu virus	Strix uralensis	Ural owl	Aves	Strigiformes	Strigidae	Strix	Usutu virus	Viruses	Amarillovirales	Flaviviridae	Orthoflavivirus	NA	NA	NA	NA
116	10.1186/1746-6148-9-153	NA	NA	NA	Low Usutu virus seroprevalence in four zoological gardens in central Europe	Buchebner, Nicola; Zenker, Wolfgang; Wenker, Christian; Steinmetz, Hanspeter W.; Sós, Endre; Lussy, Helga; Nowotny, Norbert	article	2013	original research	VIE	2006, 2007	virus	Usutu virus	Usutu virus	NA	NA	NA	NA	wildlife	white stork	Ciconia ciconia	seropositive	NA	NA	NA	NA	NA	no	NA	NA	NA	Usutu virus	Ciconia ciconia	White stork	Aves	Ciconiiformes	Ciconiidae	Ciconia	Usutu virus	Viruses	Amarillovirales	Flaviviridae	Orthoflavivirus	NA	NA	NA	NA
116	10.1186/1746-6148-9-153	NA	NA	NA	Low Usutu virus seroprevalence in four zoological gardens in central Europe	Buchebner, Nicola; Zenker, Wolfgang; Wenker, Christian; Steinmetz, Hanspeter W.; Sós, Endre; Lussy, Helga; Nowotny, Norbert	article	2013	original research	VIE	2006, 2007	virus	Usutu virus	Usutu virus	NA	NA	NA	NA	wildlife	egyptian vulture	Neophron percnopterus	seropositive	NA	NA	NA	NA	NA	no	NA	NA	NA	Usutu virus	Neophron percnopterus	Egyptian vulture	Aves	Accipitriformes	Accipitridae	Neophron	Usutu virus	Viruses	Amarillovirales	Flaviviridae	Orthoflavivirus	NA	NA	NA	NA
116	10.1186/1746-6148-9-153	NA	NA	NA	Low Usutu virus seroprevalence in four zoological gardens in central Europe	Buchebner, Nicola; Zenker, Wolfgang; Wenker, Christian; Steinmetz, Hanspeter W.; Sós, Endre; Lussy, Helga; Nowotny, Norbert	article	2013	original research	VIE	2006, 2007	virus	Usutu virus	Usutu virus	NA	NA	NA	NA	wildlife	eurasian eagle owl	Bubo bubo	seropositive	NA	NA	NA	NA	NA	no	NA	NA	NA	Usutu virus	Bubo bubo	Eurasian eagle-owl	Aves	Strigiformes	Strigidae	Bubo	Usutu virus	Viruses	Amarillovirales	Flaviviridae	Orthoflavivirus	NA	NA	NA	NA
117	10.1111/j.1863-2378.2012.01534.x	NA	NA	NA	Spotted fever group--Rickettsiae in the Tyrols: evidence by seroepidemiology and PCR	Sonnleitner, S. T.; Simeoni, J.; Lang, S.; Dobler, G.; Speck, S.; Zelger, R.; Schennach, H.; Lass-Flörl, C.; Walder, G.	article	2013	original research	TY	NA	bacteria	Rickettsia	Rickettsia helvetica, Rickettsia honei	NA	NA	NA	NA	human	human	NA	seropositive	NA	NA	NA	NA	NA	NA	NA	NA	NA	Rickettsia helvetica	Homo sapiens	human	Mammalia	Primates	Hominidae	Homo	Rickettsia helvetica	Bacteria	Rickettsiales	Rickettsiaceae	Rickettsia	NA	NA	NA	NA
117	10.1111/j.1863-2378.2012.01534.x	NA	NA	NA	Spotted fever group--Rickettsiae in the Tyrols: evidence by seroepidemiology and PCR	Sonnleitner, S. T.; Simeoni, J.; Lang, S.; Dobler, G.; Speck, S.; Zelger, R.; Schennach, H.; Lass-Flörl, C.; Walder, G.	article	2013	original research	TY	NA	bacteria	Rickettsia	Rickettsia helvetica, Rickettsia honei	NA	NA	NA	NA	human	human	NA	seropositive	NA	NA	NA	NA	NA	NA	NA	NA	NA	Rickettsia honei	Homo sapiens	human	Mammalia	Primates	Hominidae	Homo	Rickettsia honei	Bacteria	Rickettsiales	Rickettsiaceae	Rickettsia	NA	NA	NA	NA
117	10.1111/j.1863-2378.2012.01534.x	NA	NA	NA	Spotted fever group--Rickettsiae in the Tyrols: evidence by seroepidemiology and PCR	Sonnleitner, S. T.; Simeoni, J.; Lang, S.; Dobler, G.; Speck, S.; Zelger, R.; Schennach, H.; Lass-Flörl, C.; Walder, G.	article	2013	original research	TY	NA	bacteria	Rickettsia	Rickettsia helvetica	tick	Ixodes	Ixodes ricinus, Ixodes trianguliceps	positive	NA	NA	NA	NA	NA	NA	NA	NA	NA	NA	NA	NA	NA	Rickettsia helvetica	NA	NA	NA	NA	NA	NA	Rickettsia helvetica	Bacteria	Rickettsiales	Rickettsiaceae	Rickettsia	Ixodes	Ixodida	Ixodidae	Ixodes
118	NA	NA	NA	23227764	ESBL-producing E. coli and EHEC in dogs and cats in the Tyrol as possible source of humaninfection	Franiek, N.; Orth, D.; Grif, K.; Ewers, C.; Wieler, L. H.; Thalhammer, J. G.; Würzner, R.	article	2012	original research	NA	2008-2009	bacteria	Escherichia coli ESBL	Genus species ESBL producing Escherichia coli	NA	NA	NA	NA	companion animal	cat	NA	seropositive	NA	NA	NA	NA	NA	NA	NA	NA	NA	Genus species ESBL producing Escherichia coli	Felis catus	domestic cat	Mammalia	Carnivora	Felidae	Felis	Escherichia coli ESBL	Bacteria	unknown	unknown	unknown	NA	NA	NA	NA
118	NA	NA	NA	23227764	ESBL-producing E. coli and EHEC in dogs and cats in the Tyrol as possible source of humaninfection	Franiek, N.; Orth, D.; Grif, K.; Ewers, C.; Wieler, L. H.; Thalhammer, J. G.; Würzner, R.	article	2012	original research	NA	2008-2010	bacteria	Escherichia coli EHEC	Escherichia coli EHEC	NA	NA	NA	NA	companion animal	cat	NA	seropositive	NA	NA	NA	NA	NA	NA	NA	NA	NA	Escherichia coli EHEC	Felis catus	domestic cat	Mammalia	Carnivora	Felidae	Felis	Escherichia coli EHEC	Bacteria	Enterobacterales	Enterobacteriaceae	Escherichia	NA	NA	NA	NA
118	NA	NA	NA	23227764	ESBL-producing E. coli and EHEC in dogs and cats in the Tyrol as possible source of humaninfection	Franiek, N.; Orth, D.; Grif, K.; Ewers, C.; Wieler, L. H.; Thalhammer, J. G.; Würzner, R.	article	2012	original research	NA	2008-2009	bacteria	Escherichia coli ESBL	Genus species ESBL producing Escherichia coli	NA	NA	NA	NA	companion animal	dog	NA	seropositive	NA	NA	NA	NA	NA	NA	NA	NA	NA	Genus species ESBL producing Escherichia coli	Canis lupus familiaris	dog	Mammalia	Carnivora	Canidae	Canis	Escherichia coli ESBL	Bacteria	unknown	unknown	unknown	NA	NA	NA	NA
118	NA	NA	NA	23227764	ESBL-producing E. coli and EHEC in dogs and cats in the Tyrol as possible source of humaninfection	Franiek, N.; Orth, D.; Grif, K.; Ewers, C.; Wieler, L. H.; Thalhammer, J. G.; Würzner, R.	article	2012	original research	NA	2008-2010	bacteria	Escherichia coli EHEC	Escherichia coli EHEC	NA	NA	NA	NA	companion animal	dog	NA	seropositive	NA	NA	NA	NA	NA	NA	NA	NA	NA	Escherichia coli EHEC	Canis lupus familiaris	dog	Mammalia	Carnivora	Canidae	Canis	Escherichia coli EHEC	Bacteria	Enterobacterales	Enterobacteriaceae	Escherichia	NA	NA	NA	NA
119	10.1016/j.jiph.2012.03.007	NA	NA	NA	A 2010 Austrian Salmonella enteritidis PT4 outbreak associated with a laying hen holding previously involved in an S. enteritidis PT4 cluster: Pitfalls of regulatory responses in risk management	Liu, Yu-Lun; Schmid, Daniela; Voss, Astrid Salgado; Kasper, Sabine; Lassnig, Heimo; Ableitner, Oksana; Kornschober, Christian; Karnthaler, Ursula; Allerberger, Franz	article	2012	national surveillance data	B	2010	bacteria	Salmonella Enteritidis	Salmonella Enteritidis	NA	NA	NA	NA	human	human	NA	positive	NA	NA	chicken	egg	NA	NA	NA	NA	NA	Salmonella Enteritidis	Homo sapiens	human	Mammalia	Primates	Hominidae	Homo	Salmonella enterica subsp. enterica serovar Enteritidis	Bacteria	Enterobacterales	Enterobacteriaceae	Salmonella	NA	NA	NA	NA
120	10.1016/j.vetmic.2011.08.009	NA	NA	NA	A potential novel Brucella species isolated from mandibular lymph nodes of red foxes in Austria	Hofer, Erwin; Revilla-Fernández, Sandra; Al Dahouk, Sascha; Riehm, Julia M.; Nöckler, Karsten; Zygmunt, Michel S.; Cloeckaert, Axel; Tomaso, Herbert; Scholz, Holger C.	article	2012	case study	Eastern Austria	2008	bacteria	Brucella	Brucella	NA	NA	NA	NA	wildlife	red fox	NA	positive	NA	NA	NA	NA	NA	NA	NA	NA	NA	Brucella	Vulpes vulpes	red fox	Mammalia	Carnivora	Canidae	Vulpes	Brucella	Bacteria	Hyphomicrobiales	Brucellaceae	Brucella	NA	NA	NA	NA
121	10.1089/vbz.2011.0841	NA	NA	NA	Cross-sectional survey of the seroprevalence of Puumala hantavirus in Austria	Poeppl, Wolfgang; Tobudic, Selma; Winkler, Heide-Maria; Faas, Angelus; Mooseder, Gerhard; Burgmann, Heinz	article	2012	original research	ST, UA, B	2009	virus	Puumala hantavirus	Puumala hantavirus	NA	NA	NA	NA	human	human	NA	seropositive	NA	NA	NA	NA	NA	NA	NA	NA	NA	Puumala hantavirus	Homo sapiens	human	Mammalia	Primates	Hominidae	Homo	Puumala orthohantavirus	Viruses	Bunyavirales	Hantaviridae	Orthohantavirus	NA	NA	NA	NA
122	NA	NA	0043-535X	NA	Findings of Alaria alata mesocercariae in wild boar in Austria: Current knowledge, identification of risk factors and discussion of risk management options	Sailer, A.; Glawischnig, W.; Irschik, I.; Lücker, E.; Riehn, K.; Paulsen, P.	article	2012	original research	LA, UA, ST, B	NA	parasite	Alaria alata	Alaria alata	NA	NA	NA	NA	wildlife	wild boar	NA	positive	NA	NA	NA	NA	NA	NA	NA	NA	NA	Alaria alata	Sus scrofa	pig	Mammalia	Artiodactyla	Suidae	Sus	Alaria alata	Eukaryota	Diplostomida	Diplostomidae	Alaria	NA	NA	NA	NA
123	NA	NA	NA	23109021	First detection of Brucella canis infections in a breeding kennel in Austria	Hofer, E.; Bagó, Z.; Revilla-Fernández, S.; Melzer, F.; Tomaso, H.; López-Goñi, I.; Fasching, G.; Schmoll, F.	article	2012	case study	NA	2010	bacteria	Brucella canis	Brucella canis	NA	NA	NA	NA	companion animal	dog	NA	seropositive and positive	NA	NA	NA	NA	NA	NA	NA	first discovered	NA	Brucella canis	Canis lupus familiaris	dog	Mammalia	Carnivora	Canidae	Canis	Brucella canis	Bacteria	Hyphomicrobiales	Brucellaceae	Brucella	NA	NA	NA	NA
124	NA	NA	NA	22919921	First detection of hepatitis E virus in Austrian pigs by RT-qPCR	Zwettler, D.; Fink, M.; Revilla-Fernändez, S.; Steinrigl, A.; Winter, P.; Köfer, J.	article	2012	original research	NA	2007-2009	virus	Hepatitis E virus	Hepatitis E virus	NA	NA	NA	NA	livestock	pig	NA	positive	NA	NA	NA	NA	NA	NA	NA	NA	NA	Hepatitis E virus	Sus scrofa	pig	Mammalia	Artiodactyla	Suidae	Sus	Orthohepevirus A	Viruses	Hepelivirales	Hepeviridae	Paslahepevirus	NA	NA	NA	NA
126	NA	NA	NA	NA	Two at one blow: Reemergence of tularemia in Upper Austria	Lang, S.; Kleines, M.	article	2012	case study	UA	2010	bacteria	Francisella tularensis	Francisella tularensis	NA	NA	NA	NA	human	human	NA	positive	NA	NA	NA	NA	NA	NA	NA	NA	NA	Francisella tularensis	Homo sapiens	human	Mammalia	Primates	Hominidae	Homo	Francisella tularensis	Bacteria	Thiotrichales	Francisellaceae	Francisella	NA	NA	NA	NA
127	10.1016/j.vetmic.2010.12.012	NA	NA	NA	Detection and molecular analysis of West Nile virus infections in birds of prey in the eastern part of Austria in 2008 and 2009	Wodak, Eveline; Richter, Susanne; Bagó, Zoltán; Revilla-Fernández, Sandra; Weissenböck, Herbert; Nowotny, Norbert; Winter, Petra	article	2011	original research	LA, ST	2008	virus	West Nile virus	West Nile virus	NA	NA	NA	NA	wildlife	goshawk	Accipiter gentilis	seropositive and positive	NA	NA	NA	NA	NA	NA	NA	NA	NA	West Nile virus	Accipiter gentilis	Northern goshawk	Aves	Accipitriformes	Accipitridae	Accipiter	West Nile virus	Viruses	Amarillovirales	Flaviviridae	Orthoflavivirus	NA	NA	NA	NA
127	10.1016/j.vetmic.2010.12.012	NA	NA	NA	Detection and molecular analysis of West Nile virus infections in birds of prey in the eastern part of Austria in 2008 and 2009	Wodak, Eveline; Richter, Susanne; Bagó, Zoltán; Revilla-Fernández, Sandra; Weissenböck, Herbert; Nowotny, Norbert; Winter, Petra	article	2011	original research	VIE	2008	virus	West Nile virus	West Nile virus	NA	NA	NA	NA	wildlife	gyrfalcons	Falco rusticolus	seropositive and positive	NA	NA	NA	NA	NA	NA	NA	NA	NA	West Nile virus	Falco rusticolus	gyrfalcon	Aves	Falconiformes	Falconidae	Falco	West Nile virus	Viruses	Amarillovirales	Flaviviridae	Orthoflavivirus	NA	NA	NA	NA
127	10.1016/j.vetmic.2010.12.012	NA	NA	NA	Detection and molecular analysis of West Nile virus infections in birds of prey in the eastern part of Austria in 2008 and 2009	Wodak, Eveline; Richter, Susanne; Bagó, Zoltán; Revilla-Fernández, Sandra; Weissenböck, Herbert; Nowotny, Norbert; Winter, Petra	article	2011	original research	LA, ST	2008	virus	Influenza A virus	Influenza A virus	NA	NA	NA	NA	wildlife	goshawk	Accipiter gentilis	negative	NA	NA	NA	NA	NA	NA	NA	NA	NA	Influenza A virus	Accipiter gentilis	Northern goshawk	Aves	Accipitriformes	Accipitridae	Accipiter	Influenza A virus	Viruses	Articulavirales	Orthomyxoviridae	Alphainfluenzavirus	NA	NA	NA	NA
127	10.1016/j.vetmic.2010.12.012	NA	NA	NA	Detection and molecular analysis of West Nile virus infections in birds of prey in the eastern part of Austria in 2008 and 2009	Wodak, Eveline; Richter, Susanne; Bagó, Zoltán; Revilla-Fernández, Sandra; Weissenböck, Herbert; Nowotny, Norbert; Winter, Petra	article	2011	original research	VIE	2008	virus	Influenza A virus	Influenza A virus	NA	NA	NA	NA	wildlife	gyrfalcons	Falco rusticolus	negative	NA	NA	NA	NA	NA	NA	NA	NA	NA	Influenza A virus	Falco rusticolus	gyrfalcon	Aves	Falconiformes	Falconidae	Falco	Influenza A virus	Viruses	Articulavirales	Orthomyxoviridae	Alphainfluenzavirus	NA	NA	NA	NA
127	10.1016/j.vetmic.2010.12.012	NA	NA	NA	Detection and molecular analysis of West Nile virus infections in birds of prey in the eastern part of Austria in 2008 and 2009	Wodak, Eveline; Richter, Susanne; Bagó, Zoltán; Revilla-Fernández, Sandra; Weissenböck, Herbert; Nowotny, Norbert; Winter, Petra	article	2011	original research	VIE, LA, ST	2008-2009	virus	West Nile virus	West Nile virus	NA	NA	NA	NA	livestock	chicken	Gallus gallus domesticus	seropositive	NA	NA	NA	NA	NA	NA	NA	NA	NA	West Nile virus	Gallus gallus	chicken	Aves	Galliformes	Phasianidae	Gallus	West Nile virus	Viruses	Amarillovirales	Flaviviridae	Orthoflavivirus	NA	NA	NA	NA
127	10.1016/j.vetmic.2010.12.012	NA	NA	NA	Detection and molecular analysis of West Nile virus infections in birds of prey in the eastern part of Austria in 2008 and 2009	Wodak, Eveline; Richter, Susanne; Bagó, Zoltán; Revilla-Fernández, Sandra; Weissenböck, Herbert; Nowotny, Norbert; Winter, Petra	article	2011	original research	VIE, LA, ST	2008-2009	virus	West Nile virus	West Nile virus	NA	NA	NA	NA	wildlife	domesticated muscovy duck	Anas platyrhynchos domesticus	negative	NA	NA	NA	NA	NA	NA	NA	NA	NA	West Nile virus	Anas platyrhynchos	mallard	Aves	Anseriformes	Anatidae	Anas	West Nile virus	Viruses	Amarillovirales	Flaviviridae	Orthoflavivirus	NA	NA	NA	NA
[truncated: 1,476 more rows]
