# Supplementary material for: A One Health framework for exploring zoonotic interactions demonstrated through a case study
Source: Nat Commun. 2024 Jul 15;15:5650. doi: 10.1038/s41467-024-49967-7 (PMC11250852; doi:10.1038/s41467-024-49967-7)
Supplement: Supplementary file 4 — Supplementary Code [file 41467_2024_49967_MOESM4_ESM.zip › Supplementary Code 1/RawData_and_Cleaning/data_zoonoses_austria4.csv]

ref_id	doi	permalink	ISSN	pmid	reference	author	type_publication	year_published	type_study	location	year_data_collect	type_pathog	pathogen_1	pathogen_2	type_vector	sci_name_vector_1	sci_name_vector_2	prev_vector	type_host	name_host	sci_name_anim_host	prev_anim_host	type_env	prev_env	type_food_1	type_food_2	prev_food	imported	imported_country	emerging	profession_risk
1	10.1007/s10354-021-00862-6	NA	NA	NA	Abnormal liver findings as the first manifestation in a patient with brucellosis : Case report	Medvedeva, Natalia; Lazaruc, Sabrina Cristiana; Mirzaei, Siroos; Mikosch, Peter	article	2022	case study	NA	2019	bacteria	Brucella melitensis	Brucella melitensis	NA	NA	NA	NA	human	human	NA	positive	NA	NA	NA	NA	NA	not sure	Turkey	NA	NA
2	10.5680/wtm000002	NA	NA	NA	Alveolar echinococcosis in a dog in Austria	Haninger, T.; Basso, W. U.; Fuehrer, H.-P.; Geyer, A.; Gumpenberger, M.; Hittmair, K.; Joachim, A.; Lederer, K. A.; Ludewig, E.; Degasperi, B.	article	2022	case study	NA	2020	parasite	Echinococcus multilocularis	Echinococcus multilocularis	NA	NA	NA	NA	companion animal	dog	NA	positive	NA	NA	NA	NA	NA	not sure	Slovakia	NA	NA
3	10.1111/zph.12956	NA	NA	NA	Dogs as carriers of virulent and resistant genotypes of Clostridioides difficile	Finsterwalder, S. K.; Loncaric, I.; Cabal, A.; Szostak, M. P.; Barf, L. M.; Marz, M.; Allerberger, F.; Burgener, I. A.; Tichy, A.; Feßler, A. T.; Schwarz, S.; Monecke, S.; Ehricht, R.; Ruppitsch, W.; Spergser, J.; Künzel, F.	article	2022	original research	VIE	2017	bacteria	Clostridioides difficile	Clostridioides difficile	NA	NA	NA	NA	companion animal	dog	NA	positive	NA	NA	NA	NA	NA	NA	NA	NA	NA
4	10.3390/microorganisms10091761	NA	NA	NA	Hyalomma spp. in Austria—The Tick, the Climate, the Diseases and the Risk for Humans and Animals	Duscher, Georg Gerhard; Kienberger, Stefan; Haslinger, Klaus; Holzer, Barbara; Zimpernik, Irene; Fuchs, Reinhard; Schwarz, Michael; Hufnagl, Peter; Schiefer, Peter; Schmoll, Friedrich	article	2022	original research	AUT	2018	virus	Crimean-Congo hemorrhagic fever orthonairovirus	Crimean-Congo hemorrhagic fever orthonairovirus	NA	NA	NA	NA	livestock	cattle	NA	negative	NA	NA	NA	NA	NA	NA	NA	NA	NA
4	10.3390/microorganisms10091762	NA	NA	NA	Hyalomma spp. in Austria—The Tick, the Climate, the Diseases and the Risk for Humans and Animals	Duscher, Georg Gerhard; Kienberger, Stefan; Haslinger, Klaus; Holzer, Barbara; Zimpernik, Irene; Fuchs, Reinhard; Schwarz, Michael; Hufnagl, Peter; Schiefer, Peter; Schmoll, Friedrich	article	2022	original research	LA, UA	2018-2021	virus	Crimean-Congo hemorrhagic fever orthonairovirus	Crimean-Congo hemorrhagic fever orthonairovirus	tick	Hyalomma	Hyalomma	negative	NA	NA	NA	NA	NA	NA	NA	NA	NA	NA	NA	NA	NA
4	10.3390/microorganisms10091763	NA	NA	NA	Hyalomma spp. in Austria—The Tick, the Climate, the Diseases and the Risk for Humans and Animals	Duscher, Georg Gerhard; Kienberger, Stefan; Haslinger, Klaus; Holzer, Barbara; Zimpernik, Irene; Fuchs, Reinhard; Schwarz, Michael; Hufnagl, Peter; Schiefer, Peter; Schmoll, Friedrich	article	2022	original research	LA, UA	2018-2022	bacteria	Rickettsia	Rickettsia	tick	Hyalomma	Hyalomma	positive	NA	NA	NA	NA	NA	NA	NA	NA	NA	NA	NA	NA	NA
4	10.3390/microorganisms10091764	NA	NA	NA	Hyalomma spp. in Austria—The Tick, the Climate, the Diseases and the Risk for Humans and Animals	Duscher, Georg Gerhard; Kienberger, Stefan; Haslinger, Klaus; Holzer, Barbara; Zimpernik, Irene; Fuchs, Reinhard; Schwarz, Michael; Hufnagl, Peter; Schiefer, Peter; Schmoll, Friedrich	article	2022	original research	LA, UA	2018-2023	parasite	Babesia	Babesia	tick	Hyalomma	Hyalomma	negative	NA	NA	NA	NA	NA	NA	NA	NA	NA	NA	NA	NA	NA
5	10.3390/v14071516	NA	NA	NA	Monitoring Urban Zoonotic Virus Activity: Are City Rats a Promising Surveillance Tool for Emerging Viruses?	Camp, Jeremy V.; Desvars-Larrive, Amélie; Nowotny, Norbert; Walzer, Chris	article	2022	original research	VIE	2016-2018	virus	Encephalomyocarditis virus	Encephalomyocarditis virus	NA	NA	NA	NA	wildlife	brown rat	Rattus norvegicus	negative	NA	NA	NA	NA	NA	NA	NA	NA	NA
5	10.3390/v14071517	NA	NA	NA	Monitoring Urban Zoonotic Virus Activity: Are City Rats a Promising Surveillance Tool for Emerging Viruses?	Camp, Jeremy V.; Desvars-Larrive, Amélie; Nowotny, Norbert; Walzer, Chris	article	2022	original research	VIE	2016-2018	virus	Hepatitis E virus	Hepatitis E virus	NA	NA	NA	NA	wildlife	brown rat	Rattus norvegicus	negative	NA	NA	NA	NA	NA	NA	NA	NA	NA
5	10.3390/v14071518	NA	NA	NA	Monitoring Urban Zoonotic Virus Activity: Are City Rats a Promising Surveillance Tool for Emerging Viruses?	Camp, Jeremy V.; Desvars-Larrive, Amélie; Nowotny, Norbert; Walzer, Chris	article	2022	original research	VIE	2016-2018	virus	Coronavirus	Coronavirus	NA	NA	NA	NA	wildlife	brown rat	Rattus norvegicus	negative	NA	NA	NA	NA	NA	NA	NA	NA	NA
5	10.3390/v14071519	NA	NA	NA	Monitoring Urban Zoonotic Virus Activity: Are City Rats a Promising Surveillance Tool for Emerging Viruses?	Camp, Jeremy V.; Desvars-Larrive, Amélie; Nowotny, Norbert; Walzer, Chris	article	2022	original research	VIE	2016-2018	virus	Flavivirus	Flavivirus	NA	NA	NA	NA	wildlife	brown rat	Rattus norvegicus	negative	NA	NA	NA	NA	NA	NA	NA	NA	NA
5	10.3390/v14071520	NA	NA	NA	Monitoring Urban Zoonotic Virus Activity: Are City Rats a Promising Surveillance Tool for Emerging Viruses?	Camp, Jeremy V.; Desvars-Larrive, Amélie; Nowotny, Norbert; Walzer, Chris	article	2022	original research	VIE	2016-2018	virus	West Nile virus	West Nile virus	NA	NA	NA	NA	wildlife	brown rat	Rattus norvegicus	negative	NA	NA	NA	NA	NA	NA	NA	NA	NA
5	10.3390/v14071521	NA	NA	NA	Monitoring Urban Zoonotic Virus Activity: Are City Rats a Promising Surveillance Tool for Emerging Viruses?	Camp, Jeremy V.; Desvars-Larrive, Amélie; Nowotny, Norbert; Walzer, Chris	article	2022	original research	VIE	2016-2018	virus	Usutu virus	Usutu virus	NA	NA	NA	NA	wildlife	brown rat	Rattus norvegicus	negative	NA	NA	NA	NA	NA	NA	NA	NA	NA
5	10.3390/v14071522	NA	NA	NA	Monitoring Urban Zoonotic Virus Activity: Are City Rats a Promising Surveillance Tool for Emerging Viruses?	Camp, Jeremy V.; Desvars-Larrive, Amélie; Nowotny, Norbert; Walzer, Chris	article	2022	original research	VIE	2016-2018	virus	Hantavirus	Hantavirus	NA	NA	NA	NA	wildlife	brown rat	Rattus norvegicus	negative	NA	NA	NA	NA	NA	NA	NA	NA	NA
5	10.3390/v14071523	NA	NA	NA	Monitoring Urban Zoonotic Virus Activity: Are City Rats a Promising Surveillance Tool for Emerging Viruses?	Camp, Jeremy V.; Desvars-Larrive, Amélie; Nowotny, Norbert; Walzer, Chris	article	2022	original research	VIE	2016-2018	virus	Influenza A virus	Influenza A virus	NA	NA	NA	NA	wildlife	brown rat	Rattus norvegicus	negative	NA	NA	NA	NA	NA	NA	NA	NA	NA
5	10.3390/v14071524	NA	NA	NA	Monitoring Urban Zoonotic Virus Activity: Are City Rats a Promising Surveillance Tool for Emerging Viruses?	Camp, Jeremy V.; Desvars-Larrive, Amélie; Nowotny, Norbert; Walzer, Chris	article	2022	original research	VIE	2016-2018	virus	Chordopoxvirinae	Chordopoxvirinae	NA	NA	NA	NA	wildlife	brown rat	Rattus norvegicus	negative	NA	NA	NA	NA	NA	NA	NA	NA	NA
6	10.5680/wtm000006	NA	NA	NA	Serological detection of antibodies to Coxiella burnetii, Chlamydia abortus, Toxoplasma gondii and Leptospira spp. in New World camelids from Austria	Steinparzer, R.; Knjzek, M.; Zimpernik, I.; Schmoll, F.	article	2022	original research	NA	2018-2020	bacteria	Coxiella burnetii	Coxiella burnetii	NA	NA	NA	NA	livestock	new world camelid	NA	negative	NA	NA	NA	NA	NA	NA	NA	NA	NA
6	10.5680/wtm000007	NA	NA	NA	Serological detection of antibodies to Coxiella burnetii, Chlamydia abortus, Toxoplasma gondii and Leptospira spp. in New World camelids from Austria	Steinparzer, R.; Knjzek, M.; Zimpernik, I.; Schmoll, F.	article	2022	original research	NA	2018-2021	bacteria	Chlamydia abortus	Chlamydia abortus	NA	NA	NA	NA	livestock	new world camelid	NA	negative	NA	NA	NA	NA	NA	NA	NA	NA	NA
6	10.5680/wtm000008	NA	NA	NA	Serological detection of antibodies to Coxiella burnetii, Chlamydia abortus, Toxoplasma gondii and Leptospira spp. in New World camelids from Austria	Steinparzer, R.; Knjzek, M.; Zimpernik, I.; Schmoll, F.	article	2022	original research	NA	2018-2022	parasite	Toxoplasma gondii	Toxoplasma gondii	NA	NA	NA	NA	livestock	new world camelid	NA	seropositive	NA	NA	NA	NA	NA	NA	NA	NA	NA
6	10.5680/wtm000009	NA	NA	NA	Serological detection of antibodies to Coxiella burnetii, Chlamydia abortus, Toxoplasma gondii and Leptospira spp. in New World camelids from Austria	Steinparzer, R.; Knjzek, M.; Zimpernik, I.; Schmoll, F.	article	2022	original research	NA	2018-2023	bacteria	Leptospira	Leptospira	NA	NA	NA	NA	livestock	new world camelid	NA	seropositive	NA	NA	NA	NA	NA	NA	NA	NA	NA
7	10.1186/s13071-022-05270-2	NA	NA	NA	Strongyloides stercoralis infection in dogs in Austria: two case reports	Unterköfler, Maria Sophia; Eipeldauer, Iris; Merz, Sophie; Pantchev, Nikola; Hermann, Josef; Brunthaler, René; Basso, Walter; Hinney, Barbara	article	2022	case study	ST	NA	parasite	Strongyloides stercoralis	Strongyloides stercoralis	NA	NA	NA	NA	companion animal	dog	NA	positive	NA	NA	NA	NA	NA	NA	NA	NA	NA
7	10.1186/s13071-022-05270-3	NA	NA	NA	Strongyloides stercoralis infection in dogs in Austria: two case reports	Unterköfler, Maria Sophia; Eipeldauer, Iris; Merz, Sophie; Pantchev, Nikola; Hermann, Josef; Brunthaler, René; Basso, Walter; Hinney, Barbara	article	2022	case study	ST	NA	parasite	Strongyloides stercoralis	Strongyloides stercoralis	NA	NA	NA	NA	companion animal	dog	NA	positive	NA	NA	NA	NA	NA	possible	Slovakia	NA	NA
8	10.3390/pathogens11050506	NA	NA	NA	Vector Surveillance and Pathogen Detection in the Working Areas of Military Working Dogs in Eastern Austria	Sonnberger, Bernhard W.; Wortha, Licha N.; Rackl, Dietmar; Obwaller, Adelheid G.; Joachim, Anja; Fuehrer, Hans-Peter	article	2022	original research	B	2019	parasite	Dirofilaria repens	Dirofilaria repens	mosquito	Culex	Culex pipiens sensu latom, Culex modestus,	negative	NA	NA	NA	NA	NA	NA	NA	NA	NA	NA	NA	NA	dog handler, military working dog
8	10.3390/pathogens11050507	NA	NA	NA	Vector Surveillance and Pathogen Detection in the Working Areas of Military Working Dogs in Eastern Austria	Sonnberger, Bernhard W.; Wortha, Licha N.; Rackl, Dietmar; Obwaller, Adelheid G.; Joachim, Anja; Fuehrer, Hans-Peter	article	2022	original research	B	2019	parasite	Dirofilaria repens	Dirofilaria repens	mosquito	Aedes	Aedes vexan, Ochlerotatus stictitu, Ochlerotatus dorsalis	negative	NA	NA	NA	NA	NA	NA	NA	NA	NA	NA	NA	NA	dog handler, military working dog
8	10.3390/pathogens11050508	NA	NA	NA	Vector Surveillance and Pathogen Detection in the Working Areas of Military Working Dogs in Eastern Austria	Sonnberger, Bernhard W.; Wortha, Licha N.; Rackl, Dietmar; Obwaller, Adelheid G.; Joachim, Anja; Fuehrer, Hans-Peter	article	2022	original research	B	2019	parasite	Dirofilaria repens	Dirofilaria repens	mosquito	Coquillettidia richiardii	Coquillettidia richiardii	negative	NA	NA	NA	NA	NA	NA	NA	NA	NA	NA	NA	NA	dog handler, military working dog
8	10.3390/pathogens11050509	NA	NA	NA	Vector Surveillance and Pathogen Detection in the Working Areas of Military Working Dogs in Eastern Austria	Sonnberger, Bernhard W.; Wortha, Licha N.; Rackl, Dietmar; Obwaller, Adelheid G.; Joachim, Anja; Fuehrer, Hans-Peter	article	2022	original research	B	2019	parasite	Dirofilaria repens	Dirofilaria repens	mosquito	Culiseta annulata	Culiseta annulata	negative	NA	NA	NA	NA	NA	NA	NA	NA	NA	NA	NA	NA	dog handler, military working dog
8	10.3390/pathogens11050510	NA	NA	NA	Vector Surveillance and Pathogen Detection in the Working Areas of Military Working Dogs in Eastern Austria	Sonnberger, Bernhard W.; Wortha, Licha N.; Rackl, Dietmar; Obwaller, Adelheid G.; Joachim, Anja; Fuehrer, Hans-Peter	article	2022	original research	B	2019	parasite	Dirofilaria repens	Dirofilaria repens	mosquito	Anopheles	Anopheles claviger	negative	NA	NA	NA	NA	NA	NA	NA	NA	NA	NA	NA	NA	dog handler, military working dog
8	10.3390/pathogens11050511	NA	NA	NA	Vector Surveillance and Pathogen Detection in the Working Areas of Military Working Dogs in Eastern Austria	Sonnberger, Bernhard W.; Wortha, Licha N.; Rackl, Dietmar; Obwaller, Adelheid G.; Joachim, Anja; Fuehrer, Hans-Peter	article	2022	original research	B	2019-2020	bacteria	Borrelia	Borrelia afzelii, Borrelia miyamotoi, Borrelia garinii, Borrelia burgdorferi, Borrelia lustinaniae, Borrelia valesiana	tick	Ixodes ricinus	Ixodes ricinus	positive	NA	NA	NA	NA	NA	NA	NA	NA	NA	NA	NA	NA	dog handler, military working dog
8	10.3390/pathogens11050512	NA	NA	NA	Vector Surveillance and Pathogen Detection in the Working Areas of Military Working Dogs in Eastern Austria	Sonnberger, Bernhard W.; Wortha, Licha N.; Rackl, Dietmar; Obwaller, Adelheid G.; Joachim, Anja; Fuehrer, Hans-Peter	article	2022	original research	B	2019-2020	parasite	Babesia microti	Babesia microti	tick	Ixodes ricinus	Ixodes ricinus	positive	NA	NA	NA	NA	NA	NA	NA	NA	NA	NA	NA	NA	dog handler, military working dog
8	10.3390/pathogens11050513	NA	NA	NA	Vector Surveillance and Pathogen Detection in the Working Areas of Military Working Dogs in Eastern Austria	Sonnberger, Bernhard W.; Wortha, Licha N.; Rackl, Dietmar; Obwaller, Adelheid G.; Joachim, Anja; Fuehrer, Hans-Peter	article	2022	original research	B	2019-2020	bacteria	Rickettsia helvetica	Rickettsia helvetica	tick	Ixodes ricinus	Ixodes ricinus	positive	NA	NA	NA	NA	NA	NA	NA	NA	NA	NA	NA	NA	dog handler, military working dog
8	10.3390/pathogens11050514	NA	NA	NA	Vector Surveillance and Pathogen Detection in the Working Areas of Military Working Dogs in Eastern Austria	Sonnberger, Bernhard W.; Wortha, Licha N.; Rackl, Dietmar; Obwaller, Adelheid G.; Joachim, Anja; Fuehrer, Hans-Peter	article	2022	original research	B	2019-2020	bacteria	Bartonella	Bartonella	tick	Ixodes ricinus	Ixodes ricinus	positive	NA	NA	NA	NA	NA	NA	NA	NA	NA	NA	NA	NA	dog handler, military working dog
8	10.3390/pathogens11050515	NA	NA	NA	Vector Surveillance and Pathogen Detection in the Working Areas of Military Working Dogs in Eastern Austria	Sonnberger, Bernhard W.; Wortha, Licha N.; Rackl, Dietmar; Obwaller, Adelheid G.; Joachim, Anja; Fuehrer, Hans-Peter	article	2022	original research	B	2019-2020	bacteria	Borrelia	Borrelia afzelii, Borrelia miyamotoi, Borrelia garinii, Borrelia burgdorferi, Borrelia lustinaniae, Borrelia valesiana	tick	Haemaphysalis inermis	Haemaphysalis inermis	negative	NA	NA	NA	NA	NA	NA	NA	NA	NA	NA	NA	NA	dog handler, military working dog
8	10.3390/pathogens11050516	NA	NA	NA	Vector Surveillance and Pathogen Detection in the Working Areas of Military Working Dogs in Eastern Austria	Sonnberger, Bernhard W.; Wortha, Licha N.; Rackl, Dietmar; Obwaller, Adelheid G.; Joachim, Anja; Fuehrer, Hans-Peter	article	2022	original research	B	2019-2020	parasite	Babesia microti	Babesia microti	tick	Haemaphysalis inermis	Haemaphysalis inermis	negative	NA	NA	NA	NA	NA	NA	NA	NA	NA	NA	NA	NA	dog handler, military working dog
8	10.3390/pathogens11050517	NA	NA	NA	Vector Surveillance and Pathogen Detection in the Working Areas of Military Working Dogs in Eastern Austria	Sonnberger, Bernhard W.; Wortha, Licha N.; Rackl, Dietmar; Obwaller, Adelheid G.; Joachim, Anja; Fuehrer, Hans-Peter	article	2022	original research	B	2019-2020	bacteria	Rickettsia helvetica	Rickettsia helvetica	tick	Haemaphysalis inermis	Haemaphysalis inermis	positive	NA	NA	NA	NA	NA	NA	NA	NA	NA	NA	NA	NA	dog handler, military working dog
8	10.3390/pathogens11050518	NA	NA	NA	Vector Surveillance and Pathogen Detection in the Working Areas of Military Working Dogs in Eastern Austria	Sonnberger, Bernhard W.; Wortha, Licha N.; Rackl, Dietmar; Obwaller, Adelheid G.; Joachim, Anja; Fuehrer, Hans-Peter	article	2022	original research	B	2019-2020	bacteria	Bartonella	Bartonella	tick	Haemaphysalis inermis	Haemaphysalis inermis	positive	NA	NA	NA	NA	NA	NA	NA	NA	NA	NA	NA	NA	dog handler, military working dog
8	10.3390/pathogens11050519	NA	NA	NA	Vector Surveillance and Pathogen Detection in the Working Areas of Military Working Dogs in Eastern Austria	Sonnberger, Bernhard W.; Wortha, Licha N.; Rackl, Dietmar; Obwaller, Adelheid G.; Joachim, Anja; Fuehrer, Hans-Peter	article	2022	original research	B	2019-2020	bacteria	Borrelia	Borrelia afzelii, Borrelia miyamotoi, Borrelia garinii, Borrelia burgdorferi, Borrelia lustinaniae, Borrelia valesiana	tick	Dermacentor reticulatus	Dermacentor reticulatus	negative	NA	NA	NA	NA	NA	NA	NA	NA	NA	NA	NA	NA	dog handler, military working dog
8	10.3390/pathogens11050520	NA	NA	NA	Vector Surveillance and Pathogen Detection in the Working Areas of Military Working Dogs in Eastern Austria	Sonnberger, Bernhard W.; Wortha, Licha N.; Rackl, Dietmar; Obwaller, Adelheid G.; Joachim, Anja; Fuehrer, Hans-Peter	article	2022	original research	B	2019-2020	parasite	Babesia microti	Babesia microti	tick	Dermacentor reticulatus	Dermacentor reticulatus	negative	NA	NA	NA	NA	NA	NA	NA	NA	NA	NA	NA	NA	dog handler, military working dog
8	10.3390/pathogens11050521	NA	NA	NA	Vector Surveillance and Pathogen Detection in the Working Areas of Military Working Dogs in Eastern Austria	Sonnberger, Bernhard W.; Wortha, Licha N.; Rackl, Dietmar; Obwaller, Adelheid G.; Joachim, Anja; Fuehrer, Hans-Peter	article	2022	original research	B	2019-2020	bacteria	Rickettsia helvetica	Rickettsia helvetica	tick	Dermacentor reticulatus	Dermacentor reticulatus	positive	NA	NA	NA	NA	NA	NA	NA	NA	NA	NA	NA	NA	dog handler, military working dog
8	10.3390/pathogens11050522	NA	NA	NA	Vector Surveillance and Pathogen Detection in the Working Areas of Military Working Dogs in Eastern Austria	Sonnberger, Bernhard W.; Wortha, Licha N.; Rackl, Dietmar; Obwaller, Adelheid G.; Joachim, Anja; Fuehrer, Hans-Peter	article	2022	original research	B	2019-2020	bacteria	Bartonella	Bartonella	tick	Dermacentor reticulatus	Dermacentor reticulatus	positive	NA	NA	NA	NA	NA	NA	NA	NA	NA	NA	NA	NA	dog handler, military working dog
8	10.3390/pathogens11050523	NA	NA	NA	Vector Surveillance and Pathogen Detection in the Working Areas of Military Working Dogs in Eastern Austria	Sonnberger, Bernhard W.; Wortha, Licha N.; Rackl, Dietmar; Obwaller, Adelheid G.; Joachim, Anja; Fuehrer, Hans-Peter	article	2022	original research	B	2019-2020	bacteria	Borrelia	Borrelia afzelii, Borrelia miyamotoi, Borrelia garinii, Borrelia burgdorferi, Borrelia lustinaniae, Borrelia valesiana	tick	Haemaphysalis concinna	Haemaphysalis concinNA	negative	NA	NA	NA	NA	NA	NA	NA	NA	NA	NA	NA	NA	dog handler, military working dog
8	10.3390/pathogens11050524	NA	NA	NA	Vector Surveillance and Pathogen Detection in the Working Areas of Military Working Dogs in Eastern Austria	Sonnberger, Bernhard W.; Wortha, Licha N.; Rackl, Dietmar; Obwaller, Adelheid G.; Joachim, Anja; Fuehrer, Hans-Peter	article	2022	original research	B	2019-2020	parasite	Babesia microti	Babesia microti	tick	Haemaphysalis concinna	Haemaphysalis concinNA	negative	NA	NA	NA	NA	NA	NA	NA	NA	NA	NA	NA	NA	dog handler, military working dog
8	10.3390/pathogens11050525	NA	NA	NA	Vector Surveillance and Pathogen Detection in the Working Areas of Military Working Dogs in Eastern Austria	Sonnberger, Bernhard W.; Wortha, Licha N.; Rackl, Dietmar; Obwaller, Adelheid G.; Joachim, Anja; Fuehrer, Hans-Peter	article	2022	original research	B	2019-2020	bacteria	Rickettsia helvetica	Rickettsia helvetica	tick	Haemaphysalis concinna	Haemaphysalis concinNA	negative	NA	NA	NA	NA	NA	NA	NA	NA	NA	NA	NA	NA	dog handler, military working dog
8	10.3390/pathogens11050526	NA	NA	NA	Vector Surveillance and Pathogen Detection in the Working Areas of Military Working Dogs in Eastern Austria	Sonnberger, Bernhard W.; Wortha, Licha N.; Rackl, Dietmar; Obwaller, Adelheid G.; Joachim, Anja; Fuehrer, Hans-Peter	article	2022	original research	B	2019-2020	bacteria	Bartonella	Bartonella	tick	Haemaphysalis concinna	Haemaphysalis concinNA	positive	NA	NA	NA	NA	NA	NA	NA	NA	NA	NA	NA	NA	dog handler, military working dog
8	10.1111/tbed.14015	NA	NA	NA	Zoonotic pathogen screening of striped field mice Apodemus agrarius from Austria	Jeske, Kathrin; Herzig-Straschil, Barbara; Răileanu, Cristian; Kunec, Dusan; Tauchmann, Oliver; Emirhar, Duygu; Schmidt, Sabrina; Trimpert, Jakob; Silaghi, Cornelia; Heckel, Gerald; Ulrich, Rainer G.; Drewes, Stephan	article	2022	original research	B	20.112.017	virus	Dobrava–Belgrade virus	Dobrava–Belgrade orthohantavirus	NA	NA	NA	NA	wildlife	striped field mouse	Apodemus agrarius	positive	NA	NA	NA	NA	NA	NA	NA	NA	NA
8	10.1111/tbed.14016	NA	NA	NA	Zoonotic pathogen screening of striped field mice Apodemus agrarius from Austria	Jeske, Kathrin; Herzig-Straschil, Barbara; Răileanu, Cristian; Kunec, Dusan; Tauchmann, Oliver; Emirhar, Duygu; Schmidt, Sabrina; Trimpert, Jakob; Silaghi, Cornelia; Heckel, Gerald; Ulrich, Rainer G.; Drewes, Stephan	article	2022	original research	B	20.112.017	bacteria	Leptospira borgpetersenii	Leptospira borgpetersenii	NA	NA	NA	NA	wildlife	striped field mouse	Apodemus agrarius	positive	NA	NA	NA	NA	NA	NA	NA	NA	NA
8	10.1111/tbed.14017	NA	NA	NA	Zoonotic pathogen screening of striped field mice Apodemus agrarius from Austria	Jeske, Kathrin; Herzig-Straschil, Barbara; Răileanu, Cristian; Kunec, Dusan; Tauchmann, Oliver; Emirhar, Duygu; Schmidt, Sabrina; Trimpert, Jakob; Silaghi, Cornelia; Heckel, Gerald; Ulrich, Rainer G.; Drewes, Stephan	article	2022	original research	B	20.112.017	bacteria	Bartonella taylorii	Bartonella taylorii	NA	NA	NA	NA	wildlife	striped field mouse	Apodemus agrarius	positive	NA	NA	NA	NA	NA	NA	NA	NA	NA
8	10.1111/tbed.14018	NA	NA	NA	Zoonotic pathogen screening of striped field mice Apodemus agrarius from Austria	Jeske, Kathrin; Herzig-Straschil, Barbara; Răileanu, Cristian; Kunec, Dusan; Tauchmann, Oliver; Emirhar, Duygu; Schmidt, Sabrina; Trimpert, Jakob; Silaghi, Cornelia; Heckel, Gerald; Ulrich, Rainer G.; Drewes, Stephan	article	2022	original research	B	20.112.017	bacteria	Borrelia miyamotoi	Borrelia miyamotoi	NA	NA	NA	NA	wildlife	striped field mouse	Apodemus agrarius	positive	NA	NA	NA	NA	NA	NA	NA	NA	NA
8	10.1111/tbed.14019	NA	NA	NA	Zoonotic pathogen screening of striped field mice Apodemus agrarius from Austria	Jeske, Kathrin; Herzig-Straschil, Barbara; Răileanu, Cristian; Kunec, Dusan; Tauchmann, Oliver; Emirhar, Duygu; Schmidt, Sabrina; Trimpert, Jakob; Silaghi, Cornelia; Heckel, Gerald; Ulrich, Rainer G.; Drewes, Stephan	article	2022	original research	B	20.112.017	bacteria	Candidatus Neoehrlichia mikurensis	Candidatus Neoehrlichia mikurensis	NA	NA	NA	NA	wildlife	striped field mouse	Apodemus agrarius	positive	NA	NA	NA	NA	NA	NA	NA	NA	NA
8	10.1111/tbed.14020	NA	NA	NA	Zoonotic pathogen screening of striped field mice Apodemus agrarius from Austria	Jeske, Kathrin; Herzig-Straschil, Barbara; Răileanu, Cristian; Kunec, Dusan; Tauchmann, Oliver; Emirhar, Duygu; Schmidt, Sabrina; Trimpert, Jakob; Silaghi, Cornelia; Heckel, Gerald; Ulrich, Rainer G.; Drewes, Stephan	article	2022	original research	B	20.112.017	parasite	Babesia	Babesia	NA	NA	NA	NA	wildlife	striped field mouse	Apodemus agrarius	negative	NA	NA	NA	NA	NA	NA	NA	NA	NA
8	10.1111/tbed.14021	NA	NA	NA	Zoonotic pathogen screening of striped field mice Apodemus agrarius from Austria	Jeske, Kathrin; Herzig-Straschil, Barbara; Răileanu, Cristian; Kunec, Dusan; Tauchmann, Oliver; Emirhar, Duygu; Schmidt, Sabrina; Trimpert, Jakob; Silaghi, Cornelia; Heckel, Gerald; Ulrich, Rainer G.; Drewes, Stephan	article	2022	original research	B	20.112.017	parasite	Anaplasma	Anaplasma	NA	NA	NA	NA	wildlife	striped field mouse	Apodemus agrarius	negative	NA	NA	NA	NA	NA	NA	NA	NA	NA
8	10.1111/tbed.14022	NA	NA	NA	Zoonotic pathogen screening of striped field mice Apodemus agrarius from Austria	Jeske, Kathrin; Herzig-Straschil, Barbara; Răileanu, Cristian; Kunec, Dusan; Tauchmann, Oliver; Emirhar, Duygu; Schmidt, Sabrina; Trimpert, Jakob; Silaghi, Cornelia; Heckel, Gerald; Ulrich, Rainer G.; Drewes, Stephan	article	2022	original research	B	20.112.017	bacteria	Ehrlichia	Ehrlichia	NA	NA	NA	NA	wildlife	striped field mouse	Apodemus agrarius	negative	NA	NA	NA	NA	NA	NA	NA	NA	NA
8	10.1111/tbed.14023	NA	NA	NA	Zoonotic pathogen screening of striped field mice Apodemus agrarius from Austria	Jeske, Kathrin; Herzig-Straschil, Barbara; Răileanu, Cristian; Kunec, Dusan; Tauchmann, Oliver; Emirhar, Duygu; Schmidt, Sabrina; Trimpert, Jakob; Silaghi, Cornelia; Heckel, Gerald; Ulrich, Rainer G.; Drewes, Stephan	article	2022	original research	B	20.112.017	bacteria	Rickettsia	Rickettsia	NA	NA	NA	NA	wildlife	striped field mouse	Apodemus agrarius	negative	NA	NA	NA	NA	NA	NA	NA	NA	NA
9	10.1111/tbed.13963	NA	NA	NA	A potential zoonotic threat: First detection of Baylisascaris procyonis in a wild raccoon from Austria	Duscher, Georg Gerhard; Frantz, Alain C.; Kuebber-Heiss, Anna; Fuehrer, Hans-Peter; Heddergott, Mike	article	2021	case study	VO	2019	parasite	Baylisascaris procyonis	Baylisascaris procyonis	NA	NA	NA	NA	wildlife	raccoon	Procyon lotor	positive	NA	NA	NA	NA	NA	NA	NA	first discovered	NA
10	10.1016/j.ttbdis.2021.101719	NA	NA	NA	Babesia spp. and Anaplasma phagocytophilum in free-ranging wild ungulates in central Austria	Kogler, Stefan; Gotthalmseder, Eva; Shahi-Barogh, Bita; Harl, Josef; Fuehrer, Hans-Peter	article	2021	original research	UA, ST	2017	parasite	Trypanosomatida	Trypanosomatida	NA	NA	NA	NA	wildlife	roe deer	Capreolus capreolus	negative	NA	NA	NA	NA	NA	NA	NA	NA	NA
10	10.1016/j.ttbdis.2021.101720	NA	NA	NA	Babesia spp. and Anaplasma phagocytophilum in free-ranging wild ungulates in central Austria	Kogler, Stefan; Gotthalmseder, Eva; Shahi-Barogh, Bita; Harl, Josef; Fuehrer, Hans-Peter	article	2021	original research	ST	2017, 2018	parasite	Trypanosomatida	Trypanosomatida	NA	NA	NA	NA	wildlife	red deer	Cervus elaphus	negative	NA	NA	NA	NA	NA	NA	NA	NA	NA
10	10.1016/j.ttbdis.2021.101721	NA	NA	NA	Babesia spp. and Anaplasma phagocytophilum in free-ranging wild ungulates in central Austria	Kogler, Stefan; Gotthalmseder, Eva; Shahi-Barogh, Bita; Harl, Josef; Fuehrer, Hans-Peter	article	2021	original research	ST	2018	parasite	Trypanosomatida	Trypanosomatida	NA	NA	NA	NA	wildlife	chamois	Rupicapra rupicapra	negative	NA	NA	NA	NA	NA	NA	NA	NA	NA
10	10.1016/j.ttbdis.2021.101722	NA	NA	NA	Babesia spp. and Anaplasma phagocytophilum in free-ranging wild ungulates in central Austria	Kogler, Stefan; Gotthalmseder, Eva; Shahi-Barogh, Bita; Harl, Josef; Fuehrer, Hans-Peter	article	2021	original research	ST	2018	parasite	Trypanosomatida	Trypanosomatida	NA	NA	NA	NA	wildlife	mouflon	Ovis gmelini	negative	NA	NA	NA	NA	NA	NA	NA	NA	NA
10	10.1016/j.ttbdis.2021.101723	NA	NA	NA	Babesia spp. and Anaplasma phagocytophilum in free-ranging wild ungulates in central Austria	Kogler, Stefan; Gotthalmseder, Eva; Shahi-Barogh, Bita; Harl, Josef; Fuehrer, Hans-Peter	article	2021	original research	UA, ST	2017	parasite	Filarioidea	Filarioidea	NA	NA	NA	NA	wildlife	roe deer	Capreolus capreolus	negative	NA	NA	NA	NA	NA	NA	NA	NA	NA
10	10.1016/j.ttbdis.2021.101724	NA	NA	NA	Babesia spp. and Anaplasma phagocytophilum in free-ranging wild ungulates in central Austria	Kogler, Stefan; Gotthalmseder, Eva; Shahi-Barogh, Bita; Harl, Josef; Fuehrer, Hans-Peter	article	2021	original research	ST	2017, 2018	parasite	Filarioidea	Filarioidea	NA	NA	NA	NA	wildlife	red deer	Cervus elaphus	negative	NA	NA	NA	NA	NA	NA	NA	NA	NA
10	10.1016/j.ttbdis.2021.101725	NA	NA	NA	Babesia spp. and Anaplasma phagocytophilum in free-ranging wild ungulates in central Austria	Kogler, Stefan; Gotthalmseder, Eva; Shahi-Barogh, Bita; Harl, Josef; Fuehrer, Hans-Peter	article	2021	original research	ST	2018	parasite	Filarioidea	Filarioidea	NA	NA	NA	NA	wildlife	chamois	Rupicapra rupicapra	negative	NA	NA	NA	NA	NA	NA	NA	NA	NA
10	10.1016/j.ttbdis.2021.101726	NA	NA	NA	Babesia spp. and Anaplasma phagocytophilum in free-ranging wild ungulates in central Austria	Kogler, Stefan; Gotthalmseder, Eva; Shahi-Barogh, Bita; Harl, Josef; Fuehrer, Hans-Peter	article	2021	original research	ST	2018	parasite	Filarioidea	Filarioidea	NA	NA	NA	NA	wildlife	mouflon	Ovis gmelini	negative	NA	NA	NA	NA	NA	NA	NA	NA	NA
10	10.1016/j.ttbdis.2021.101727	NA	NA	NA	Babesia spp. and Anaplasma phagocytophilum in free-ranging wild ungulates in central Austria	Kogler, Stefan; Gotthalmseder, Eva; Shahi-Barogh, Bita; Harl, Josef; Fuehrer, Hans-Peter	article	2021	original research	UA, ST	2017	bacteria	Rickettsia	Rickettsia	NA	NA	NA	NA	wildlife	roe deer	Capreolus capreolus	negative	NA	NA	NA	NA	NA	NA	NA	NA	NA
10	10.1016/j.ttbdis.2021.101728	NA	NA	NA	Babesia spp. and Anaplasma phagocytophilum in free-ranging wild ungulates in central Austria	Kogler, Stefan; Gotthalmseder, Eva; Shahi-Barogh, Bita; Harl, Josef; Fuehrer, Hans-Peter	article	2021	original research	ST	2017, 2018	bacteria	Rickettsia	Rickettsia	NA	NA	NA	NA	wildlife	red deer	Cervus elaphus	negative	NA	NA	NA	NA	NA	NA	NA	NA	NA
10	10.1016/j.ttbdis.2021.101729	NA	NA	NA	Babesia spp. and Anaplasma phagocytophilum in free-ranging wild ungulates in central Austria	Kogler, Stefan; Gotthalmseder, Eva; Shahi-Barogh, Bita; Harl, Josef; Fuehrer, Hans-Peter	article	2021	original research	ST	2018	bacteria	Rickettsia	Rickettsia	NA	NA	NA	NA	wildlife	chamois	Rupicapra rupicapra	negative	NA	NA	NA	NA	NA	NA	NA	NA	NA
10	10.1016/j.ttbdis.2021.101730	NA	NA	NA	Babesia spp. and Anaplasma phagocytophilum in free-ranging wild ungulates in central Austria	Kogler, Stefan; Gotthalmseder, Eva; Shahi-Barogh, Bita; Harl, Josef; Fuehrer, Hans-Peter	article	2021	original research	ST	2018	bacteria	Rickettsia	Rickettsia	NA	NA	NA	NA	wildlife	mouflon	Ovis gmelini	negative	NA	NA	NA	NA	NA	NA	NA	NA	NA
10	10.1016/j.ttbdis.2021.101731	NA	NA	NA	Babesia spp. and Anaplasma phagocytophilum in free-ranging wild ungulates in central Austria	Kogler, Stefan; Gotthalmseder, Eva; Shahi-Barogh, Bita; Harl, Josef; Fuehrer, Hans-Peter	article	2021	original research	UA, ST	2017	parasite	Babesia capreoli	Babesia capreoli	NA	NA	NA	NA	wildlife	roe deer	Capreolus capreolus	seropositive	NA	NA	NA	NA	NA	NA	NA	NA	NA
10	10.1016/j.ttbdis.2021.101732	NA	NA	NA	Babesia spp. and Anaplasma phagocytophilum in free-ranging wild ungulates in central Austria	Kogler, Stefan; Gotthalmseder, Eva; Shahi-Barogh, Bita; Harl, Josef; Fuehrer, Hans-Peter	article	2021	original research	ST	2017, 2018	parasite	Babesia divergens	Babesia divergens	NA	NA	NA	NA	wildlife	red deer	Cervus elaphus	seropositive	NA	NA	NA	NA	NA	NA	NA	NA	NA
10	10.1016/j.ttbdis.2021.101733	NA	NA	NA	Babesia spp. and Anaplasma phagocytophilum in free-ranging wild ungulates in central Austria	Kogler, Stefan; Gotthalmseder, Eva; Shahi-Barogh, Bita; Harl, Josef; Fuehrer, Hans-Peter	article	2021	original research	ST	2018	parasite	Babesia	Babesia	NA	NA	NA	NA	wildlife	chamois	Rupicapra rupicapra	negative	NA	NA	NA	NA	NA	NA	NA	NA	NA
10	10.1016/j.ttbdis.2021.101734	NA	NA	NA	Babesia spp. and Anaplasma phagocytophilum in free-ranging wild ungulates in central Austria	Kogler, Stefan; Gotthalmseder, Eva; Shahi-Barogh, Bita; Harl, Josef; Fuehrer, Hans-Peter	article	2021	original research	ST	2018	parasite	Babesia capreoli	Babesia capreoli	NA	NA	NA	NA	wildlife	mouflon	Ovis gmelini	seropositive	NA	NA	NA	NA	NA	NA	NA	NA	NA
10	10.1016/j.ttbdis.2021.101735	NA	NA	NA	Babesia spp. and Anaplasma phagocytophilum in free-ranging wild ungulates in central Austria	Kogler, Stefan; Gotthalmseder, Eva; Shahi-Barogh, Bita; Harl, Josef; Fuehrer, Hans-Peter	article	2021	original research	UA, ST	2017	parasite	Anaplasma phagocytophilum	Anaplasma phagocytophilum	NA	NA	NA	NA	wildlife	roe deer	Capreolus capreolus	seropositive	NA	NA	NA	NA	NA	NA	NA	NA	NA
10	10.1016/j.ttbdis.2021.101736	NA	NA	NA	Babesia spp. and Anaplasma phagocytophilum in free-ranging wild ungulates in central Austria	Kogler, Stefan; Gotthalmseder, Eva; Shahi-Barogh, Bita; Harl, Josef; Fuehrer, Hans-Peter	article	2021	original research	ST	2017, 2018	parasite	Anaplasma phagocytophilum	Anaplasma phagocytophilum	NA	NA	NA	NA	wildlife	red deer	Cervus elaphus	negative	NA	NA	NA	NA	NA	NA	NA	NA	NA
10	10.1016/j.ttbdis.2021.101737	NA	NA	NA	Babesia spp. and Anaplasma phagocytophilum in free-ranging wild ungulates in central Austria	Kogler, Stefan; Gotthalmseder, Eva; Shahi-Barogh, Bita; Harl, Josef; Fuehrer, Hans-Peter	article	2021	original research	ST	2018	parasite	Anaplasma phagocytophilum	Anaplasma phagocytophilum	NA	NA	NA	NA	wildlife	chamois	Rupicapra rupicapra	negative	NA	NA	NA	NA	NA	NA	NA	NA	NA
10	10.1016/j.ttbdis.2021.101738	NA	NA	NA	Babesia spp. and Anaplasma phagocytophilum in free-ranging wild ungulates in central Austria	Kogler, Stefan; Gotthalmseder, Eva; Shahi-Barogh, Bita; Harl, Josef; Fuehrer, Hans-Peter	article	2021	original research	ST	2018	parasite	Anaplasma phagocytophilum	Anaplasma phagocytophilum	NA	NA	NA	NA	wildlife	mouflon	Ovis gmelini	negative	NA	NA	NA	NA	NA	NA	NA	NA	NA
11	10.3201/eid2704.203366	NA	NA	NA	Infections with Tickborne Pathogens after Tick Bite, Austria, 2015-2018	Markowicz, Mateusz; Schötta, Anna-Margarita; Höss, Dieter; Kundi, Michael; Schray, Christina; Stockinger, Hannes; Stanek, Gerold	article	2021	original research	VIE, TY	2015-2018	parasite	Anaplasma phagocytophilum	Anaplasma phagocytophilum	tick	Ixodes ricinus	Ixodes ricinus	positive	human	human	NA	seropositive	NA	NA	NA	NA	NA	NA	NA	NA	NA
11	10.3201/eid2704.203367	NA	NA	NA	Infections with Tickborne Pathogens after Tick Bite, Austria, 2015-2018	Markowicz, Mateusz; Schötta, Anna-Margarita; Höss, Dieter; Kundi, Michael; Schray, Christina; Stockinger, Hannes; Stanek, Gerold	article	2021	original research	VIE, TY	2015-2018	bacteria	Rickettsia	Rickettsia helvetica, Rickettsia monoacensis	tick	Ixodes ricinus	Ixodes ricinus	positive	human	human	NA	seropositive	NA	NA	NA	NA	NA	NA	NA	NA	NA
11	10.3201/eid2704.203368	NA	NA	NA	Infections with Tickborne Pathogens after Tick Bite, Austria, 2015-2018	Markowicz, Mateusz; Schötta, Anna-Margarita; Höss, Dieter; Kundi, Michael; Schray, Christina; Stockinger, Hannes; Stanek, Gerold	article	2021	original research	VIE, TY	2015-2018	bacteria	Candidatus Neoehrlichia mikurensis	Candidatus Neoehrlichia mikurensis	tick	Ixodes ricinus	Ixodes ricinus	positive	human	human	NA	positive	NA	NA	NA	NA	NA	NA	NA	NA	NA
11	10.3201/eid2704.203369	NA	NA	NA	Infections with Tickborne Pathogens after Tick Bite, Austria, 2015-2018	Markowicz, Mateusz; Schötta, Anna-Margarita; Höss, Dieter; Kundi, Michael; Schray, Christina; Stockinger, Hannes; Stanek, Gerold	article	2021	original research	VIE, TY	2015-2018	parasite	Babesia microti	Babesia microti	tick	Ixodes ricinus	Ixodes ricinus	NA	human	human	NA	negative	NA	NA	NA	NA	NA	NA	NA	NA	NA
11	10.3201/eid2704.203370	NA	NA	NA	Infections with Tickborne Pathogens after Tick Bite, Austria, 2015-2018	Markowicz, Mateusz; Schötta, Anna-Margarita; Höss, Dieter; Kundi, Michael; Schray, Christina; Stockinger, Hannes; Stanek, Gerold	article	2021	original research	VIE, TY	2015-2018	parasite	Babesia divergens	Babesia divergens	tick	Ixodes ricinus	Ixodes ricinus	NA	human	human	NA	negative	NA	NA	NA	NA	NA	NA	NA	NA	NA
11	10.3201/eid2704.203371	NA	NA	NA	Infections with Tickborne Pathogens after Tick Bite, Austria, 2015-2018	Markowicz, Mateusz; Schötta, Anna-Margarita; Höss, Dieter; Kundi, Michael; Schray, Christina; Stockinger, Hannes; Stanek, Gerold	article	2021	original research	VIE, TY	2015-2018	parasite	Babesia venatorum	Babesia venatorum	tick	Ixodes ricinus	Ixodes ricinus	NA	human	human	NA	negative	NA	NA	NA	NA	NA	NA	NA	NA	NA
11	10.3201/eid2704.203372	NA	NA	NA	Infections with Tickborne Pathogens after Tick Bite, Austria, 2015-2018	Markowicz, Mateusz; Schötta, Anna-Margarita; Höss, Dieter; Kundi, Michael; Schray, Christina; Stockinger, Hannes; Stanek, Gerold	article	2021	original research	VIE, TY	2015-2018	parasite	Babesia	Babesia microti, Babesia divergens, Babesia venatorum	tick	Ixodes ricinus	Ixodes ricinus	positive	human	human	NA	negative	NA	NA	NA	NA	NA	NA	NA	NA	NA
11	10.3201/eid2704.203373	NA	NA	NA	Infections with Tickborne Pathogens after Tick Bite, Austria, 2015-2018	Markowicz, Mateusz; Schötta, Anna-Margarita; Höss, Dieter; Kundi, Michael; Schray, Christina; Stockinger, Hannes; Stanek, Gerold	article	2021	original research	VIE, TY	2015-2018	bacteria	Coxiella burnetii	Coxiella burnetii	NA	NA	NA	NA	human	human	NA	negative	NA	NA	NA	NA	NA	NA	NA	NA	NA
11	10.3201/eid2704.203374	NA	NA	NA	Infections with Tickborne Pathogens after Tick Bite, Austria, 2015-2018	Markowicz, Mateusz; Schötta, Anna-Margarita; Höss, Dieter; Kundi, Michael; Schray, Christina; Stockinger, Hannes; Stanek, Gerold	article	2021	original research	VIE, TY	2015-2018	bacteria	Borrelia	Borrelia burgdorferi sensu lato, Borrelia miyamotoi, Borrelia afzelii, Borrelia garinii, Borrelia burgdorferi sensu stricto, Borrelia valaisiana, Borrelia lusitaniae, Borellia spielmanii	tick	Ixodes ricinus	Ixodes ricinus	positive	NA	NA	NA	NA	NA	NA	NA	NA	NA	NA	NA	NA	NA
11	10.3201/eid2704.203375	NA	NA	NA	Infections with Tickborne Pathogens after Tick Bite, Austria, 2015-2018	Markowicz, Mateusz; Schötta, Anna-Margarita; Höss, Dieter; Kundi, Michael; Schray, Christina; Stockinger, Hannes; Stanek, Gerold	article	2021	original research	VIE, TY	2015-2018	bacteria	Borrelia	Borrelia burgdorferi sensu lato	NA	NA	NA	NA	human	human	NA	positive	NA	NA	NA	NA	NA	NA	NA	NA	NA
11	10.3201/eid2704.203376	NA	NA	NA	Infections with Tickborne Pathogens after Tick Bite, Austria, 2015-2018	Markowicz, Mateusz; Schötta, Anna-Margarita; Höss, Dieter; Kundi, Michael; Schray, Christina; Stockinger, Hannes; Stanek, Gerold	article	2021	original research	VIE, TY	2015-2018	bacteria	Borrelia miyamotoi	Borrelia miyamotoi	tick	Ixodes ricinus	Ixodes ricinus	NA	human	human	NA	positive	NA	NA	NA	NA	NA	NA	NA	NA	NA
12	10.3201/eid2708.210634	NA	NA	NA	Mycobacterium microti Infections in Free-Ranging Red Deer Cervus elaphus	Ghielmetti, Giovanni; Kupca, Anne M.; Hanczaruk, Matthias; Friedel, Ute; Weinberger, Hubert; Revilla-Fernández, Sandra; Hofer, Erwin; Riehm, Julia M.; Stephan, Roger; Glawischnig, Walter	article	2021	case study	VO	2017	bacteria	Mycobacterium microti	Mycobacterium microti	NA	NA	NA	NA	wildlife	red deer	Cervus elaphus	positive	NA	NA	NA	NA	NA	NA	NA	NA	NA
13	10.1186/s13071-020-04482-8	NA	NA	NA	Phlebotomus Adlerius simici NITZULESCU, 1931: first record in Austria and phylogenetic relationship with other Adlerius species	Kniha, Edwin; Dvořák, Vít; Milchram, Markus; Obwaller, Adelheid G.; Köhsler, Martina; Poeppl, Wolfgang; Antoniou, Maria; Chaskopoulou, Alexandra; Paronyan, Lusine; Stefanovski, Jovana; Mooseder, Gerhard; Volf, Petr; Walochnik, Julia	article	2021	original research	UA	2019	parasite	Leishmania	Leishmania	sand fly	Phlebotomus	Phlebotomus mascittii, Phlebotomus simici	negative	NA	NA	NA	NA	NA	NA	NA	NA	NA	NA	NA	NA	NA
14	NA	https://permalink.obvsg.at/UVW/AC16224675	NA	NA	Prevalence of Renibacterium salmoninarum and fish’ Mycobacteriaceae in Austria	Delghandi, Seyed Mohammad Reza	thesis	2021	original research	LA	2017	bacteria	Mycobacterium	Mycobacterium marinum, Mycobacterium fortuitum, Mycobacterium chelonae	NA	NA	NA	NA	wildlife	brown trout	Salmo trutta fario	negative	NA	NA	NA	NA	NA	NA	NA	NA	NA
14	NA	https://permalink.obvsg.at/UVW/AC16224676	NA	NA	Prevalence of Renibacterium salmoninarum and fish’ Mycobacteriaceae in Austria	Delghandi, Seyed Mohammad Reza	thesis	2021	original research	LA,UA, B	2017, 2018	bacteria	Mycobacterium	Mycobacterium marinum, Mycobacterium fortuitum, Mycobacterium chelonae	NA	NA	NA	NA	wildlife	brown trout	Salmo trutta fario	positive	NA	NA	NA	NA	NA	NA	NA	NA	NA
15	10.3390/microorganisms9081596	NA	NA	NA	Surface Waters and Urban Brown Rats as Potential Sources of Human-Infective Cryptosporidium and Giardia in Vienna, Austria	Cervero-Aragó, Silvia; Desvars-Larrive, Amélie; Lindner, Gerhard; Sommer, Regina; Häfeli, Iveta; Walochnik, Julia	article	2021	original research	VIE	2019, 2020	parasite	Cryptosporidium	Cryptosporidium	NA	NA	NA	NA	NA	NA	NA	NA	surface water	positive	NA	NA	NA	NA	NA	NA	NA
15	10.3390/microorganisms9081596	NA	NA	NA	Surface Waters and Urban Brown Rats as Potential Sources of Human-Infective Cryptosporidium and Giardia in Vienna, Austria	Cervero-Aragó, Silvia; Desvars-Larrive, Amélie; Lindner, Gerhard; Sommer, Regina; Häfeli, Iveta; Walochnik, Julia	article	2021	original research	VIE	2017	parasite	Giardia	Giardia	NA	NA	NA	NA	wildlife	rat	Rattus norvegicus	positive	NA	NA	NA	NA	NA	NA	NA	NA	NA
15	10.3390/microorganisms9081596	NA	NA	NA	Surface Waters and Urban Brown Rats as Potential Sources of Human-Infective Cryptosporidium and Giardia in Vienna, Austria	Cervero-Aragó, Silvia; Desvars-Larrive, Amélie; Lindner, Gerhard; Sommer, Regina; Häfeli, Iveta; Walochnik, Julia	article	2021	original research	VIE	2019, 2020	parasite	Giardia	Giardia	NA	NA	NA	NA	NA	NA	NA	NA	surface water	positive	NA	NA	NA	NA	NA	NA	NA
15	10.3390/microorganisms9081596	NA	NA	NA	Surface Waters and Urban Brown Rats as Potential Sources of Human-Infective Cryptosporidium and Giardia in Vienna, Austria	Cervero-Aragó, Silvia; Desvars-Larrive, Amélie; Lindner, Gerhard; Sommer, Regina; Häfeli, Iveta; Walochnik, Julia	article	2021	original research	VIE	2017	parasite	Cryptosporidium	Cryptosporidium	NA	NA	NA	NA	wildlife	rat	Rattus norvegicus	positive	NA	NA	NA	NA	NA	NA	NA	NA	NA
16	10.3390/pathogens10050550	NA	NA	NA	The Incidence of Dirofilaria immitis in Shelter Dogs and Mosquitoes in Austria	Sonnberger, Karin; Fuehrer, Hans-Peter; Sonnberger, Bernhard Werner; Leschnik, Michael	article	2021	original research	B, LA, SA, ST,	2019	parasite	Dirofilaria immitis	Dirofilaria immitis	mosquito	Culex	Culex pipiens/torrentium	negative	NA	NA	NA	NA	NA	NA	NA	NA	NA	NA	NA	NA	NA
16	10.3390/pathogens10050550	NA	NA	NA	The Incidence of Dirofilaria immitis in Shelter Dogs and Mosquitoes in Austria	Sonnberger, Karin; Fuehrer, Hans-Peter; Sonnberger, Bernhard Werner; Leschnik, Michael	article	2021	original research	B, LA, SA, ST,	2019	parasite	Dirofilaria immitis	Dirofilaria immitis	mosquito	Aedes	Aedes japonicus, Aedes vexans, Ochlerotatus caspius, Ochlerotatus geniculatus, Ochlerotatus excrucians	negative	NA	NA	NA	NA	NA	NA	NA	NA	NA	NA	NA	NA	NA
16	10.3390/pathogens10050550	NA	NA	NA	The Incidence of Dirofilaria immitis in Shelter Dogs and Mosquitoes in Austria	Sonnberger, Karin; Fuehrer, Hans-Peter; Sonnberger, Bernhard Werner; Leschnik, Michael	article	2021	original research	B, LA, SA, ST,	2019	parasite	Dirofilaria immitis	Dirofilaria immitis	mosquito	Coquillettidia richiardii	Coquillettidia richiardii	negative	NA	NA	NA	NA	NA	NA	NA	NA	NA	NA	NA	NA	NA
16	10.3390/pathogens10050550	NA	NA	NA	The Incidence of Dirofilaria immitis in Shelter Dogs and Mosquitoes in Austria	Sonnberger, Karin; Fuehrer, Hans-Peter; Sonnberger, Bernhard Werner; Leschnik, Michael	article	2021	original research	B, LA, SA, ST,	2019	parasite	Dirofilaria immitis	Dirofilaria immitis	mosquito	Anopheles	Anopheles maculipennis complex, Anopheles plumbeus	negative	NA	NA	NA	NA	NA	NA	NA	NA	NA	NA	NA	NA	NA
16	10.3390/pathogens10050550	NA	NA	NA	The Incidence of Dirofilaria immitis in Shelter Dogs and Mosquitoes in Austria	Sonnberger, Karin; Fuehrer, Hans-Peter; Sonnberger, Bernhard Werner; Leschnik, Michael	article	2021	original research	B, LA, SA, ST, UA	2019	parasite	Dirofilaria immitis	Dirofilaria immitis	NA	NA	NA	NA	companion animal	dog	NA	positive	NA	NA	NA	NA	NA	possible	Hungary	NA	NA
16	10.3390/pathogens10050550	NA	NA	NA	The Incidence of Dirofilaria immitis in Shelter Dogs and Mosquitoes in Austria	Sonnberger, Karin; Fuehrer, Hans-Peter; Sonnberger, Bernhard Werner; Leschnik, Michael	article	2021	original research	B, LA, SA, ST, UA	2019	bacteria	Borrelia burgdorferi	Borrelia burgdorferi	NA	NA	NA	NA	companion animal	dog	NA	seropositive	NA	NA	NA	NA	NA	possible	Spain, Romania, Greece, Hungary, Slovakia, Slovenia, Croatia, Serbia, Germany, Czech Republic	NA	NA
16	10.3390/pathogens10050550	NA	NA	NA	The Incidence of Dirofilaria immitis in Shelter Dogs and Mosquitoes in Austria	Sonnberger, Karin; Fuehrer, Hans-Peter; Sonnberger, Bernhard Werner; Leschnik, Michael	article	2021	original research	B, LA, SA, ST, UA	2019	parasite	Anaplasma phagocytophilum	Anaplasma phagocytophilum	NA	NA	NA	NA	companion animal	dog	NA	seropositive	NA	NA	NA	NA	NA	possible	Spain, Romania, Greece, Hungary, Slovakia, Slovenia, Croatia, Serbia, Germany, Czech Republic	NA	NA
17	10.1186/s13071-021-05061-1	NA	NA	NA	The transmission ecology of Tahyna orthobunyavirus in Austria as revealed by longitudinal mosquito sampling and blood meal analysis in floodplain habitats	Camp, Jeremy V.; Kniha, Edwin; Obwaller, Adelheid G.; Walochnik, Julia; Nowotny, Norbert	article	2021	original research	LA	2016-2019	virus	Tahyna orthobunyavirus	Tahyna orthobunyavirus	mosquito	Culex	Culex pipiens, Culex territans, Culex modestus, Culex pipiens sensu lato,	negative	NA	NA	NA	NA	NA	NA	NA	NA	NA	NA	NA	NA	NA
17	10.1186/s13071-021-05061-2	NA	NA	NA	The transmission ecology of Tahyna orthobunyavirus in Austria as revealed by longitudinal mosquito sampling and blood meal analysis in floodplain habitats	Camp, Jeremy V.; Kniha, Edwin; Obwaller, Adelheid G.; Walochnik, Julia; Nowotny, Norbert	article	2021	original research	LA	2016-2019	virus	Tahyna orthobunyavirus	Tahyna orthobunyavirus	mosquito	Anopheles	Anopheles maculipennis sensu lato, Anopheles hyrcanus, Anopheles plumbeus, Anopheles claviger	negative	NA	NA	NA	NA	NA	NA	NA	NA	NA	NA	NA	NA	NA
17	10.1186/s13071-021-05061-3	NA	NA	NA	The transmission ecology of Tahyna orthobunyavirus in Austria as revealed by longitudinal mosquito sampling and blood meal analysis in floodplain habitats	Camp, Jeremy V.; Kniha, Edwin; Obwaller, Adelheid G.; Walochnik, Julia; Nowotny, Norbert	article	2021	original research	LA	2019	virus	Tahyna orthobunyavirus	Tahyna orthobunyavirus	mosquito	Aedes vexans	Aedes vexans	positive	NA	NA	NA	NA	NA	NA	NA	NA	NA	NA	NA	NA	NA
17	10.1186/s13071-021-05061-4	NA	NA	NA	The transmission ecology of Tahyna orthobunyavirus in Austria as revealed by longitudinal mosquito sampling and blood meal analysis in floodplain habitats	Camp, Jeremy V.; Kniha, Edwin; Obwaller, Adelheid G.; Walochnik, Julia; Nowotny, Norbert	article	2021	original research	LA	2016-2019	virus	Tahyna orthobunyavirus	Tahyna orthobunyavirus	mosquito	Aedes	Aedes cinereus, Ochlerotatus sticticus, Ochlerotatus cantans, Aedes geniculatus	negative	NA	NA	NA	NA	NA	NA	NA	NA	NA	NA	NA	NA	NA
17	10.1186/s13071-021-05061-5	NA	NA	NA	The transmission ecology of Tahyna orthobunyavirus in Austria as revealed by longitudinal mosquito sampling and blood meal analysis in floodplain habitats	Camp, Jeremy V.; Kniha, Edwin; Obwaller, Adelheid G.; Walochnik, Julia; Nowotny, Norbert	article	2021	original research	LA	2016-2019	virus	Tahyna orthobunyavirus	Tahyna orthobunyavirus	mosquito	Culiseta	Culiseta annulata, Culiseta longiareolata	negative	NA	NA	NA	NA	NA	NA	NA	NA	NA	NA	NA	NA	NA
17	10.1186/s13071-021-05061-6	NA	NA	NA	The transmission ecology of Tahyna orthobunyavirus in Austria as revealed by longitudinal mosquito sampling and blood meal analysis in floodplain habitats	Camp, Jeremy V.; Kniha, Edwin; Obwaller, Adelheid G.; Walochnik, Julia; Nowotny, Norbert	article	2021	original research	LA	2016-2019	virus	Tahyna orthobunyavirus	Tahyna orthobunyavirus	mosquito	Coquillettidia richiardii	Coquillettidia richiardii	negative	NA	NA	NA	NA	NA	NA	NA	NA	NA	NA	NA	NA	NA
18	NA	https://permalink.obvsg.at/UVW/AC16254509	NA	NA	Untersuchung von Sandkastenproben aus Wien auf zoonotische Helmintheneier	Fritz, Lisa	thesis	2021	original research	VIE	2017	parasite	Toxocara	Toxocara	NA	NA	NA	NA	NA	NA	NA	NA	sandbox	negative	NA	NA	NA	NA	NA	NA	NA
19	10.1016/j.parint.2021.102410	NA	NA	NA	Vector-borne pathogens in clinically healthy military working dogs in eastern Austria	Sonnberger, Bernhard W.; Graf, Barbara; Straubinger, Reinhard K.; Rackl, Dietmar; Obwaller, Adelheid G.; Peschke, Roman; Shahi Barogh, Bita; Joachim, Anja; Fuehrer, Hans-Peter	article	2021	original research	B	2016, 2019	parasite	Dirofilaria repens	Dirofilaria repens	NA	NA	NA	NA	companion animal	dog	NA	positive	NA	NA	NA	NA	NA	possible	Hungary	NA	NA
19	10.1016/j.parint.2021.102411	NA	NA	NA	Vector-borne pathogens in clinically healthy military working dogs in eastern Austria	Sonnberger, Bernhard W.; Graf, Barbara; Straubinger, Reinhard K.; Rackl, Dietmar; Obwaller, Adelheid G.; Peschke, Roman; Shahi Barogh, Bita; Joachim, Anja; Fuehrer, Hans-Peter	article	2021	original research	B	2016, 2019	parasite	Dirofilaria repens	Dirofilaria repens	NA	NA	NA	NA	companion animal	dog	NA	positive	NA	NA	NA	NA	NA	NA	NA	NA	NA
19	10.1016/j.parint.2021.102412	NA	NA	NA	Vector-borne pathogens in clinically healthy military working dogs in eastern Austria	Sonnberger, Bernhard W.; Graf, Barbara; Straubinger, Reinhard K.; Rackl, Dietmar; Obwaller, Adelheid G.; Peschke, Roman; Shahi Barogh, Bita; Joachim, Anja; Fuehrer, Hans-Peter	article	2021	original research	B	2016, 2019	parasite	Leishmania infantum	Leishmania infantum	NA	NA	NA	NA	companion animal	dog	NA	negative	NA	NA	NA	NA	NA	NA	NA	NA	NA
19	10.1016/j.parint.2021.102413	NA	NA	NA	Vector-borne pathogens in clinically healthy military working dogs in eastern Austria	Sonnberger, Bernhard W.; Graf, Barbara; Straubinger, Reinhard K.; Rackl, Dietmar; Obwaller, Adelheid G.; Peschke, Roman; Shahi Barogh, Bita; Joachim, Anja; Fuehrer, Hans-Peter	article	2021	original research	B	2016, 2019	parasite	Piroplasmida	Piroplasmida	NA	NA	NA	NA	companion animal	dog	NA	negative	NA	NA	NA	NA	NA	NA	NA	NA	NA
19	10.1016/j.parint.2021.102414	NA	NA	NA	Vector-borne pathogens in clinically healthy military working dogs in eastern Austria	Sonnberger, Bernhard W.; Graf, Barbara; Straubinger, Reinhard K.; Rackl, Dietmar; Obwaller, Adelheid G.; Peschke, Roman; Shahi Barogh, Bita; Joachim, Anja; Fuehrer, Hans-Peter	article	2021	original research	B	2016, 2019	bacteria	Bartonella	Bartonella	NA	NA	NA	NA	companion animal	dog	NA	negative	NA	NA	NA	NA	NA	NA	NA	NA	NA
19	10.1016/j.parint.2021.102415	NA	NA	NA	Vector-borne pathogens in clinically healthy military working dogs in eastern Austria	Sonnberger, Bernhard W.; Graf, Barbara; Straubinger, Reinhard K.; Rackl, Dietmar; Obwaller, Adelheid G.; Peschke, Roman; Shahi Barogh, Bita; Joachim, Anja; Fuehrer, Hans-Peter	article	2021	original research	B	2016, 2019	bacteria	Borrelia burgdorferi	Borrelia burgdorferi	NA	NA	NA	NA	companion animal	dog	NA	seropositive	NA	NA	NA	NA	NA	NA	NA	NA	NA
19	10.1016/j.parint.2021.102416	NA	NA	NA	Vector-borne pathogens in clinically healthy military working dogs in eastern Austria	Sonnberger, Bernhard W.; Graf, Barbara; Straubinger, Reinhard K.; Rackl, Dietmar; Obwaller, Adelheid G.; Peschke, Roman; Shahi Barogh, Bita; Joachim, Anja; Fuehrer, Hans-Peter	article	2021	original research	B	2016, 2019	parasite	Babesia canis	Babesia canis	NA	NA	NA	NA	companion animal	dog	NA	positive	NA	NA	NA	NA	NA	possible	Hungary	NA	NA
19	10.1016/j.parint.2021.102417	NA	NA	NA	Vector-borne pathogens in clinically healthy military working dogs in eastern Austria	Sonnberger, Bernhard W.; Graf, Barbara; Straubinger, Reinhard K.; Rackl, Dietmar; Obwaller, Adelheid G.; Peschke, Roman; Shahi Barogh, Bita; Joachim, Anja; Fuehrer, Hans-Peter	article	2021	original research	B	2016, 2019	parasite	Babesia canis	Babesia canis	NA	NA	NA	NA	companion animal	dog	NA	positive	NA	NA	NA	NA	NA	NA	NA	NA	NA
19	10.1016/j.parint.2021.102418	NA	NA	NA	Vector-borne pathogens in clinically healthy military working dogs in eastern Austria	Sonnberger, Bernhard W.; Graf, Barbara; Straubinger, Reinhard K.; Rackl, Dietmar; Obwaller, Adelheid G.; Peschke, Roman; Shahi Barogh, Bita; Joachim, Anja; Fuehrer, Hans-Peter	article	2021	original research	B	2016, 2019	parasite	Anaplasmataceae	Anaplasmataceae	NA	NA	NA	NA	companion animal	dog	NA	negative	NA	NA	NA	NA	NA	NA	NA	NA	NA
20	10.3390/v13091873	NA	NA	NA	West Nile Virus and Tick-Borne Encephalitis Virus Are Endemic in Equids in Eastern Austria	Heus, Phebe de; Kolodziejek, Jolanta; Hubálek, Zdenĕk; Dimmel, Katharina; Racher, Victoria; Nowotny, Norbert; Cavalleri, Jessika-M V.	article	2021	original research	UA, LA, ST, B, VIE	2017	virus	West Nile virus	West Nile virus	NA	NA	NA	NA	companion animal	horse	NA	seropositive	NA	NA	NA	NA	NA	possible	Hungary	NA	NA
20	10.3390/v13091874	NA	NA	NA	West Nile Virus and Tick-Borne Encephalitis Virus Are Endemic in Equids in Eastern Austria	Heus, Phebe de; Kolodziejek, Jolanta; Hubálek, Zdenĕk; Dimmel, Katharina; Racher, Victoria; Nowotny, Norbert; Cavalleri, Jessika-M V.	article	2021	original research	UA, LA, ST, B, VIE	2017	virus	Tick-borne encephalitis virus	Tick-borne encephalitis virus	NA	NA	NA	NA	companion animal	horse	NA	seropositive	NA	NA	NA	NA	NA	NA	NA	NA	NA
20	10.3390/v13091875	NA	NA	NA	West Nile Virus and Tick-Borne Encephalitis Virus Are Endemic in Equids in Eastern Austria	Heus, Phebe de; Kolodziejek, Jolanta; Hubálek, Zdenĕk; Dimmel, Katharina; Racher, Victoria; Nowotny, Norbert; Cavalleri, Jessika-M V.	article	2021	original research	UA, LA, ST, B, VIE	2017	virus	Usutu virus	Usutu virus	NA	NA	NA	NA	companion animal	horse	NA	negative	NA	NA	NA	NA	NA	NA	NA	NA	NA
21	10.1007/s00436-020-06655-x	NA	NA	NA	A case of humanDirofilaria repens infection, causing an asymptomatic subcutaneous nodule	Haim, Andreas; Kitchen, Maria; Auer, Herbert; Rettenbacher, Thomas; Schmuth, Matthias	article	2020	case study	NA	2017	parasite	Dirofilaria repens	Dirofilaria repens	NA	NA	NA	NA	human	human	NA	positive	NA	NA	NA	NA	NA	not sure	Thailand	NA	NA
22	NA	https://permalink.obvsg.at/UVW/AC16359745	NA	NA	Blutparasiten und weitere von Vektoren übertragene Erreger bei Murmeltieren Marmota marmota aus Westösterreich 2018	Soukup, Ilona	thesis	2020	original research	TY, VO	2018	parasite	Anaplasmataceae	Anaplasmataceae	NA	NA	NA	NA	wildlife	marmot	Marmota marmota	negative	NA	NA	NA	NA	NA	NA	NA	NA	NA
22	NA	https://permalink.obvsg.at/UVW/AC16359746	NA	NA	Blutparasiten und weitere von Vektoren übertragene Erreger bei Murmeltieren Marmota marmota aus Westösterreich 2018	Soukup, Ilona	thesis	2020	original research	TY, VO	2018	bacteria	Ehrlichia	Ehrlichia	NA	NA	NA	NA	wildlife	marmot	Marmota marmota	negative	NA	NA	NA	NA	NA	NA	NA	NA	NA
22	NA	https://permalink.obvsg.at/UVW/AC16359747	NA	NA	Blutparasiten und weitere von Vektoren übertragene Erreger bei Murmeltieren Marmota marmota aus Westösterreich 2018	Soukup, Ilona	thesis	2020	original research	TY, VO	2018	parasite	Babesia	Babesia	NA	NA	NA	NA	wildlife	marmot	Marmota marmota	negative	NA	NA	NA	NA	NA	NA	NA	NA	NA
22	NA	https://permalink.obvsg.at/UVW/AC16359748	NA	NA	Blutparasiten und weitere von Vektoren übertragene Erreger bei Murmeltieren Marmota marmota aus Westösterreich 2018	Soukup, Ilona	thesis	2020	original research	TY, VO	2018	bacteria	Rickettsia	Rickettsia	NA	NA	NA	NA	wildlife	marmot	Marmota marmota	negative	NA	NA	NA	NA	NA	NA	NA	NA	NA
22	NA	https://permalink.obvsg.at/UVW/AC16359749	NA	NA	Blutparasiten und weitere von Vektoren übertragene Erreger bei Murmeltieren Marmota marmota aus Westösterreich 2018	Soukup, Ilona	thesis	2020	original research	TY, VO	2018	parasite	Anaplasmataceae	Anaplasmataceae	NA	NA	NA	NA	wildlife	marmot	Marmota marmota	negative	NA	NA	NA	NA	NA	NA	NA	NA	NA
22	NA	https://permalink.obvsg.at/UVW/AC16359750	NA	NA	Blutparasiten und weitere von Vektoren übertragene Erreger bei Murmeltieren Marmota marmota aus Westösterreich 2018	Soukup, Ilona	thesis	2020	original research	TY, VO	2018	parasite	Piroplasmida	Piroplasmida	NA	NA	NA	NA	wildlife	marmot	Marmota marmota	negative	NA	NA	NA	NA	NA	NA	NA	NA	NA
22	NA	https://permalink.obvsg.at/UVW/AC16359751	NA	NA	Blutparasiten und weitere von Vektoren übertragene Erreger bei Murmeltieren Marmota marmota aus Westösterreich 2018	Soukup, Ilona	thesis	2020	original research	TY, VO	2018	parasite	Filarioidea	Filarioidea	NA	NA	NA	NA	wildlife	marmot	Marmota marmota	negative	NA	NA	NA	NA	NA	NA	NA	NA	NA
22	NA	https://permalink.obvsg.at/UVW/AC16359752	NA	NA	Blutparasiten und weitere von Vektoren übertragene Erreger bei Murmeltieren Marmota marmota aus Westösterreich 2018	Soukup, Ilona	thesis	2020	original research	TY, VO	2018	parasite	Trypanosomatida	Trypanosomatida	NA	NA	NA	NA	wildlife	marmot	Marmota marmota	negative	NA	NA	NA	NA	NA	NA	NA	NA	NA
23	10.1007/s00436-020-06928-5	NA	NA	NA	Cryptosporidium parvum, Cryptosporidium ryanae, and Cryptosporidium bovis in samples from calves in Austria	Lichtmannsperger, Katharina; Harl, Josef; Freudenthaler, Katharina; Hinney, Barbara; Wittek, Thomas; Joachim, Anja	article	2020	original research	AUT	NA	parasite	Cryptosporidium parvum	Cryptosporidium parvum	NA	NA	NA	NA	livestock	cattle	NA	positive	NA	NA	NA	NA	NA	NA	NA	NA	NA
24	10.1007/s00436-019-06576-8	NA	NA	NA	Current trends in canine dirofilariosis in Austria-do we face a pre-endemic status?	Sonnberger, Karin; Duscher, Georg G.; Fuehrer, Hans-Peter; Leschnik, Michael	article	2020	original research	VIE	1998-2018	parasite	Dirofilaria immitis	Dirofilaria immitis	NA	NA	NA	NA	companion animal	dog	NA	seropositive and positive	NA	NA	NA	NA	NA	possible	Hungary, Western Balkan, Greece, Romania, Iberian Peninsula, Slovakia, Bulgaria, USA, Germany, Italy	NA	NA
24	10.1007/s00436-019-06576-9	NA	NA	NA	Current trends in canine dirofilariosis in Austria-do we face a pre-endemic status?	Sonnberger, Karin; Duscher, Georg G.; Fuehrer, Hans-Peter; Leschnik, Michael	article	2020	original research	VIE	1998-2018	parasite	Dirofilaria immitis	Dirofilaria immitis	NA	NA	NA	NA	companion animal	dog	NA	seropositive and positive	NA	NA	NA	NA	NA	NA	NA	NA	NA
24	10.1007/s00436-019-06576-10	NA	NA	NA	Current trends in canine dirofilariosis in Austria-do we face a pre-endemic status?	Sonnberger, Karin; Duscher, Georg G.; Fuehrer, Hans-Peter; Leschnik, Michael	article	2020	original research	VIE	1998-2018	parasite	Dirofilaria repens	Dirofilaria repens	NA	NA	NA	NA	companion animal	dog	NA	seropositive and positive	NA	NA	NA	NA	NA	possible	Hungary, Western Balkan, Greece, Romania, Iberian Peninsula, Slovakia, Bulgaria, USA, Germany, Italy	NA	NA
24	10.1007/s00436-019-06576-11	NA	NA	NA	Current trends in canine dirofilariosis in Austria-do we face a pre-endemic status?	Sonnberger, Karin; Duscher, Georg G.; Fuehrer, Hans-Peter; Leschnik, Michael	article	2020	original research	VIE	1998-2018	parasite	Dirofilaria repens	Dirofilaria repens	NA	NA	NA	NA	companion animal	dog	NA	seropositive and positive	NA	NA	NA	NA	NA	NA	NA	NA	NA
25	10.1111/tbed.13351	NA	NA	NA	Different dynamics of Usutu virus infections in Austria and Hungary, 2017-2018	Weidinger, Pia; Kolodziejek, Jolanta; Bakonyi, Tamás; Brunthaler, René; Erdélyi, Károly; Weissenböck, Herbert; Nowotny, Norbert	article	2020	national surveillance data	VIE, LA, ST, UA, B, CA	2017	virus	Usutu virus	Usutu virus	mosquito	Culex pipiens	Culex pipiens	NA	wildlife	eurasian blackbird	Turdus merula	positive	NA	NA	NA	NA	NA	NA	NA	NA	NA
25	10.1111/tbed.13352	NA	NA	NA	Different dynamics of Usutu virus infections in Austria and Hungary, 2017-2018	Weidinger, Pia; Kolodziejek, Jolanta; Bakonyi, Tamás; Brunthaler, René; Erdélyi, Károly; Weissenböck, Herbert; Nowotny, Norbert	article	2020	national surveillance data	VIE, LA, ST, UA, B, CA	2017	virus	Usutu virus	Usutu virus	mosquito	Culex pipiens	Culex pipiens	NA	wildlife	song thrush	Turdus philomelos	negative	NA	NA	NA	NA	NA	NA	NA	NA	NA
25	10.1111/tbed.13353	NA	NA	NA	Different dynamics of Usutu virus infections in Austria and Hungary, 2017-2018	Weidinger, Pia; Kolodziejek, Jolanta; Bakonyi, Tamás; Brunthaler, René; Erdélyi, Károly; Weissenböck, Herbert; Nowotny, Norbert	article	2020	national surveillance data	VIE, LA, ST, UA, B, CA	2018	virus	Usutu virus	Usutu virus	mosquito	Culex pipiens	Culex pipiens	NA	wildlife	eurasian blackbird	Turdus merula	positive	NA	NA	NA	NA	NA	NA	NA	NA	NA
25	10.1111/tbed.13354	NA	NA	NA	Different dynamics of Usutu virus infections in Austria and Hungary, 2017-2018	Weidinger, Pia; Kolodziejek, Jolanta; Bakonyi, Tamás; Brunthaler, René; Erdélyi, Károly; Weissenböck, Herbert; Nowotny, Norbert	article	2020	national surveillance data	VIE, LA, ST, UA, B, CA	2018	virus	Usutu virus	Usutu virus	mosquito	Culex pipiens	Culex pipiens	NA	wildlife	song thrush	Turdus philomelos	positive	NA	NA	NA	NA	NA	NA	NA	NA	NA
25	10.1111/tbed.13355	NA	NA	NA	Different dynamics of Usutu virus infections in Austria and Hungary, 2017-2018	Weidinger, Pia; Kolodziejek, Jolanta; Bakonyi, Tamás; Brunthaler, René; Erdélyi, Károly; Weissenböck, Herbert; Nowotny, Norbert	article	2020	national surveillance data	VIE, LA, ST, UA, B, CA	2018	virus	Usutu virus	Usutu virus	mosquito	Culex pipiens	Culex pipiens	NA	wildlife	house sparrow	Passer domesticus	positive	NA	NA	NA	NA	NA	NA	NA	NA	NA
25	10.1111/tbed.13356	NA	NA	NA	Different dynamics of Usutu virus infections in Austria and Hungary, 2017-2018	Weidinger, Pia; Kolodziejek, Jolanta; Bakonyi, Tamás; Brunthaler, René; Erdélyi, Károly; Weissenböck, Herbert; Nowotny, Norbert	article	2020	national surveillance data	VIE, LA, ST, UA, B, CA	2018	virus	Usutu virus	Usutu virus	mosquito	Culex pipiens	Culex pipiens	NA	wildlife	blue tit	Cyanistes caeruleus	positive	NA	NA	NA	NA	NA	NA	NA	NA	NA
25	10.1111/tbed.13357	NA	NA	NA	Different dynamics of Usutu virus infections in Austria and Hungary, 2017-2019	Weidinger, Pia; Kolodziejek, Jolanta; Bakonyi, Tamás; Brunthaler, René; Erdélyi, Károly; Weissenböck, Herbert; Nowotny, Norbert	article	2021	national surveillance data	VIE, LA, ST, UA, B, CA	2017-2018	virus	Usutu virus	Usutu virus	mosquito	Culex pipiens	Culex pipiens	NA	wildlife	borreal owl	Aegolius funereus	NA	NA	NA	NA	NA	NA	NA	NA	NA	NA
25	10.1111/tbed.13358	NA	NA	NA	Different dynamics of Usutu virus infections in Austria and Hungary, 2017-2020	Weidinger, Pia; Kolodziejek, Jolanta; Bakonyi, Tamás; Brunthaler, René; Erdélyi, Károly; Weissenböck, Herbert; Nowotny, Norbert	article	2022	national surveillance data	VIE, LA, ST, UA, B, CA	2017-2018	virus	Usutu virus	Usutu virus	mosquito	Culex pipiens	Culex pipiens	NA	wildlife	northern goshawk	Accipiter gentilis	NA	NA	NA	NA	NA	NA	NA	NA	NA	NA
25	10.1111/tbed.13359	NA	NA	NA	Different dynamics of Usutu virus infections in Austria and Hungary, 2017-2018	Weidinger, Pia; Kolodziejek, Jolanta; Bakonyi, Tamás; Brunthaler, René; Erdélyi, Károly; Weissenböck, Herbert; Nowotny, Norbert	article	2020	national surveillance data	VIE, LA, ST, UA, B, CA	2018	virus	Usutu virus	Usutu virus	mosquito	Culex pipiens	Culex pipiens	NA	wildlife	bearded reedling	Panurus biarmicus	positive	NA	NA	NA	NA	NA	NA	NA	NA	NA
25	10.1111/tbed.13360	NA	NA	NA	Different dynamics of Usutu virus infections in Austria and Hungary, 2017-2018	Weidinger, Pia; Kolodziejek, Jolanta; Bakonyi, Tamás; Brunthaler, René; Erdélyi, Károly; Weissenböck, Herbert; Nowotny, Norbert	article	2020	national surveillance data	VIE, LA, ST, UA, B, CA	2017-2018	virus	Usutu virus	Usutu virus	mosquito	Culex pipiens	Culex pipiens	NA	companion animal	amazon parrot	Amazona	NA	NA	NA	NA	NA	NA	NA	NA	NA	NA
26	10.1111/tbed.13452	NA	NA	NA	Emergence of West Nile virus lineage 2 in Europe: Characteristics of the first seven cases of West Nile neuroinvasive disease in horses in Austria	Heus, Phebe de; Kolodziejek, Jolanta; Camp, Jeremy V.; Dimmel, Katharina; Bagó, Zoltán; Hubálek, Zdenek; van den Hoven, René; Cavalleri, Jessika-M V.; Nowotny, Norbert	article	2020	national surveillance data	UA, ST	2016, 2017, 2018	virus	West Nile virus	West Nile virus	NA	NA	NA	NA	companion animal	horse	NA	seropositive and positive	NA	NA	NA	NA	NA	NA	NA	first discovered	NA
27	10.1186/s12879-020-05051-1	NA	NA	NA	Francisella tularensis as the cause of protracted fever	Antonitsch, Lukas; Weidinger, Gerhard; Stanek, Gerold; Markowicz, Mateusz	article	2020	case study	NA	NA	bacteria	Francisella tularensis	Francisella tularensis	NA	NA	NA	NA	human	human	NA	seropositive	NA	NA	NA	NA	NA	NA	NA	NA	farmer, forestry worker
28	10.1007/s11252-020-00957-9	NA	NA	NA	Prevalence and risk factors of Leptospira infection in urban brown rats (Rattus norvegicus), Vienna, Austria	Desvars-Larrive, Amélie; Smith, Steve; Munimanda, Gopi; Bourhy, Pascale; Waigner, Theresa; Odom, Margaret; Gliga, Diana S.; Walzer, Chris	article	2020	original research	VIE	2016, 2018	bacteria	Leptospira	Leptospira	NA	NA	NA	NA	wildlife	brown rat	Rattus norvegicus	positive	NA	NA	NA	NA	NA	NA	NA	NA	NA
29	NA	https://permalink.obvsg.at/UVW/AC16149978	NA	NA	Untersuchung der Schneckenfauna aus der Thayatal-Region auf Lungenwurm- und andere Helminthenlarven	Brauchart, Thomas	thesis	2020	original research	LA	2019	parasite	Capillaria aerophila	Capillaria aerophila	gastropods	Gastropods	Helix pomatia	negative	NA	NA	NA	NA	NA	NA	NA	NA	NA	NA	NA	NA	NA
29	NA	https://permalink.obvsg.at/UVW/AC16149978	NA	NA	Untersuchung der Schneckenfauna aus der Thayatal-Region auf Lungenwurm- und andere Helminthenlarven	Brauchart, Thomas	thesis	2020	original research	LA	2019	parasite	Capillaria aerophila	Capillaria aerophila	gastropods	Gastropods	Cepea hortensis	negative	NA	NA	NA	NA	NA	NA	NA	NA	NA	NA	NA	NA	NA
29	NA	https://permalink.obvsg.at/UVW/AC16149978	NA	NA	Untersuchung der Schneckenfauna aus der Thayatal-Region auf Lungenwurm- und andere Helminthenlarven	Brauchart, Thomas	thesis	2020	original research	LA	2019	parasite	Capillaria aerophila	Capillaria aerophila	gastropods	Gastropods	Arianta arbustorum	negative	NA	NA	NA	NA	NA	NA	NA	NA	NA	NA	NA	NA	NA
29	NA	https://permalink.obvsg.at/UVW/AC16149978	NA	NA	Untersuchung der Schneckenfauna aus der Thayatal-Region auf Lungenwurm- und andere Helminthenlarven	Brauchart, Thomas	thesis	2020	original research	LA	2019	parasite	Capillaria aerophila	Capillaria aerophila	gastropods	Gastropods	Arion vulgaris	negative	NA	NA	NA	NA	NA	NA	NA	NA	NA	NA	NA	NA	NA
29	NA	https://permalink.obvsg.at/UVW/AC16149978	NA	NA	Untersuchung der Schneckenfauna aus der Thayatal-Region auf Lungenwurm- und andere Helminthenlarven	Brauchart, Thomas	thesis	2020	original research	LA	2019	parasite	Capillaria aerophila	Capillaria aerophila	gastropods	Gastropods	Limax maximus	negative	NA	NA	NA	NA	NA	NA	NA	NA	NA	NA	NA	NA	NA
30	10.1007/s00508-019-01547-2	NA	NA	NA	Acute liver failure in immunocompetent patients infected with hepatitis E	Wenter, Christian; Borena, Wegene; Oberhuber, Georg; Graziadei, Ivo	article	2019	case study	NA	2018	virus	Hepatitis E virus	Hepatitis E virus	NA	NA	NA	NA	human	human	NA	seropositive	NA	NA	NA	NA	NA	NA	NA	NA	NA
31	NA	NA	0043-535X	NA	Case report: Echinococcus multilocularis infection of a Japanese Macaque Macaca fuscata	Glawischnig, W.; Auer, H.; Bagó, Z.; Schöpf, K.	article	2019	case study	TY	2018	parasite	Echinococcus multilocularis	Echinococcus multilocularis	NA	NA	NA	NA	wildlife	japanese macaque	Macaca fuscata	positive	NA	NA	NA	NA	NA	NA	NA	NA	NA
32	NA	https://permalink.obvsg.at/UVW/AC16061981	NA	NA	Das Vorkommen von "Giardia intestinalis" und "Cryptosporidium spp." bei Kälbern mit Durchfall in Österreich	Lichtmannsperger, Katharina	thesis	2019	original research	B, UA, LA, SA, ST, TY	2017-2018	parasite	Cryptosporidium parvum	Cryptosporidium parvum	NA	NA	NA	NA	livestock	cattle	NA	positive	NA	NA	NA	NA	NA	NA	NA	NA	NA
32	NA	https://permalink.obvsg.at/UVW/AC16061982	NA	NA	Das Vorkommen von "Giardia intestinalis" und "Cryptosporidium spp." bei Kälbern mit Durchfall in Österreich	Lichtmannsperger, Katharina	thesis	2019	original research	B, UA, LA, SA, ST, TY	2017-2018	parasite	Giardia intestinalis	Giardia intestinalis	NA	NA	NA	NA	livestock	cattle	NA	positive	NA	NA	NA	NA	NA	NA	NA	NA	NA
33	10.1055/a-0896-0945	NA	NA	NA	Infectious causes of abortions in cattle - own experiences and investigations from 2018 January-September	Sodoma, Eva; Mitterhuemer, Simone; Krassnig, Gerald; Stellnberger, Karl; Reisp, Katharina; Schmoll, Friedrich; Dünser, Michael	article	2019	original research	AUT	2018	bacteria	Brucella melitensis	Brucella melitensis	NA	NA	NA	NA	livestock	cattle	NA	seropositive	NA	NA	NA	NA	NA	NA	NA	NA	NA
33	10.1055/a-0896-0946	NA	NA	NA	Infectious causes of abortions in cattle - own experiences and investigations from 2018 January-September	Sodoma, Eva; Mitterhuemer, Simone; Krassnig, Gerald; Stellnberger, Karl; Reisp, Katharina; Schmoll, Friedrich; Dünser, Michael	article	2019	original research	AUT	2018	bacteria	Coxiella burnetii	Coxiella burnetii	NA	NA	NA	NA	livestock	cattle	NA	seropositive and positive	NA	NA	NA	NA	NA	NA	NA	NA	NA
33	10.1055/a-0896-0947	NA	NA	NA	Infectious causes of abortions in cattle - own experiences and investigations from 2018 January-September	Sodoma, Eva; Mitterhuemer, Simone; Krassnig, Gerald; Stellnberger, Karl; Reisp, Katharina; Schmoll, Friedrich; Dünser, Michael	article	2019	original research	AUT	2018	bacteria	Chlamydia abortus	Chlamydia abortus	NA	NA	NA	NA	livestock	cattle	NA	negative	NA	NA	NA	NA	NA	NA	NA	NA	NA
33	10.1055/a-0896-0948	NA	NA	NA	Infectious causes of abortions in cattle - own experiences and investigations from 2018 January-September	Sodoma, Eva; Mitterhuemer, Simone; Krassnig, Gerald; Stellnberger, Karl; Reisp, Katharina; Schmoll, Friedrich; Dünser, Michael	article	2019	original research	AUT	2018	bacteria	Salmonella Dublin	Salmonella Dublin	NA	NA	NA	NA	livestock	cattle	NA	positive	NA	NA	NA	NA	NA	NA	NA	NA	NA
33	10.1055/a-0896-0949	NA	NA	NA	Infectious causes of abortions in cattle - own experiences and investigations from 2018 January-September	Sodoma, Eva; Mitterhuemer, Simone; Krassnig, Gerald; Stellnberger, Karl; Reisp, Katharina; Schmoll, Friedrich; Dünser, Michael	article	2019	original research	AUT	2018	bacteria	Leptospira	Leptospira	NA	NA	NA	NA	livestock	cattle	NA	negative	NA	NA	NA	NA	NA	NA	NA	NA	NA
34	NA	NA	0043-535X	NA	Influence of communal alpine pasturing on the sero-conversion against Chlamydia abortus, Coxiella burnetii, Toxoplasma gondii and Neospora caninum in sheep	Schoiswohl, J.; Jury, A.; Windhaber, C.; Stanek, A.; Krametter-Froetscher, R.	article	2019	original research	ST, SA	2015	bacteria	Chlamydia abortus	Chlamydia abortus	NA	NA	NA	NA	livestock	sheep	NA	seropositive	NA	NA	NA	NA	NA	NA	NA	NA	NA
34	NA	NA	0043-535X	NA	Influence of communal alpine pasturing on the sero-conversion against Chlamydia abortus, Coxiella burnetii, Toxoplasma gondii and Neospora caninum in sheep	Schoiswohl, J.; Jury, A.; Windhaber, C.; Stanek, A.; Krametter-Froetscher, R.	article	2019	original research	ST, SA	2015	bacteria	Coxiella burnetii	Coxiella burnetii	NA	NA	NA	NA	livestock	sheep	NA	seropositive	NA	NA	NA	NA	NA	NA	NA	NA	NA
34	NA	NA	0043-535X	NA	Influence of communal alpine pasturing on the sero-conversion against Chlamydia abortus, Coxiella burnetii, Toxoplasma gondii and Neospora caninum in sheep	Schoiswohl, J.; Jury, A.; Windhaber, C.; Stanek, A.; Krametter-Froetscher, R.	article	2019	original research	ST, SA	2015	parasite	Toxoplasma gondii	Toxoplasma gondii	NA	NA	NA	NA	livestock	sheep	NA	seropositive	NA	NA	NA	NA	NA	NA	NA	NA	NA
35	10.1111/zph.12633	NA	NA	NA	Occupational swine exposure and Hepatitis E virus, Leptospira, Ascaris suum seropositivity and MRSA colonization in Austrian veterinarians, 2017-2018-A cross-sectional study	Taus, Karin; Schmoll, Friedrich; El-Khatib, Ziad; Auer, Herbert; Holzmann, Heidemarie; Aberle, Stephan; Pekard-Amenitsch, Shiva; Monschein, Stefanie; Sattler, Tatjana; Steinparzer, Romana; Allerberger, Franz; Schmid, Daniela	article	2019	original research	AUT	2017	virus	Hepatitis E virus	Hepatitis E virus	NA	NA	NA	NA	human	human	NA	seropositive	NA	NA	NA	NA	NA	NA	NA	NA	swine-veterinarian, veterinarian
35	10.1111/zph.12634	NA	NA	NA	Occupational swine exposure and Hepatitis E virus, Leptospira, Ascaris suum seropositivity and MRSA colonization in Austrian veterinarians, 2017-2018-A cross-sectional study	Taus, Karin; Schmoll, Friedrich; El-Khatib, Ziad; Auer, Herbert; Holzmann, Heidemarie; Aberle, Stephan; Pekard-Amenitsch, Shiva; Monschein, Stefanie; Sattler, Tatjana; Steinparzer, Romana; Allerberger, Franz; Schmid, Daniela	article	2019	original research	AUT	2017	bacteria	Leptospira	Leptospira	NA	NA	NA	NA	human	human	NA	seropositive	NA	NA	NA	NA	NA	NA	NA	NA	swine-veterinarian, veterinarian
35	10.1111/zph.12635	NA	NA	NA	Occupational swine exposure and Hepatitis E virus, Leptospira, Ascaris suum seropositivity and MRSA colonization in Austrian veterinarians, 2017-2018-A cross-sectional study	Taus, Karin; Schmoll, Friedrich; El-Khatib, Ziad; Auer, Herbert; Holzmann, Heidemarie; Aberle, Stephan; Pekard-Amenitsch, Shiva; Monschein, Stefanie; Sattler, Tatjana; Steinparzer, Romana; Allerberger, Franz; Schmid, Daniela	article	2018	original research	AUT	2016	bacteria	Staphylococcus aureus MRSA	Staphylococcus aureus MRSA	NA	NA	NA	NA	human	human	NA	seropositive	NA	NA	NA	NA	NA	NA	NA	NA	swine-veterinarian, veterinarian
35	10.1111/zph.12636	NA	NA	NA	Occupational swine exposure and Hepatitis E virus, Leptospira, Ascaris suum seropositivity and MRSA colonization in Austrian veterinarians, 2017-2018-A cross-sectional study	Taus, Karin; Schmoll, Friedrich; El-Khatib, Ziad; Auer, Herbert; Holzmann, Heidemarie; Aberle, Stephan; Pekard-Amenitsch, Shiva; Monschein, Stefanie; Sattler, Tatjana; Steinparzer, Romana; Allerberger, Franz; Schmid, Daniela	article	2019	original research	AUT	2017	parasite	Ascaris suum	Ascaris suum	NA	NA	NA	NA	human	human	NA	seropositive	NA	NA	NA	NA	NA	NA	NA	NA	swine-veterinarian, veterinarian
36	NA	NA	0043-535X	NA	Red foxes Vulpes vulpes as a reservoir for Trichinella in Western Austria	Glawischnig, W.; Sun, H.; Schleicher, C.; Schoepf, K.	article	2019	original research	ST, CA, SA, TY, VO	2003-2004	parasite	Trichinella	Trichinella	NA	NA	NA	NA	wildlife	red fox	Vulpes vulpes	positive	NA	NA	NA	NA	NA	NA	NA	NA	NA
37	10.1007/s00436-019-06275-0	NA	NA	NA	The first autochthonous case of feline ocular thelaziosis in Austria	Hodžić, Adnan; Payer, Albert; Duscher, Georg Gerhard	article	2019	case study	ST	2018	parasite	Thelazia callipaeda	Thelazia callipaeda	NA	NA	NA	NA	companion animal	cat	NA	positive	NA	NA	NA	NA	NA	no	NA	first autochtonous	NA
38	NA	https://permalink.obvsg.at/UVW/AC15731124	NA	NA	Untersuchungen von Rehwild Capreolus capreolus aus Oberösterreich Innviertel auf von Vektoren übertragene Krankheitserreger	Gotthalmseder, Eva	thesis	2019	original research	UA	2017	parasite	Babesia	Babesia capreoli	NA	NA	NA	NA	wildlife	roe deer	Capreolus capreolus	positive	NA	NA	NA	NA	NA	NA	NA	NA	NA
38	NA	https://permalink.obvsg.at/UVW/AC15731125	NA	NA	Untersuchungen von Rehwild Capreolus capreolus aus Oberösterreich Innviertel auf von Vektoren übertragene Krankheitserreger	Gotthalmseder, Eva	thesis	2019	original research	UA	2017	parasite	Anaplasma phagocytophilum	Anaplasma phagocytophilum	NA	NA	NA	NA	wildlife	roe deer	Capreolus capreolus	positive	NA	NA	NA	NA	NA	NA	NA	NA	NA
38	NA	https://permalink.obvsg.at/UVW/AC15731126	NA	NA	Untersuchungen von Rehwild Capreolus capreolus aus Oberösterreich Innviertel auf von Vektoren übertragene Krankheitserreger	Gotthalmseder, Eva	thesis	2019	original research	UA	2017	bacteria	Rickettsia	Rickettsia	NA	NA	NA	NA	wildlife	roe deer	Capreolus capreolus	negative	NA	NA	NA	NA	NA	NA	NA	NA	NA
38	NA	https://permalink.obvsg.at/UVW/AC15731127	NA	NA	Untersuchungen von Rehwild Capreolus capreolus aus Oberösterreich Innviertel auf von Vektoren übertragene Krankheitserreger	Gotthalmseder, Eva	thesis	2019	original research	UA	2017	parasite	Filarioidea	Filarioidea	NA	NA	NA	NA	wildlife	roe deer	Capreolus capreolus	negative	NA	NA	NA	NA	NA	NA	NA	NA	NA
38	NA	https://permalink.obvsg.at/UVW/AC15731128	NA	NA	Untersuchungen von Rehwild Capreolus capreolus aus Oberösterreich Innviertel auf von Vektoren übertragene Krankheitserreger	Gotthalmseder, Eva	thesis	2019	original research	UA	2017	parasite	Trypanosomatida	Trypanosomatida	NA	NA	NA	NA	wildlife	roe deer	Capreolus capreolus	negative	NA	NA	NA	NA	NA	NA	NA	NA	NA
39	NA	https://permalink.obvsg.at/UVW/AC15604574	NA	NA	Vorkommen, Diagnose und Therapie von Giardieninfektionen bei Hunden aus dem Tierheim und aus der parasitologischen Diagnostik	Friedl, Paulina	thesis	2019	original research	NA	2018	parasite	Giardia	Giardia	NA	NA	NA	NA	companion animal	dog	NA	positive	NA	NA	NA	NA	NA	NA	NA	NA	NA
39	NA	https://permalink.obvsg.at/UVW/AC15604576	NA	NA	Vorkommen, Diagnose und Therapie von Giardieninfektionen bei Hunden aus dem Tierheim und aus der parasitologischen Diagnostik	Friedl, Paulina	thesis	2019	original research	NA	2018	parasite	Toxocara canis	Toxocara canis	NA	NA	NA	NA	companion animal	dog	NA	positive	NA	NA	NA	NA	NA	NA	NA	NA	NA
39	NA	https://permalink.obvsg.at/UVW/AC15604577	NA	NA	Vorkommen, Diagnose und Therapie von Giardieninfektionen bei Hunden aus dem Tierheim und aus der parasitologischen Diagnostik	Friedl, Paulina	thesis	2019	original research	NA	2018	parasite	Trichuris vulpis	Trichuris vulpis	NA	NA	NA	NA	companion animal	dog	NA	positive	NA	NA	NA	NA	NA	NA	NA	NA	NA
40	10.2807/1560-7917.ES.2018.23.48.1800595	NA	NA	NA	Adult Hyalomma marginatum tick positive for Rickettsia aeschlimannii in Austria, October 2018	Duscher, Georg Gerhard; Hodžić, Adnan; Hufnagl, Peter; Wille-Piazzai, Walpurga; Schötta, Anna-Magarita; Markowicz, Mateusz Andrzej; Estrada-Peña, Agustín; Stanek, Gerold; Allerberger, Franz	article	2018	case study	LA	2018	bacteria	Rickettsia aeschlimannii	Rickettsia aeschlimannii	tick	Hyalomma marginatum	Hyalomma marginatum	positive	companion animal	horse	NA	NA	NA	NA	NA	NA	NA	yes	NA	NA	NA
41	10.1186/s13071-018-3070-7	NA	NA	NA	Bartonella DNA in heart tissues of bats in central and eastern Europe and a review of phylogenetic relations of bat-associated bartonellae	Corduneanu, Alexandra; Sándor, Attila D.; Ionicǎ, Angela Monica; Hornok, Sándor; Leitner, Natascha; Bagó, Zoltán; Stefke, Katharina; Fuehrer, Hans-Peter; Mihalca, Andrei Daniel	article	2018	original research	LA, VIE, SA, CA	2001-2016	bacteria	Bat-associated Bartonella	Bat-associated Bartonella	NA	NA	NA	NA	wildlife	bat	NA	negative	NA	NA	NA	NA	NA	NA	NA	NA	NA
42	10.1089/vbz.2017.2215	NA	NA	NA	Bartonella henselae and Rickettsia felis Detected in Cat Fleas Ctenocephalides felis Derived from Eastern Austrian Cats	Duscher, Georg Gerhard; Hodžić, Adnan; Potkonjak, Aleksandar; Leschnik, Michael W.; Spergser, Joachim	article	2018	original research	VIE, LA	2016	bacteria	Bartonella henselae	Bartonella henselae	cat flea	Ctenocephalides felis	Ctenocephalides felis	positive	companion animal	cat	NA	NA	NA	NA	NA	NA	NA	NA	NA	NA	veterinarian, animal keeper
42	10.1089/vbz.2017.2216	NA	NA	NA	Bartonella henselae and Rickettsia felis Detected in Cat Fleas Ctenocephalides felis Derived from Eastern Austrian Cats	Duscher, Georg Gerhard; Hodžić, Adnan; Potkonjak, Aleksandar; Leschnik, Michael W.; Spergser, Joachim	article	2018	original research	VIE, LA	2026	bacteria	Rickettsia felis	Rickettsia felis	cat flea	Ctenocephalides felis	Ctenocephalides felis	positive	companion animal	cat	NA	NA	NA	NA	NA	NA	NA	NA	NA	NA	veterinarian, animal keeper
43	NA	https://permalink.obvsg.at/UVW/AC15158035	NA	NA	Comprehensive study on pathologies in broilers and prevalence of selected microorganisms in broiler flocks kept with lower stocking density	Gaußmann, Barbara	thesis	2018	original research	CA, ST	2014, 2016	bacteria	Escherichia coli	Escherichia coli	NA	NA	NA	NA	livestock	chicken	NA	positive	NA	NA	NA	NA	NA	NA	NA	NA	NA
43	NA	https://permalink.obvsg.at/UVW/AC15158036	NA	NA	Comprehensive study on pathologies in broilers and prevalence of selected microorganisms in broiler flocks kept with lower stocking density	Gaußmann, Barbara	thesis	2018	original research	CA, ST	2014, 2016	bacteria	Staphylococcus	Staphylococcus	NA	NA	NA	NA	livestock	chicken	NA	positive	NA	NA	NA	NA	NA	NA	NA	NA	NA
43	NA	https://permalink.obvsg.at/UVW/AC15158037	NA	NA	Comprehensive study on pathologies in broilers and prevalence of selected microorganisms in broiler flocks kept with lower stocking density	Gaußmann, Barbara	thesis	2018	original research	CA, ST	2014, 2016	bacteria	Streptococcus	Streptococcus	NA	NA	NA	NA	livestock	chicken	NA	positive	NA	NA	NA	NA	NA	NA	NA	NA	NA
43	NA	https://permalink.obvsg.at/UVW/AC15158037	NA	NA	Comprehensive study on pathologies in broilers and prevalence of selected microorganisms in broiler flocks kept with lower stocking density	Gaußmann, Barbara	thesis	2018	original research	CA, ST	2014, 2016	bacteria	Enterococcus	Enterococcus	NA	NA	NA	NA	livestock	chicken	NA	positive	NA	NA	NA	NA	NA	NA	NA	NA	NA
43	NA	https://permalink.obvsg.at/UVW/AC15158038	NA	NA	Comprehensive study on pathologies in broilers and prevalence of selected microorganisms in broiler flocks kept with lower stocking density	Gaußmann, Barbara	thesis	2018	original research	CA, ST	2014, 2016	bacteria	Campylobacter	Campylobacter	NA	NA	NA	NA	livestock	chicken	NA	positive	NA	NA	NA	NA	NA	NA	NA	NA	NA
43	NA	https://permalink.obvsg.at/UVW/AC15158038	NA	NA	Comprehensive study on pathologies in broilers and prevalence of selected microorganisms in broiler flocks kept with lower stocking density	Gaußmann, Barbara	thesis	2018	original research	CA, ST	2014, 2016	bacteria	Clostridium perfringens	Clostridium perfringens	NA	NA	NA	NA	livestock	chicken	NA	positive	NA	NA	NA	NA	NA	NA	NA	NA	NA
43	NA	https://permalink.obvsg.at/UVW/AC15158039	NA	NA	Comprehensive study on pathologies in broilers and prevalence of selected microorganisms in broiler flocks kept with lower stocking density	Gaußmann, Barbara	thesis	2018	original research	CA, ST	2014, 2016	bacteria	Salmonella	Salmonella	NA	NA	NA	NA	livestock	chicken	NA	positive	NA	NA	NA	NA	NA	NA	NA	NA	NA
44	10.2807/1560-7917.ES.2018.23.43.1800545	NA	NA	NA	Increase in humanWest Nile and Usutu virus infections, Austria, 2018	Aberle, Stephan W.; Kolodziejek, Jolanta; Jungbauer, Christof; Stiasny, Karin; Aberle, Judith H.; Zoufaly, Alexander; Hourfar, Michael Kai; Weidner, Lisa; Nowotny, Norbert	article	2018	national surveillance data	VIE, LA, B	2018	virus	West Nile virus	West Nile virus	NA	NA	NA	NA	human	human	NA	positive	NA	NA	NA	NA	NA	possible	Serbia, Italy, Greece, Hungary, Croatia	NA	NA
44	10.2807/1560-7917.ES.2018.23.43.1800545	NA	NA	NA	Increase in humanWest Nile and Usutu virus infections, Austria, 2018	Aberle, Stephan W.; Kolodziejek, Jolanta; Jungbauer, Christof; Stiasny, Karin; Aberle, Judith H.; Zoufaly, Alexander; Hourfar, Michael Kai; Weidner, Lisa; Nowotny, Norbert	article	2018	national surveillance data	VIE, LA, B	2018	virus	West Nile virus	West Nile virus	NA	NA	NA	NA	human	human	NA	positive	NA	NA	NA	NA	NA	NA	NA	NA	NA
44	10.2807/1560-7917.ES.2018.23.43.1800546	NA	NA	NA	Integrated analysis of human-animal-vector surveillance: West Nile virus infections in Austria, 2015-2016	Aberle, Stephan W.; Kolodziejek, Jolanta; Jungbauer, Christof; Stiasny, Karin; Aberle, Judith H.; Zoufaly, Alexander; Hourfar, Michael Kai; Weidner, Lisa; Nowotny, Norbert	article	2018	national surveillance data	VIE, LA	2015-2016	virus	West Nile virus	West Nile virus	NA	NA	NA	NA	human	human	NA	seropositive and positive	NA	NA	NA	NA	NA	NA	NA	NA	NA
44	10.2807/1560-7917.ES.2018.23.43.1800547	NA	NA	NA	Integrated analysis of human-animal-vector surveillance: West Nile virus infections in Austria, 2015-2016	Aberle, Stephan W.; Kolodziejek, Jolanta; Jungbauer, Christof; Stiasny, Karin; Aberle, Judith H.; Zoufaly, Alexander; Hourfar, Michael Kai; Weidner, Lisa; Nowotny, Norbert	article	2018	national surveillance data	VIE, LA	2015	virus	West Nile virus	West Nile virus	NA	NA	NA	NA	companion animal	horse	NA	positive	NA	NA	NA	NA	NA	NA	NA	NA	NA
44	10.2807/1560-7917.ES.2018.23.43.1800548	NA	NA	NA	Integrated analysis of human-animal-vector surveillance: West Nile virus infections in Austria, 2015-2016	Aberle, Stephan W.; Kolodziejek, Jolanta; Jungbauer, Christof; Stiasny, Karin; Aberle, Judith H.; Zoufaly, Alexander; Hourfar, Michael Kai; Weidner, Lisa; Nowotny, Norbert	article	2018	national surveillance data	VIE, LA	2015	virus	West Nile virus	West Nile virus	NA	NA	NA	NA	wildlife	goshawk	NA	positive	NA	NA	NA	NA	NA	NA	NA	NA	NA
44	10.2807/1560-7917.ES.2018.23.43.1800550	NA	NA	NA	Integrated analysis of human-animal-vector surveillance: West Nile virus infections in Austria, 2015-2016	Aberle, Stephan W.; Kolodziejek, Jolanta; Jungbauer, Christof; Stiasny, Karin; Aberle, Judith H.; Zoufaly, Alexander; Hourfar, Michael Kai; Weidner, Lisa; Nowotny, Norbert	article	2018	national surveillance data	VIE, LA	2015	virus	West Nile virus	West Nile virus	NA	NA	NA	NA	wildlife	falcon	NA	positive	NA	NA	NA	NA	NA	NA	NA	NA	NA
44	10.2807/1560-7917.ES.2018.23.43.1800549	NA	NA	NA	Integrated analysis of human-animal-vector surveillance: West Nile virus infections in Austria, 2015-2016	Aberle, Stephan W.; Kolodziejek, Jolanta; Jungbauer, Christof; Stiasny, Karin; Aberle, Judith H.; Zoufaly, Alexander; Hourfar, Michael Kai; Weidner, Lisa; Nowotny, Norbert	article	2018	national surveillance data	AUT	2016	virus	West Nile virus	West Nile virus	mosquito	Culex	Culex pipiens	negative	NA	NA	NA	NA	NA	NA	NA	NA	NA	NA	NA	NA	NA
44	10.2807/1560-7917.ES.2018.23.43.1800549	NA	NA	NA	Integrated analysis of human-animal-vector surveillance: West Nile virus infections in Austria, 2015-2016	Aberle, Stephan W.; Kolodziejek, Jolanta; Jungbauer, Christof; Stiasny, Karin; Aberle, Judith H.; Zoufaly, Alexander; Hourfar, Michael Kai; Weidner, Lisa; Nowotny, Norbert	article	2018	national surveillance data	AUT	2016	virus	West Nile virus	West Nile virus	mosquito	Aedes	Aedes	negative	NA	NA	NA	NA	NA	NA	NA	NA	NA	NA	NA	NA	NA
44	10.2807/1560-7917.ES.2018.23.43.1800549	NA	NA	NA	Integrated analysis of human-animal-vector surveillance: West Nile virus infections in Austria, 2015-2016	Aberle, Stephan W.; Kolodziejek, Jolanta; Jungbauer, Christof; Stiasny, Karin; Aberle, Judith H.; Zoufaly, Alexander; Hourfar, Michael Kai; Weidner, Lisa; Nowotny, Norbert	article	2018	national surveillance data	AUT	2016	virus	West Nile virus	West Nile virus	mosquito	Culiseta	Aedes	negative	NA	NA	NA	NA	NA	NA	NA	NA	NA	NA	NA	NA	NA
44	10.2807/1560-7917.ES.2018.23.43.1800549	NA	NA	NA	Integrated analysis of human-animal-vector surveillance: West Nile virus infections in Austria, 2015-2016	Aberle, Stephan W.; Kolodziejek, Jolanta; Jungbauer, Christof; Stiasny, Karin; Aberle, Judith H.; Zoufaly, Alexander; Hourfar, Michael Kai; Weidner, Lisa; Nowotny, Norbert	article	2018	national surveillance data	AUT	2016	virus	West Nile virus	West Nile virus	mosquito	Anopheles	Aedes	negative	NA	NA	NA	NA	NA	NA	NA	NA	NA	NA	NA	NA	NA
44	10.2807/1560-7917.ES.2018.23.43.1800549	NA	NA	NA	Integrated analysis of human-animal-vector surveillance: West Nile virus infections in Austria, 2015-2016	Aberle, Stephan W.; Kolodziejek, Jolanta; Jungbauer, Christof; Stiasny, Karin; Aberle, Judith H.; Zoufaly, Alexander; Hourfar, Michael Kai; Weidner, Lisa; Nowotny, Norbert	article	2018	national surveillance data	AUT	2016	virus	West Nile virus	West Nile virus	mosquito	Ochlerotatus	Aedes	negative	NA	NA	NA	NA	NA	NA	NA	NA	NA	NA	NA	NA	NA
44	10.2807/1560-7917.ES.2018.23.43.1800549	NA	NA	NA	Integrated analysis of human-animal-vector surveillance: West Nile virus infections in Austria, 2015-2016	Aberle, Stephan W.; Kolodziejek, Jolanta; Jungbauer, Christof; Stiasny, Karin; Aberle, Judith H.; Zoufaly, Alexander; Hourfar, Michael Kai; Weidner, Lisa; Nowotny, Norbert	article	2018	national surveillance data	AUT	2016	virus	West Nile virus	West Nile virus	mosquito	Coquillettidia richiardii	Coquillettidia richiardii	negative	NA	NA	NA	NA	NA	NA	NA	NA	NA	NA	NA	NA	NA
44	10.2807/1560-7917.ES.2018.23.43.1800549	NA	NA	NA	Integrated analysis of human-animal-vector surveillance: West Nile virus infections in Austria, 2015-2016	Aberle, Stephan W.; Kolodziejek, Jolanta; Jungbauer, Christof; Stiasny, Karin; Aberle, Judith H.; Zoufaly, Alexander; Hourfar, Michael Kai; Weidner, Lisa; Nowotny, Norbert	article	2018	national surveillance data	VIE	2015	virus	West Nile virus	West Nile virus	mosquito	Culex	Culex pipiens	positive	NA	NA	NA	NA	NA	NA	NA	NA	NA	NA	NA	NA	NA
44	10.2807/1560-7917.ES.2018.23.43.1800549	NA	NA	NA	Integrated analysis of human-animal-vector surveillance: West Nile virus infections in Austria, 2015-2016	Aberle, Stephan W.; Kolodziejek, Jolanta; Jungbauer, Christof; Stiasny, Karin; Aberle, Judith H.; Zoufaly, Alexander; Hourfar, Michael Kai; Weidner, Lisa; Nowotny, Norbert	article	2018	national surveillance data	VIE, LA	2015	virus	West Nile virus	West Nile virus	mosquito	Aedes	Aedes	negative	NA	NA	NA	NA	NA	NA	NA	NA	NA	NA	NA	NA	NA
44	10.2807/1560-7917.ES.2018.23.43.1800549	NA	NA	NA	Integrated analysis of human-animal-vector surveillance: West Nile virus infections in Austria, 2015-2016	Aberle, Stephan W.; Kolodziejek, Jolanta; Jungbauer, Christof; Stiasny, Karin; Aberle, Judith H.; Zoufaly, Alexander; Hourfar, Michael Kai; Weidner, Lisa; Nowotny, Norbert	article	2018	national surveillance data	VIE, LA	2015	virus	West Nile virus	West Nile virus	mosquito	Culiseta	Culiseta	negative	NA	NA	NA	NA	NA	NA	NA	NA	NA	NA	NA	NA	NA
44	10.2807/1560-7917.ES.2018.23.43.1800549	NA	NA	NA	Integrated analysis of human-animal-vector surveillance: West Nile virus infections in Austria, 2015-2016	Aberle, Stephan W.; Kolodziejek, Jolanta; Jungbauer, Christof; Stiasny, Karin; Aberle, Judith H.; Zoufaly, Alexander; Hourfar, Michael Kai; Weidner, Lisa; Nowotny, Norbert	article	2018	national surveillance data	VIE, LA	2015	virus	West Nile virus	West Nile virus	mosquito	Anopheles	Anopheles	negative	NA	NA	NA	NA	NA	NA	NA	NA	NA	NA	NA	NA	NA
44	10.2807/1560-7917.ES.2018.23.43.1800549	NA	NA	NA	Integrated analysis of human-animal-vector surveillance: West Nile virus infections in Austria, 2015-2016	Aberle, Stephan W.; Kolodziejek, Jolanta; Jungbauer, Christof; Stiasny, Karin; Aberle, Judith H.; Zoufaly, Alexander; Hourfar, Michael Kai; Weidner, Lisa; Nowotny, Norbert	article	2018	national surveillance data	VIE, LA	2015	virus	West Nile virus	West Nile virus	mosquito	Ochlerotatus	Ochlerotatus	negative	NA	NA	NA	NA	NA	NA	NA	NA	NA	NA	NA	NA	NA
45	NA	https://permalink.obvsg.at/UVW/AC15607166	NA	NA	Molekularbiologischer Nachweis von durch Stechmücken übertragenen Erregern im Burgenland 2017	Kaufmann, Elke	thesis	2018	original research	B	2017	virus	Flavivirus	West Nile virus, Japanese Ecephalitis virus, Zika virus, Usutu virus, Dengue virus, Yellow Fever virus	mosquito	Culex	Culex pipiens-complex, Culex modestus	negative	NA	NA	NA	NA	NA	NA	NA	NA	NA	NA	NA	NA	NA
45	NA	https://permalink.obvsg.at/UVW/AC15607167	NA	NA	Molekularbiologischer Nachweis von durch Stechmücken übertragenen Erregern im Burgenland 2017	Kaufmann, Elke	thesis	2018	original research	B	2017	virus	Flavivirus	West Nile virus, Japanese Ecephalitis virus, Zika virus, Usutu virus, Dengue virus, Yellow Fever virus	mosquito	Aedes	Ochleratus japonicus japonicus, Aedes vexans, Ochlerotatus stictitus	negative	NA	NA	NA	NA	NA	NA	NA	NA	NA	NA	NA	NA	NA
45	NA	https://permalink.obvsg.at/UVW/AC15607168	NA	NA	Molekularbiologischer Nachweis von durch Stechmücken übertragenen Erregern im Burgenland 2017	Kaufmann, Elke	thesis	2018	original research	B	2017	virus	Flavivirus	West Nile virus, Japanese Ecephalitis virus, Zika virus, Usutu virus, Dengue virus, Yellow Fever virus	mosquito	Anopheles	Anopheles hyrcanus, Anopheles plumbeus, Anopheles maculipennis	negative	NA	NA	NA	NA	NA	NA	NA	NA	NA	NA	NA	NA	NA
45	NA	https://permalink.obvsg.at/UVW/AC15607169	NA	NA	Molekularbiologischer Nachweis von durch Stechmücken übertragenen Erregern im Burgenland 2017	Kaufmann, Elke	thesis	2018	original research	B	2017	virus	Flavivirus	West Nile virus, Japanese Ecephalitis virus, Zika virus, Usutu virus, Dengue virus, Yellow Fever virus	mosquito	Coquillettidia richiardii	Coquillettidia richiardii	negative	NA	NA	NA	NA	NA	NA	NA	NA	NA	NA	NA	NA	NA
45	NA	https://permalink.obvsg.at/UVW/AC15607170	NA	NA	Molekularbiologischer Nachweis von durch Stechmücken übertragenen Erregern im Burgenland 2017	Kaufmann, Elke	thesis	2018	original research	B	2017	parasite	Trypanosomatida	Trypanosomatida	mosquito	Culex	Culex pipiens-complex, Culex modestus	negative	NA	NA	NA	NA	NA	NA	NA	NA	NA	NA	NA	NA	NA
45	NA	https://permalink.obvsg.at/UVW/AC15607171	NA	NA	Molekularbiologischer Nachweis von durch Stechmücken übertragenen Erregern im Burgenland 2017	Kaufmann, Elke	thesis	2018	original research	B	2017	parasite	Trypanosomatida	Trypanosomatida	mosquito	Aedes	Ochleratus japonicus japonicus, Aedes vexans, Ochlerotatus stictitus	negative	NA	NA	NA	NA	NA	NA	NA	NA	NA	NA	NA	NA	NA
45	NA	https://permalink.obvsg.at/UVW/AC15607172	NA	NA	Molekularbiologischer Nachweis von durch Stechmücken übertragenen Erregern im Burgenland 2017	Kaufmann, Elke	thesis	2018	original research	B	2017	parasite	Trypanosomatida	Trypanosomatida	mosquito	Anopheles	Anopheles hyrcanus, Anopheles plumbeus, Anopheles maculipennis	negative	NA	NA	NA	NA	NA	NA	NA	NA	NA	NA	NA	NA	NA
45	NA	https://permalink.obvsg.at/UVW/AC15607173	NA	NA	Molekularbiologischer Nachweis von durch Stechmücken übertragenen Erregern im Burgenland 2017	Kaufmann, Elke	thesis	2018	original research	B	2017	parasite	Trypanosomatida	Trypanosomatida	mosquito	Coquillettidia richiardii	Coquillettidia richiardii	negative	NA	NA	NA	NA	NA	NA	NA	NA	NA	NA	NA	NA	NA
45	NA	https://permalink.obvsg.at/UVW/AC15607174	NA	NA	Molekularbiologischer Nachweis von durch Stechmücken übertragenen Erregern im Burgenland 2017	Kaufmann, Elke	thesis	2018	original research	B	2017	parasite	Dirofilaria	Dirofilaria immitis, Dirofilaria repens	mosquito	Culex	Culex pipiens-complex, Culex modestus	negative	NA	NA	NA	NA	NA	NA	NA	NA	NA	NA	NA	NA	NA
45	NA	https://permalink.obvsg.at/UVW/AC15607175	NA	NA	Molekularbiologischer Nachweis von durch Stechmücken übertragenen Erregern im Burgenland 2017	Kaufmann, Elke	thesis	2018	original research	B	2017	parasite	Dirofilaria	Dirofilaria immitis, Dirofilaria repens	mosquito	Aedes	Ochleratus japonicus japonicus, Aedes vexans, Ochlerotatus stictitus	negative	NA	NA	NA	NA	NA	NA	NA	NA	NA	NA	NA	NA	NA
45	NA	https://permalink.obvsg.at/UVW/AC15607176	NA	NA	Molekularbiologischer Nachweis von durch Stechmücken übertragenen Erregern im Burgenland 2017	Kaufmann, Elke	thesis	2018	original research	B	2017	parasite	Dirofilaria	Dirofilaria immitis, Dirofilaria repens	mosquito	Anopheles	Anopheles hyrcanus, Anopheles plumbeus, Anopheles maculipennis	negative	NA	NA	NA	NA	NA	NA	NA	NA	NA	NA	NA	NA	NA
45	NA	https://permalink.obvsg.at/UVW/AC15607177	NA	NA	Molekularbiologischer Nachweis von durch Stechmücken übertragenen Erregern im Burgenland 2017	Kaufmann, Elke	thesis	2018	original research	B	2017	parasite	Dirofilaria	Dirofilaria immitis, Dirofilaria repens	mosquito	Coquillettidia richiardii	Coquillettidia richiardii	negative	NA	NA	NA	NA	NA	NA	NA	NA	NA	NA	NA	NA	NA
46	10.1016/j.ttbdis.2018.06.003	NA	NA	NA	Newly emerging ulceroglandular tularaemia in Western Austria	Schroll, Andrea; Theurl, Igor; Georgi, Enrico; Zange, Sabine; Rettenbacher, Thomas; Bellmann-Weiler, Rosa; Weiss, Guenter	article	2018	case study	TY	2011, 2005, 2016	bacteria	Francisella tularensis	Francisella tularensis	NA	NA	NA	NA	human	human	NA	positive	NA	NA	NA	NA	NA	NA	NA	NA	NA
47	NA	NA	NA	NA	Occurrence of Salmonella enterica, Brucella suis Biovar 2 and Corynebacterium ulcerans in free-living wild boars (Sus scrofa) in Austria	Glawischnig, W.; Hofer, E.; Posch, R.; Sailer, A.; Revilla-Fernández, S.; Kornschober, C.; Lassnig, H.; Schöpf, K.; Schmoll, F.	article	2018	original research	LA, B, UA, ST	2011, 2012	bacteria	Salmonella enterica	Salmonella enterica	NA	NA	NA	NA	wildlife	wild boar	Sus scrofa	positive	NA	NA	NA	NA	NA	NA	NA	NA	hunter
47	NA	NA	NA	NA	Occurrence of Salmonella enterica, Brucella suis Biovar 2 and Corynebacterium ulcerans in free-living wild boars (Sus scrofa) in Austria	Glawischnig, W.; Hofer, E.; Posch, R.; Sailer, A.; Revilla-Fernández, S.; Kornschober, C.; Lassnig, H.; Schöpf, K.; Schmoll, F.	article	2018	original research	LA, B, UA, ST	2011, 2012	bacteria	Brucella suis	Brucella suis	NA	NA	NA	NA	wildlife	wild boar	Sus scrofa	positive	NA	NA	NA	NA	NA	NA	NA	NA	hunter
47	NA	NA	NA	NA	Occurrence of Salmonella enterica, Brucella suis Biovar 2 and Corynebacterium ulcerans in free-living wild boars (Sus scrofa) in Austria	Glawischnig, W.; Hofer, E.; Posch, R.; Sailer, A.; Revilla-Fernández, S.; Kornschober, C.; Lassnig, H.; Schöpf, K.; Schmoll, F.	article	2018	original research	LA, B, UA, ST	2011, 2012	bacteria	Corynebacterium ulcerans	Corynebacterium ulcerans	NA	NA	NA	NA	wildlife	wild boar	Sus scrofa	positive	NA	NA	NA	NA	NA	NA	NA	NA	hunter
48	10.1016/j.ijmm.2018.06.008	NA	NA	NA	Petting zoos as sources of Shiga toxin-producing Escherichia coli STEC infections	Schlager, Sabine; Lepuschitz, Sarah; Ruppitsch, Werner; Ableitner, Oksana; Pietzka, Ariane; Neubauer, Sabine; Stöger, Anna; Lassnig, Heimo; Mikula, Claudia; Springer, Burkhard; Allerberger, Franz	article	2018	national surveillance data	VO	2015, 2016	bacteria	Escherichia coli STEC	Escherichia coli STEC	NA	NA	NA	NA	human	human	NA	positive	NA	NA	NA	NA	NA	NA	NA	NA	NA
48	10.1016/j.ijmm.2018.06.009	NA	NA	NA	Petting zoos as sources of Shiga toxin-producing Escherichia coli STEC infections	Schlager, Sabine; Lepuschitz, Sarah; Ruppitsch, Werner; Ableitner, Oksana; Pietzka, Ariane; Neubauer, Sabine; Stöger, Anna; Lassnig, Heimo; Mikula, Claudia; Springer, Burkhard; Allerberger, Franz	article	2018	national surveillance data	VO	2015, 2016	bacteria	Escherichia coli STEC	Escherichia coli STEC	NA	NA	NA	NA	wildlife	alpine ibex	NA	positive	NA	NA	NA	NA	NA	NA	NA	NA	NA
48	10.1016/j.ijmm.2018.06.010	NA	NA	NA	Petting zoos as sources of Shiga toxin-producing Escherichia coli STEC infections	Schlager, Sabine; Lepuschitz, Sarah; Ruppitsch, Werner; Ableitner, Oksana; Pietzka, Ariane; Neubauer, Sabine; Stöger, Anna; Lassnig, Heimo; Mikula, Claudia; Springer, Burkhard; Allerberger, Franz	article	2018	national surveillance data	VO	2015, 2016	bacteria	Escherichia coli STEC	Escherichia coli STEC	NA	NA	NA	NA	livestock	goat	NA	positive	NA	NA	NA	NA	NA	NA	NA	NA	NA
48	10.1016/j.ijmm.2018.06.010	NA	NA	NA	Petting zoos as sources of Shiga toxin-producing Escherichia coli STEC infections	Schlager, Sabine; Lepuschitz, Sarah; Ruppitsch, Werner; Ableitner, Oksana; Pietzka, Ariane; Neubauer, Sabine; Stöger, Anna; Lassnig, Heimo; Mikula, Claudia; Springer, Burkhard; Allerberger, Franz	article	2018	national surveillance data	VO	2015	bacteria	Escherichia coli STEC	Escherichia coli STEC	NA	NA	NA	NA	livestock	sheep	NA	positive	NA	NA	NA	NA	NA	NA	NA	NA	NA
48	10.1016/j.ijmm.2018.06.010	NA	NA	NA	Petting zoos as sources of Shiga toxin-producing Escherichia coli STEC infections	Schlager, Sabine; Lepuschitz, Sarah; Ruppitsch, Werner; Ableitner, Oksana; Pietzka, Ariane; Neubauer, Sabine; Stöger, Anna; Lassnig, Heimo; Mikula, Claudia; Springer, Burkhard; Allerberger, Franz	article	2018	national surveillance data	VO	2015	bacteria	Escherichia coli STEC	Escherichia coli STEC	NA	NA	NA	NA	livestock	llama	NA	positive	NA	NA	NA	NA	NA	NA	NA	NA	NA
49	10.1111/zph.12457	NA	NA	NA	Serological surveillance for Tahyna virus California encephalitis orthobunyavirus, Peribunyaviridae neutralizing antibodies in wild ungulates in Austria, Hungary and Romania	Camp, J. V.; Haider, R.; Porea, D.; Oslobanu, L. E.; Forgách, P.; Nowotny, N.	article	2018	original research	B	2016-2017	virus	Tahyna virus	Tahyna virus	NA	NA	NA	NA	wildlife	wild boar	Sus scrofa	seropositive	NA	NA	NA	NA	NA	NA	NA	NA	NA
49	10.1111/zph.12458	NA	NA	NA	Serological surveillance for Tahyna virus California encephalitis orthobunyavirus, Peribunyaviridae neutralizing antibodies in wild ungulates in Austria, Hungary and Romania	Camp, J. V.; Haider, R.; Porea, D.; Oslobanu, L. E.; Forgách, P.; Nowotny, N.	article	2018	original research	LA	2016-2017	virus	Tahyna virus	Tahyna virus	NA	NA	NA	NA	wildlife	roe deer	Capreolus capreolus	seropositive	NA	NA	NA	NA	NA	NA	NA	NA	NA
49	10.1111/zph.12459	NA	NA	NA	Serological surveillance for Tahyna virus California encephalitis orthobunyavirus, Peribunyaviridae neutralizing antibodies in wild ungulates in Austria, Hungary and Romania	Camp, J. V.; Haider, R.; Porea, D.; Oslobanu, L. E.; Forgách, P.; Nowotny, N.	article	2018	original research	LA,B	2016-2017	virus	Tahyna virus	Tahyna virus	NA	NA	NA	NA	wildlife	red deer	Cervus elaphus	seropositive	NA	NA	NA	NA	NA	NA	NA	NA	NA
50	10.1089/vbz.2017.2193	NA	NA	NA	Seroprevalence of Francisella tularensis in Austrian Hunting Dogs	Posautz, Annika; Gyuranecz, Miklós; Dénes, Béla; Knauer, Felix; Dier, Helmut; Walzer, Christian	article	2018	original research	LA, B	NA	bacteria	Francisella tularensis	Francisella tularensis	NA	NA	NA	NA	companion animal	dog	NA	seropositive	NA	NA	NA	NA	NA	NA	NA	NA	hunting dog, hunter, trapper
51	NA	https://permalink.obvsg.at/UVW/AC16050061	NA	NA	Udder health and treatment : Bovine mastitis, antimicrobial resistance and alternative antimicrobial substances	Schabauer, Andrea	thesis	2018	original research	UA	2011-2014	bacteria	Enterobacteriaceae	Eschericha coli, Enterococcus faecalis	NA	NA	NA	NA	livestock	cattle	NA	positive	NA	NA	NA	NA	NA	NA	NA	NA	NA
51	NA	https://permalink.obvsg.at/UVW/AC16050062	NA	NA	Udder health and treatment : Bovine mastitis, antimicrobial resistance and alternative antimicrobial substances	Schabauer, Andrea	thesis	2018	original research	UA	2011-2014	bacteria	Staphylococcus	Staphylococcus aureus	NA	NA	NA	NA	livestock	cattle	NA	positive	NA	NA	NA	NA	NA	NA	NA	NA	NA
51	NA	https://permalink.obvsg.at/UVW/AC16050063	NA	NA	Udder health and treatment : Bovine mastitis, antimicrobial resistance and alternative antimicrobial substances	Schabauer, Andrea	thesis	2018	original research	UA	2011-2014	bacteria	Streptococcus	Streptococcus dysgalacitae	NA	NA	NA	NA	livestock	cattle	NA	positive	NA	NA	NA	NA	NA	NA	NA	NA	NA
52	NA	https://permalink.obvsg.at/UVW/AC15605313	NA	NA	Untersuchung zum Vorkommen von Dermacentor reticulatus im Burgenland, sowie Babesia spp, Rickettsia spp. und FSME-Viren in diesen Zecken	Zörer, Johanna Erika	thesis	2018	original research	B	2016	bacteria	Rickettsia raoultii	Rickettsia raoultii	tick	Dermacentor reticulatus	Dermacentor reticulatus	positive	NA	NA	NA	NA	NA	NA	NA	NA	NA	NA	NA	NA	NA
52	NA	https://permalink.obvsg.at/UVW/AC15605314	NA	NA	Untersuchung zum Vorkommen von Dermacentor reticulatus im Burgenland, sowie Babesia spp, Rickettsia spp. und FSME-Viren in diesen Zecken	Zörer, Johanna Erika	thesis	2018	original research	B	2016	virus	Tick-borne encephalitis virus	Tick-borne encephalitis virus	tick	Dermacentor reticulatus	Dermacentor reticulatus	negative	NA	NA	NA	NA	NA	NA	NA	NA	NA	NA	NA	NA	NA
53	10.1186/s13071-018-3030-2	NA	NA	NA	Uranotaenia unguiculata Edwards, 1913 are attracted to sound, feed on amphibians, and are infected with multiple viruses	Camp, Jeremy V.; Bakonyi, Tamás; Soltész, Zoltán; Zechmeister, Thomas; Nowotny, Norbert	article	2018	original research	B	2018	virus	Alphamesonivirus 1	Alphamesonivirus 1	mosquito	Uranotaenia unguiculata	Uranotaenia unguiculata	positive	NA	NA	NA	NA	NA	NA	NA	NA	NA	NA	NA	NA	NA
54	NA	https://permalink.obvsg.at/UVW/AC15053466	NA	NA	Wild carnivores as reservoirs for ticks and tick-borne pathogens in Europe	Hodžić, Adnan	thesis	2018	original research	TY, VO	2013-2016	parasite	Anaplasma phagocytophilum	Anaplasma phagocytophilum	NA	NA	NA	NA	wildlife	red fox	Vulpes vulpes	positive	NA	NA	NA	NA	NA	NA	NA	NA	NA
54	NA	https://permalink.obvsg.at/UVW/AC15053467	NA	NA	Wild carnivores as reservoirs for ticks and tick-borne pathogens in Europe	Hodžić, Adnan	thesis	2018	original research	TY, VO	2013-2017	bacteria	Candidatus Neoehrlichia mikurensis	Candidatus Neoehrlichia mikurensis	NA	NA	NA	NA	wildlife	red fox	Vulpes vulpes	positive	NA	NA	NA	NA	NA	NA	NA	NA	NA
54	NA	https://permalink.obvsg.at/UVW/AC15053468	NA	NA	Wild carnivores as reservoirs for ticks and tick-borne pathogens in Europe	Hodžić, Adnan	thesis	2018	original research	TY, VO	2013-2018	bacteria	Bartonella rochalimae	Bartonella rochalimae	NA	NA	NA	NA	wildlife	red fox	Vulpes vulpes	positive	NA	NA	NA	NA	NA	NA	NA	NA	NA
54	NA	https://permalink.obvsg.at/UVW/AC15053469	NA	NA	Wild carnivores as reservoirs for ticks and tick-borne pathogens in Europe	Hodžić, Adnan	thesis	2018	original research	TY, VO	2013-2019	parasite	Dirofilaria	Dirofilaria immitis, Dirofilaria repens	NA	NA	NA	NA	wildlife	red fox	Vulpes vulpes	negative	NA	NA	NA	NA	NA	NA	NA	NA	NA
54	NA	https://permalink.obvsg.at/UVW/AC15053470	NA	NA	Wild carnivores as reservoirs for ticks and tick-borne pathogens in Europe	Hodžić, Adnan	thesis	2018	original research	TY, VO	2013-2020	parasite	Leishmania	Leishmania	NA	NA	NA	NA	wildlife	red fox	Vulpes vulpes	negative	NA	NA	NA	NA	NA	NA	NA	NA	NA
55	10.1007/s00436-017-5481-3	NA	NA	NA	Associations between fasciolosis and milk production, and the impact of anthelmintic treatment in dairy herds	Köstenberger, Kerstin; Tichy, Alexander; Bauer, Karl; Pless, Peter; Wittek, Thomas	article	2017	original research	ST	2014, 2015	parasite	Fasciola hepatica	Fasciola hepatica	NA	NA	NA	NA	livestock	cattle	NA	seropositive	NA	NA	NA	NA	NA	NA	NA	NA	NA
56	10.1186/s13071-017-2110-z	NA	NA	NA	Eurasian golden jackal as host of canine vector-borne protists	Mitková, Barbora; Hrazdilová, Kristýna; D'Amico, Gianluca; Duscher, Georg Gerhard; Suchentrunk, Franz; Forejtek, Pavel; Gherman, Cǎlin Mircea; Matei, Ioana Adriana; Ionicǎ, Angela Monica; Daskalaki, Aikaterini Alexandra; Mihalca, Andrei Daniel; Votýpka, Jan; Hulva, Pavel; Modrý, David	article	2017	original research	LA	2012	parasite	Leishmania infantum	Leishmania infantum	NA	NA	NA	NA	wildlife	eurasian golden jackal	Canis aureus	negative	NA	NA	NA	NA	NA	NA	NA	NA	NA
57	10.1016/j.vetpar.2017.08.016	NA	NA	NA	Examination of anonymous canine faecal samples provides data on endoparasite prevalence rates in dogs for comparative studies	Hinney, Barbara; Gottwald, Michaela; Moser, Jasmine; Reicher, Bianca; Schäfer, Bhavapriya Jasmin; Schaper, Roland; Joachim, Anja; Künzel, Frank	article	2017	original research	VIE, LA	2015-2016	parasite	Toxocara canis	Toxocara canis	NA	NA	NA	NA	companion animal	dog	NA	seropositive	NA	NA	NA	NA	NA	NA	NA	NA	NA
57	10.1016/j.vetpar.2017.08.017	NA	NA	NA	Examination of anonymous canine faecal samples provides data on endoparasite prevalence rates in dogs for comparative studies	Hinney, Barbara; Gottwald, Michaela; Moser, Jasmine; Reicher, Bianca; Schäfer, Bhavapriya Jasmin; Schaper, Roland; Joachim, Anja; Künzel, Frank	article	2017	original research	VIE, LA	2015-2016	parasite	Trichuris vulpis	Trichuris vulpis	NA	NA	NA	NA	companion animal	dog	NA	seropositive	NA	NA	NA	NA	NA	NA	NA	NA	NA
57	10.1016/j.vetpar.2017.08.018	NA	NA	NA	Examination of anonymous canine faecal samples provides data on endoparasite prevalence rates in dogs for comparative studies	Hinney, Barbara; Gottwald, Michaela; Moser, Jasmine; Reicher, Bianca; Schäfer, Bhavapriya Jasmin; Schaper, Roland; Joachim, Anja; Künzel, Frank	article	2017	original research	VIE, LA	2015-2016	parasite	Cryptosporidium	Cryptosporidium	NA	NA	NA	NA	companion animal	dog	NA	negative	NA	NA	NA	NA	NA	NA	NA	NA	NA
57	10.1016/j.vetpar.2017.08.018	NA	NA	NA	Examination of anonymous canine faecal samples provides data on endoparasite prevalence rates in dogs for comparative studies	Hinney, Barbara; Gottwald, Michaela; Moser, Jasmine; Reicher, Bianca; Schäfer, Bhavapriya Jasmin; Schaper, Roland; Joachim, Anja; Künzel, Frank	article	2017	original research	VIE, LA	2015-2016	parasite	Giardia	Giardia	NA	NA	NA	NA	companion animal	dog	NA	seropositive	NA	NA	NA	NA	NA	NA	NA	NA	NA
57	10.1016/j.vetpar.2017.08.019	NA	NA	NA	Examination of anonymous canine faecal samples provides data on endoparasite prevalence rates in dogs for comparative studies	Hinney, Barbara; Gottwald, Michaela; Moser, Jasmine; Reicher, Bianca; Schäfer, Bhavapriya Jasmin; Schaper, Roland; Joachim, Anja; Künzel, Frank	article	2017	original research	VIE, LA	2015-2016	parasite	Ancylostoma caninum	Ancylostoma caninum	NA	NA	NA	NA	companion animal	dog	NA	seropositive	NA	NA	NA	NA	NA	NA	NA	NA	NA
58	10.1016/j.ijpara.2017.02.003	NA	NA	NA	Lungworms and gastrointestinal parasites of domestic cats: a European perspective	Giannelli, Alessio; Capelli, Gioia; Joachim, Anja; Hinney, Barbara; Losson, Bertrand; Kirkova, Zvezdelina; René-Martellet, Magalie; Papadopoulos, Elias; Farkas, Róbert; Napoli, Ettore; Brianti, Emanuele; Tamponi, Claudia; Varcasia, Antonio; Margarida Alho, Ana; Madeira de Carvalho, Luís; Cardoso, Luís; Maia, Carla; Mircean, Viorica; Mihalca, Andrei Daniel; Miró, Guadalupe; Schnyder, Manuela; Cant…	article	2017	original research	VIE	2015-2016	parasite	Trichuris	Trichuris	NA	NA	NA	NA	companion animal	cat	NA	negative	NA	NA	NA	NA	NA	NA	NA	NA	NA
58	10.1016/j.ijpara.2017.02.003	NA	NA	NA	Lungworms and gastrointestinal parasites of domestic cats: a European perspective	Giannelli, Alessio; Capelli, Gioia; Joachim, Anja; Hinney, Barbara; Losson, Bertrand; Kirkova, Zvezdelina; René-Martellet, Magalie; Papadopoulos, Elias; Farkas, Róbert; Napoli, Ettore; Brianti, Emanuele; Tamponi, Claudia; Varcasia, Antonio; Margarida Alho, Ana; Madeira de Carvalho, Luís; Cardoso, Luís; Maia, Carla; Mircean, Viorica; Mihalca, Andrei Daniel; Miró, Guadalupe; Schnyder, Manuela; Cant…	article	2017	original research	VIE	2015-2016	parasite	Taenia	Taenia	NA	NA	NA	NA	companion animal	cat	NA	positive	NA	NA	NA	NA	NA	NA	NA	NA	NA
58	10.1016/j.ijpara.2017.02.003	NA	NA	NA	Lungworms and gastrointestinal parasites of domestic cats: a European perspective	Giannelli, Alessio; Capelli, Gioia; Joachim, Anja; Hinney, Barbara; Losson, Bertrand; Kirkova, Zvezdelina; René-Martellet, Magalie; Papadopoulos, Elias; Farkas, Róbert; Napoli, Ettore; Brianti, Emanuele; Tamponi, Claudia; Varcasia, Antonio; Margarida Alho, Ana; Madeira de Carvalho, Luís; Cardoso, Luís; Maia, Carla; Mircean, Viorica; Mihalca, Andrei Daniel; Miró, Guadalupe; Schnyder, Manuela; Cant…	article	2017	original research	VIE	2015-2016	parasite	Giardia	Giardia	NA	NA	NA	NA	companion animal	cat	NA	positive	NA	NA	NA	NA	NA	NA	NA	NA	NA
58	10.1016/j.ijpara.2017.02.003	NA	NA	NA	Lungworms and gastrointestinal parasites of domestic cats: a European perspective	Giannelli, Alessio; Capelli, Gioia; Joachim, Anja; Hinney, Barbara; Losson, Bertrand; Kirkova, Zvezdelina; René-Martellet, Magalie; Papadopoulos, Elias; Farkas, Róbert; Napoli, Ettore; Brianti, Emanuele; Tamponi, Claudia; Varcasia, Antonio; Margarida Alho, Ana; Madeira de Carvalho, Luís; Cardoso, Luís; Maia, Carla; Mircean, Viorica; Mihalca, Andrei Daniel; Miró, Guadalupe; Schnyder, Manuela; Cant…	article	2017	original research	VIE	2015-2016	parasite	Hymenolepis diminuta	Hymenolepis diminuta	NA	NA	NA	NA	companion animal	cat	NA	negative	NA	NA	NA	NA	NA	NA	NA	NA	NA
58	10.1016/j.ijpara.2017.02.003	NA	NA	NA	Lungworms and gastrointestinal parasites of domestic cats: a European perspective	Giannelli, Alessio; Capelli, Gioia; Joachim, Anja; Hinney, Barbara; Losson, Bertrand; Kirkova, Zvezdelina; René-Martellet, Magalie; Papadopoulos, Elias; Farkas, Róbert; Napoli, Ettore; Brianti, Emanuele; Tamponi, Claudia; Varcasia, Antonio; Margarida Alho, Ana; Madeira de Carvalho, Luís; Cardoso, Luís; Maia, Carla; Mircean, Viorica; Mihalca, Andrei Daniel; Miró, Guadalupe; Schnyder, Manuela; Cant…	article	2017	original research	VIE	2015-2016	parasite	Dipylidium caninum	Dipylidium caninum	NA	NA	NA	NA	companion animal	cat	NA	negative	NA	NA	NA	NA	NA	NA	NA	NA	NA
59	10.1016/j.mcp.2016.07.003	NA	NA	NA	Molecular analysis of Anaplasma phagocytophilum and Babesia divergens in red deer (Cervus elaphus) in Western Austria	Cézanne, R.; Mrowietz, N.; Eigner, B.; Duscher, G. G.; Glawischnig, W.; Fuehrer, H.-P.	article	2017	original research	TY, VO, SA	2014	parasite	Babesia	Babesia divergens	NA	NA	NA	NA	wildlife	red deer	Cervus elaphus	positive	NA	NA	NA	NA	NA	NA	NA	NA	NA
60	10.1016/j.mcp.2016.07.004	NA	NA	NA	Molecular analysis of Anaplasma phagocytophilum and Babesia divergens in red deer (Cervus elaphus) in Western Austria	Cézanne, R.; Mrowietz, N.; Eigner, B.; Duscher, G. G.; Glawischnig, W.; Fuehrer, H.-P.	article	2018	original research	TY, VO, SA	2014	parasite	Anaplasma	Anaplasma phagocytophilum	NA	NA	NA	NA	wildlife	red deer	Cervus elaphus	positive	NA	NA	NA	NA	NA	NA	NA	NA	NA
61	10.1016/j.mcp.2016.07.005	NA	NA	NA	Molecular analysis of Anaplasma phagocytophilum and Babesia divergens in red deer (Cervus elaphus) in Western Austria	Cézanne, R.; Mrowietz, N.; Eigner, B.; Duscher, G. G.; Glawischnig, W.; Fuehrer, H.-P.	article	2019	original research	TY, VO, SA	2014	parasite	Theileria	Theileria	NA	NA	NA	NA	wildlife	red deer	Cervus elaphus	negative	NA	NA	NA	NA	NA	NA	NA	NA	NA
62	10.1016/j.mcp.2016.07.006	NA	NA	NA	Molecular analysis of Anaplasma phagocytophilum and Babesia divergens in red deer (Cervus elaphus) in Western Austria	Cézanne, R.; Mrowietz, N.; Eigner, B.; Duscher, G. G.; Glawischnig, W.; Fuehrer, H.-P.	article	2020	original research	TY, VO, SA	2014	bacteria	Rickettsia	Rickettsia	NA	NA	NA	NA	wildlife	red deer	Cervus elaphus	negative	NA	NA	NA	NA	NA	NA	NA	NA	NA
63	10.1016/j.mcp.2016.07.007	NA	NA	NA	Molecular analysis of Anaplasma phagocytophilum and Babesia divergens in red deer (Cervus elaphus) in Western Austria	Cézanne, R.; Mrowietz, N.; Eigner, B.; Duscher, G. G.; Glawischnig, W.; Fuehrer, H.-P.	article	2021	original research	TY, VO, SA	2014	parasite	Filarioidea	Filarioidea	NA	NA	NA	NA	wildlife	red deer	Cervus elaphus	negative	NA	NA	NA	NA	NA	NA	NA	NA	NA
61	NA	NA	0043535X	NA	Occurrence of antibodies against Toxoplasma, Leptospira and PRRSV and the incidence of Salmonella and Ascaris suum on organic pig fattening farms in Austria	Kreinoecker, K.; Sattler, T.; Hagmueller, W.; Hennig-Pauka, I.; Schmoll, F.	article	2017	original research	AUT	2014	parasite	Toxoplasma gondii	Toxoplasma gondii	NA	NA	NA	NA	livestock	pig	NA	seropositive	NA	NA	NA	NA	NA	NA	NA	NA	NA
61	NA	NA	0043535X	NA	Occurrence of antibodies against Toxoplasma, Leptospira and PRRSV and the incidence of Salmonella and Ascaris suum on organic pig fattening farms in Austria	Kreinoecker, K.; Sattler, T.; Hagmueller, W.; Hennig-Pauka, I.; Schmoll, F.	article	2017	original research	AUT	2014	bacteria	Leptospira	Leptospira	NA	NA	NA	NA	livestock	pig	NA	seropositive	NA	NA	NA	NA	NA	NA	NA	NA	NA
61	NA	NA	0043535X	NA	Occurrence of antibodies against Toxoplasma, Leptospira and PRRSV and the incidence of Salmonella and Ascaris suum on organic pig fattening farms in Austria	Kreinoecker, K.; Sattler, T.; Hagmueller, W.; Hennig-Pauka, I.; Schmoll, F.	article	2017	original research	AUT	2014	bacteria	Salmonella	Salmonella infantis	NA	NA	NA	NA	livestock	pig	NA	positive	NA	NA	NA	NA	NA	NA	NA	NA	NA
61	NA	NA	0043535X	NA	Occurrence of antibodies against Toxoplasma, Leptospira and PRRSV and the incidence of Salmonella and Ascaris suum on organic pig fattening farms in Austria	Kreinoecker, K.; Sattler, T.; Hagmueller, W.; Hennig-Pauka, I.; Schmoll, F.	article	2017	original research	AUT	2014	parasite	Ascaris suum	Ascaris suum	NA	NA	NA	NA	livestock	pig	NA	positive	NA	NA	NA	NA	NA	NA	NA	NA	NA
62	10.1136/vr.104246	NA	NA	NA	Prevalence of Mycobacterium avium subspecies paratuberculosis and hepatitis E in New World camelids in Austria	Stanitznig, A.; Khol, J. L.; Lambacher, B.; Franz, S.; Wittek, T.; Kralik, P.; Slana, I.; Vasickova, P.	article	2017	original research	AUT	NA	virus	Hepatitis E virus	Hepatitis E virus	NA	NA	NA	NA	livestock	llama	Lama glama	negative	NA	NA	NA	NA	NA	NA	NA	NA	NA
62	10.1136/vr.104246	NA	NA	NA	Prevalence of Mycobacterium avium subspecies paratuberculosis and hepatitis E in New World camelids in Austria	Stanitznig, A.; Khol, J. L.; Lambacher, B.; Franz, S.; Wittek, T.; Kralik, P.; Slana, I.; Vasickova, P.	article	2017	original research	AUT	NA	virus	Hepatitis E virus	Hepatitis E virus	NA	NA	NA	NA	livestock	alpaca	Vicugna pacos	negative	NA	NA	NA	NA	NA	NA	NA	NA	NA
63	NA	NA	0015-363X	NA	Results for Salmonella in poultry-kebab	Matt, Monika; Mann, Michaela	article	2017	original research	NA	2015	bacteria	Salmonella	Salmonella	NA	NA	NA	NA	NA	NA	NA	NA	NA	NA	turkey	kebab-skewer	positive	NA	NA	NA	NA
63	NA	NA	0015-363X	NA	Results for Salmonella in poultry-kebab	Matt, Monika; Mann, Michaela	article	2017	original research	NA	2015	bacteria	Salmonella Enteritidis	Salmonella Enteritidis	NA	NA	NA	NA	NA	NA	NA	NA	NA	NA	turkey	kebab-skewer	negative	NA	NA	NA	NA
63	NA	NA	0015-363X	NA	Results for Salmonella in poultry-kebab	Matt, Monika; Mann, Michaela	article	2017	original research	NA	2015	bacteria	Salmonella Typhimurium	Salmonella Typhimurium	NA	NA	NA	NA	NA	NA	NA	NA	NA	NA	turkey	kebab-skewer	negative	NA	NA	NA	NA
64	NA	https://permalink.obvsg.at/UVW/AC14528251	NA	NA	Retrospektive Auswertung des Nachweises infektiöser Aborterreger aus Probenmaterial vom Schwein	Dürregger, Tamara	thesis	2017	national surveillance data	UA, ST	2016	bacteria	Leptospira	Leptospira	NA	NA	NA	NA	livestock	pig	NA	positive	NA	NA	NA	NA	NA	NA	NA	NA	NA
64	NA	https://permalink.obvsg.at/UVW/AC14528251	NA	NA	Retrospektive Auswertung des Nachweises infektiöser Aborterreger aus Probenmaterial vom Schwein	Dürregger, Tamara	thesis	2017	national surveillance data	UA, ST	2016	bacteria	Chlamydia	Chlamydia	NA	NA	NA	NA	livestock	pig	NA	positive	NA	NA	NA	NA	NA	NA	NA	NA	NA
65	10.1007/s00436-016-5307-8	NA	NA	NA	Survey of Baylisascaris spp. in captive striped skunks (Mephitis mephitis) in some European areas	d'Ovidio, D.; Pantchev, N.; Noviello, E.; Del Prete, L.; Maurelli, M. P.; Cringoli, G.; Rinaldi, Laura	article	2017	original research	NA	NA	parasite	Baylisascaris	Baylisascaris columnaris	NA	NA	NA	NA	wildlife	striped skunk	Mephitis mephitis	negative	NA	NA	NA	NA	NA	NA	NA	NA	NA
66	10.1007/s00436-017-5405-25	NA	NA	NA	The raccoon dog (Nyctereutes procyonoides) and the raccoon (Procyon lotor)-their role and impact of maintaining and transmitting zoonotic diseases in Austria, Central Europe	Duscher, Tanja; Hodžić, Adnan; Glawischnig, Walter; Duscher, Georg G.	article	2017	original research	SA, LA, ST, CA	2010-2016	parasite	Toxascaris leonina	Toxascaris leonina	NA	NA	NA	NA	wildlife	raccoon	Procyon lotor	negative	NA	NA	NA	NA	NA	NA	NA	NA	NA
66	10.1007/s00436-017-5405-24	NA	NA	NA	The raccoon dog (Nyctereutes procyonoides) and the raccoon (Procyon lotor)-their role and impact of maintaining and transmitting zoonotic diseases in Austria, Central Europe	Duscher, Tanja; Hodžić, Adnan; Glawischnig, Walter; Duscher, Georg G.	article	2017	original research	LA, B, VO, ST	2010-2016	parasite	Toxascaris leonina	Toxascaris leonina	NA	NA	NA	NA	wildlife	racoon dog	Nyctereutes procyonoides	positive	NA	NA	NA	NA	NA	NA	NA	NA	NA
66	10.1007/s00436-017-5405-23	NA	NA	NA	The raccoon dog (Nyctereutes procyonoides) and the raccoon (Procyon lotor)-their role and impact of maintaining and transmitting zoonotic diseases in Austria, Central Europe	Duscher, Tanja; Hodžić, Adnan; Glawischnig, Walter; Duscher, Georg G.	article	2017	original research	SA, LA, ST, CA	2010-2016	parasite	Dipylidium caninum	Dipylidium caninum	NA	NA	NA	NA	wildlife	raccoon	Procyon lotor	negative	NA	NA	NA	NA	NA	NA	NA	NA	NA
66	10.1007/s00436-017-5405-22	NA	NA	NA	The raccoon dog (Nyctereutes procyonoides) and the raccoon (Procyon lotor)-their role and impact of maintaining and transmitting zoonotic diseases in Austria, Central Europe	Duscher, Tanja; Hodžić, Adnan; Glawischnig, Walter; Duscher, Georg G.	article	2017	original research	LA, B, VO, ST	2010-2016	parasite	Dipylidium caninum	Dipylidium caninum	NA	NA	NA	NA	wildlife	racoon dog	Nyctereutes procyonoides	positive	NA	NA	NA	NA	NA	NA	NA	NA	NA
66	10.1007/s00436-017-5405-21	NA	NA	NA	The raccoon dog (Nyctereutes procyonoides) and the raccoon (Procyon lotor)-their role and impact of maintaining and transmitting zoonotic diseases in Austria, Central Europe	Duscher, Tanja; Hodžić, Adnan; Glawischnig, Walter; Duscher, Georg G.	article	2017	original research	SA, LA, ST, CA	2010-2016	parasite	Isthmiophora melis	Isthmiophora melis	NA	NA	NA	NA	wildlife	raccoon	Procyon lotor	negative	NA	NA	NA	NA	NA	NA	NA	NA	NA
66	10.1007/s00436-017-5405-20	NA	NA	NA	The raccoon dog (Nyctereutes procyonoides) and the raccoon (Procyon lotor)-their role and impact of maintaining and transmitting zoonotic diseases in Austria, Central Europe	Duscher, Tanja; Hodžić, Adnan; Glawischnig, Walter; Duscher, Georg G.	article	2017	original research	LA, B, VO, ST	2010-2016	parasite	Isthmiophora melis	Isthmiophora melis	NA	NA	NA	NA	wildlife	racoon dog	Nyctereutes procyonoides	positive	NA	NA	NA	NA	NA	NA	NA	NA	NA
66	10.1007/s00436-017-5405-19	NA	NA	NA	The raccoon dog (Nyctereutes procyonoides) and the raccoon (Procyon lotor)-their role and impact of maintaining and transmitting zoonotic diseases in Austria, Central Europe	Duscher, Tanja; Hodžić, Adnan; Glawischnig, Walter; Duscher, Georg G.	article	2017	original research	SA, LA, ST, CA	2010-2016	parasite	Taenia	Taenia	NA	NA	NA	NA	wildlife	raccoon	Procyon lotor	negative	NA	NA	NA	NA	NA	NA	NA	NA	NA
66	10.1007/s00436-017-5405-18	NA	NA	NA	The raccoon dog (Nyctereutes procyonoides) and the raccoon (Procyon lotor)-their role and impact of maintaining and transmitting zoonotic diseases in Austria, Central Europe	Duscher, Tanja; Hodžić, Adnan; Glawischnig, Walter; Duscher, Georg G.	article	2017	original research	LA, B, VO, ST	2010-2016	parasite	Taenia	Taenia	NA	NA	NA	NA	wildlife	racoon dog	Nyctereutes procyonoides	positive	NA	NA	NA	NA	NA	NA	NA	NA	NA
66	10.1007/s00436-017-5405-17	NA	NA	NA	The raccoon dog (Nyctereutes procyonoides) and the raccoon (Procyon lotor)-their role and impact of maintaining and transmitting zoonotic diseases in Austria, Central Europe	Duscher, Tanja; Hodžić, Adnan; Glawischnig, Walter; Duscher, Georg G.	article	2017	original research	SA, LA, ST, CA	2010-2016	parasite	Toxocara canis	Toxocara canis	NA	NA	NA	NA	wildlife	raccoon	Procyon lotor	negative	NA	NA	NA	NA	NA	NA	NA	NA	NA
66	10.1007/s00436-017-5405-16	NA	NA	NA	The raccoon dog (Nyctereutes procyonoides) and the raccoon (Procyon lotor)-their role and impact of maintaining and transmitting zoonotic diseases in Austria, Central Europe	Duscher, Tanja; Hodžić, Adnan; Glawischnig, Walter; Duscher, Georg G.	article	2017	original research	LA, B, VO, ST	2010-2016	parasite	Toxocara canis	Toxocara canis	NA	NA	NA	NA	wildlife	racoon dog	Nyctereutes procyonoides	positive	NA	NA	NA	NA	NA	NA	NA	NA	NA
66	10.1007/s00436-017-5405-15	NA	NA	NA	The raccoon dog (Nyctereutes procyonoides) and the raccoon (Procyon lotor)-their role and impact of maintaining and transmitting zoonotic diseases in Austria, Central Europe	Duscher, Tanja; Hodžić, Adnan; Glawischnig, Walter; Duscher, Georg G.	article	2017	original research	SA, LA, ST, CA	2010-2016	parasite	Molineus	Molineus	NA	NA	NA	NA	wildlife	raccoon	Procyon lotor	positive	NA	NA	NA	NA	NA	NA	NA	NA	NA
66	10.1007/s00436-017-5405-14	NA	NA	NA	The raccoon dog (Nyctereutes procyonoides) and the raccoon (Procyon lotor)-their role and impact of maintaining and transmitting zoonotic diseases in Austria, Central Europe	Duscher, Tanja; Hodžić, Adnan; Glawischnig, Walter; Duscher, Georg G.	article	2017	original research	LA, B, VO, ST	2010-2016	parasite	Molineus	Molineus	NA	NA	NA	NA	wildlife	racoon dog	Nyctereutes procyonoides	positive	NA	NA	NA	NA	NA	NA	NA	NA	NA
66	10.1007/s00436-017-5405-13	NA	NA	NA	The raccoon dog (Nyctereutes procyonoides) and the raccoon (Procyon lotor)-their role and impact of maintaining and transmitting zoonotic diseases in Austria, Central Europe	Duscher, Tanja; Hodžić, Adnan; Glawischnig, Walter; Duscher, Georg G.	article	2017	original research	SA, LA, ST, CA	2010-2016	parasite	Mesocestoides	Mesocestoides	NA	NA	NA	NA	wildlife	raccoon	Procyon lotor	negative	NA	NA	NA	NA	NA	NA	NA	NA	NA
66	10.1007/s00436-017-5405-12	NA	NA	NA	The raccoon dog (Nyctereutes procyonoides) and the raccoon (Procyon lotor)-their role and impact of maintaining and transmitting zoonotic diseases in Austria, Central Europe	Duscher, Tanja; Hodžić, Adnan; Glawischnig, Walter; Duscher, Georg G.	article	2017	original research	LA, B, VO, ST	2010-2016	parasite	Mesocestoides	Mesocestoides	NA	NA	NA	NA	wildlife	racoon dog	Nyctereutes procyonoides	positive	NA	NA	NA	NA	NA	NA	NA	NA	NA
66	10.1007/s00436-017-5405-11	NA	NA	NA	The raccoon dog (Nyctereutes procyonoides) and the raccoon (Procyon lotor)-their role and impact of maintaining and transmitting zoonotic diseases in Austria, Central Europe	Duscher, Tanja; Hodžić, Adnan; Glawischnig, Walter; Duscher, Georg G.	article	2017	original research	SA, LA, ST, CA	2010-2016	parasite	Uncinaria stenocephala	Uncinaria stenocephala	NA	NA	NA	NA	wildlife	raccoon	Procyon lotor	negative	NA	NA	NA	NA	NA	NA	NA	NA	NA
66	10.1007/s00436-017-5405-10	NA	NA	NA	The raccoon dog (Nyctereutes procyonoides) and the raccoon (Procyon lotor)-their role and impact of maintaining and transmitting zoonotic diseases in Austria, Central Europe	Duscher, Tanja; Hodžić, Adnan; Glawischnig, Walter; Duscher, Georg G.	article	2017	original research	LA, B, VO, ST	2010-2016	parasite	Uncinaria stenocephala	Uncinaria stenocephala	NA	NA	NA	NA	wildlife	racoon dog	Nyctereutes procyonoides	positive	NA	NA	NA	NA	NA	NA	NA	NA	NA
66	10.1007/s00436-017-5405-9	NA	NA	NA	The raccoon dog (Nyctereutes procyonoides) and the raccoon (Procyon lotor)-their role and impact of maintaining and transmitting zoonotic diseases in Austria, Central Europe	Duscher, Tanja; Hodžić, Adnan; Glawischnig, Walter; Duscher, Georg G.	article	2017	original research	SA, LA, ST, CA	2010-2016	parasite	Echinococcus multilocularis	Echinococcus multilocularis	NA	NA	NA	NA	wildlife	raccoon	Procyon lotor	negative	NA	NA	NA	NA	NA	NA	NA	NA	NA
66	10.1007/s00436-017-5405-8	NA	NA	NA	The raccoon dog (Nyctereutes procyonoides) and the raccoon (Procyon lotor)-their role and impact of maintaining and transmitting zoonotic diseases in Austria, Central Europe	Duscher, Tanja; Hodžić, Adnan; Glawischnig, Walter; Duscher, Georg G.	article	2017	original research	LA, B, VO, ST	2010-2016	parasite	Echinococcus multilocularis	Echinococcus multilocularis	NA	NA	NA	NA	wildlife	racoon dog	Nyctereutes procyonoides	positive	NA	NA	NA	NA	NA	NA	NA	NA	NA
66	10.1007/s00436-017-5405-7	NA	NA	NA	The raccoon dog (Nyctereutes procyonoides) and the raccoon (Procyon lotor)-their role and impact of maintaining and transmitting zoonotic diseases in Austria, Central Europe	Duscher, Tanja; Hodžić, Adnan; Glawischnig, Walter; Duscher, Georg G.	article	2017	original research	SA, LA, ST, CA	2010-2016	parasite	Echinococcus multilocularis	Echinococcus multilocularis	NA	NA	NA	NA	wildlife	raccoon	Procyon lotor	negative	NA	NA	NA	NA	NA	NA	NA	NA	NA
66	10.1007/s00436-017-5405-6	NA	NA	NA	The raccoon dog (Nyctereutes procyonoides) and the raccoon (Procyon lotor)-their role and impact of maintaining and transmitting zoonotic diseases in Austria, Central Europe	Duscher, Tanja; Hodžić, Adnan; Glawischnig, Walter; Duscher, Georg G.	article	2017	original research	LA, B, VO, ST	2010-2016	parasite	Echinococcus multilocularis	Echinococcus multilocularis	NA	NA	NA	NA	wildlife	racoon dog	Nyctereutes procyonoides	positive	NA	NA	NA	NA	NA	NA	NA	NA	NA
66	10.1007/s00436-017-5405-5	NA	NA	NA	The raccoon dog (Nyctereutes procyonoides) and the raccoon (Procyon lotor)-their role and impact of maintaining and transmitting zoonotic diseases in Austria, Central Europe	Duscher, Tanja; Hodžić, Adnan; Glawischnig, Walter; Duscher, Georg G.	article	2017	original research	SA, LA, ST, CA	2010-2016	parasite	Alaria alata	Alaria alata	NA	NA	NA	NA	wildlife	raccoon	Procyon lotor	negative	NA	NA	NA	NA	NA	NA	NA	NA	NA
66	10.1007/s00436-017-5405-4	NA	NA	NA	The raccoon dog (Nyctereutes procyonoides) and the raccoon (Procyon lotor)-their role and impact of maintaining and transmitting zoonotic diseases in Austria, Central Europe	Duscher, Tanja; Hodžić, Adnan; Glawischnig, Walter; Duscher, Georg G.	article	2017	original research	LA, B, VO, ST	2010-2016	parasite	Alaria alata	Alaria alata	NA	NA	NA	NA	wildlife	racoon dog	Nyctereutes procyonoides	positive	NA	NA	NA	NA	NA	NA	NA	NA	NA
66	10.1007/s00436-017-5405-3	NA	NA	NA	The raccoon dog (Nyctereutes procyonoides) and the raccoon (Procyon lotor)-their role and impact of maintaining and transmitting zoonotic diseases in Austria, Central Europe	Duscher, Tanja; Hodžić, Adnan; Glawischnig, Walter; Duscher, Georg G.	article	2017	original research	SA, LA, ST, CA	2010-2016	parasite	Trichinella	Trichinella	NA	NA	NA	NA	wildlife	raccoon	Procyon lotor	negative	NA	NA	NA	NA	NA	NA	NA	NA	NA
66	10.1007/s00436-017-5405-2	NA	NA	NA	The raccoon dog (Nyctereutes procyonoides) and the raccoon (Procyon lotor)-their role and impact of maintaining and transmitting zoonotic diseases in Austria, Central Europe	Duscher, Tanja; Hodžić, Adnan; Glawischnig, Walter; Duscher, Georg G.	article	2017	original research	LA, B, VO, ST	2010-2016	parasite	Trichinella	Trichinella	NA	NA	NA	NA	wildlife	racoon dog	Nyctereutes procyonoides	negative	NA	NA	NA	NA	NA	NA	NA	NA	NA
66	10.1007/s00436-017-5405-1	NA	NA	NA	The raccoon dog (Nyctereutes procyonoides) and the raccoon (Procyon lotor)-their role and impact of maintaining and transmitting zoonotic diseases in Austria, Central Europe	Duscher, Tanja; Hodžić, Adnan; Glawischnig, Walter; Duscher, Georg G.	article	2017	original research	SA, LA, ST, CA	2010-2016	parasite	Piroplasmida	Babesia, Theileria	NA	NA	NA	NA	wildlife	raccoon	Procyon lotor	negative	NA	NA	NA	NA	NA	NA	NA	NA	NA
66	10.1007/s00436-017-5405-0	NA	NA	NA	The raccoon dog (Nyctereutes procyonoides) and the raccoon (Procyon lotor)-their role and impact of maintaining and transmitting zoonotic diseases in Austria, Central Europe	Duscher, Tanja; Hodžić, Adnan; Glawischnig, Walter; Duscher, Georg G.	article	2017	original research	LA, B, VO, ST	2010-2016	parasite	Piroplasmida	Babesia, Theileria	NA	NA	NA	NA	wildlife	racoon dog	Nyctereutes procyonoides	negative	NA	NA	NA	NA	NA	NA	NA	NA	NA
66	10.1007/s00436-017-5405-1	NA	NA	NA	The raccoon dog (Nyctereutes procyonoides) and the raccoon (Procyon lotor)-their role and impact of maintaining and transmitting zoonotic diseases in Austria, Central Europe	Duscher, Tanja; Hodžić, Adnan; Glawischnig, Walter; Duscher, Georg G.	article	2017	original research	SA, LA, ST, CA	2010-2016	parasite	Anaplasmataceae	Anaplasma ,Ehrlichia canis, Candidatus Neoehrlichia	NA	NA	NA	NA	wildlife	raccoon	Procyon lotor	negative	NA	NA	NA	NA	NA	NA	NA	NA	NA
66	10.1007/s00436-017-5405-2	NA	NA	NA	The raccoon dog (Nyctereutes procyonoides) and the raccoon (Procyon lotor)-their role and impact of maintaining and transmitting zoonotic diseases in Austria, Central Europe	Duscher, Tanja; Hodžić, Adnan; Glawischnig, Walter; Duscher, Georg G.	article	2017	original research	LA, B, VO, ST	2010-2016	parasite	Anaplasmataceae	Anaplasma ,Ehrlichia canis, Candidatus Neoehrlichia	NA	NA	NA	NA	wildlife	racoon dog	Nyctereutes procyonoides	negative	NA	NA	NA	NA	NA	NA	NA	NA	NA
67	10.2807/1560-7917.ES.2017.22.41.17-00643	NA	NA	NA	Usutu virus infections among blood donors, Austria, July and August 2017 - Raising awareness for diagnostic challenges	Bakonyi, Tamás; Jungbauer, Christof; Aberle, Stephan W.; Kolodziejek, Jolanta; Dimmel, Katharina; Stiasny, Karin; Allerberger, Franz; Nowotny, Norbert	article	2017	original research	VIE, LA,B	2017	virus	West Nile virus	West Nile virus	NA	NA	NA	NA	human	human	NA	positive	NA	NA	NA	NA	NA	NA	NA	NA	NA
67	10.2807/1560-7917.ES.2017.22.41.17-00644	NA	NA	NA	Usutu virus infections among blood donors, Austria, July and August 2017 - Raising awareness for diagnostic challenges	Bakonyi, Tamás; Jungbauer, Christof; Aberle, Stephan W.; Kolodziejek, Jolanta; Dimmel, Katharina; Stiasny, Karin; Allerberger, Franz; Nowotny, Norbert	article	2017	original research	VIE, LA,B	2017	virus	Usutu virus	Usutu virus	NA	NA	NA	NA	human	human	NA	positive	NA	NA	NA	NA	NA	NA	NA	NA	NA
68	10.1038/emi.2017.72	NA	NA	NA	Usutu virus, Austria and Hungary, 2010-2016	Bakonyi, Tamás; Erdélyi, Károly; Brunthaler, René; Dán, Ádám; Weissenböck, Herbert; Nowotny, Norbert	article	2017	national surveillance data	LA, VIE, UA, ST	2010-2015	virus	Usutu virus	Usutu virus	NA	NA	NA	NA	wildlife	wild bird	NA	negative	NA	NA	NA	NA	NA	NA	NA	NA	NA
68	10.1038/emi.2017.73	NA	NA	NA	Usutu virus, Austria and Hungary, 2010-2016	Bakonyi, Tamás; Erdélyi, Károly; Brunthaler, René; Dán, Ádám; Weissenböck, Herbert; Nowotny, Norbert	article	2017	national surveillance data	LA	2016	virus	Usutu virus	Usutu virus	NA	NA	NA	NA	wildlife	blackbird	NA	seropositive and positive	NA	NA	NA	NA	NA	NA	NA	NA	NA
69	NA	https://permalink.obvsg.at/UVW/AC14560847	NA	NA	Vergleich dreier Methoden zum Nachweis von Giardien (Giardia intestinalis) aus Kotproben von Hunden und Katzen	Pfitzer, Johannes	thesis	2017	original research	AUT	2016	parasite	Giardia	Giardia	NA	NA	NA	NA	companion animal	dog	NA	seropositive and positive	NA	NA	NA	NA	NA	NA	NA	NA	NA
69	NA	https://permalink.obvsg.at/UVW/AC14560847	NA	NA	Vergleich dreier Methoden zum Nachweis von Giardien (Giardia intestinalis) aus Kotproben von Hunden und Katzen	Pfitzer, Johannes	thesis	2017	original research	AUT	2016	parasite	Giardia	Giardia	NA	NA	NA	NA	companion animal	cat	NA	seropositive and positive	NA	NA	NA	NA	NA	NA	NA	NA	NA
70	NA	https://permalink.obvsg.at/UVW/AC15148751	NA	NA	Vergleichende Untersuchungen zum Vorkommen von Endoparasiten im Kot von Hunden in der Stadt (Wien) und in Niederösterreich (Bezirke Mödling und Weinviertel)	Schäfer, Bhavapriya Jasmin	thesis	2017	original research	LA, VIE	2016	parasite	Giardia	Giardia	NA	NA	NA	NA	companion animal	dog	NA	seropositive	NA	NA	NA	NA	NA	NA	NA	NA	NA
70	NA	https://permalink.obvsg.at/UVW/AC15148751	NA	NA	Vergleichende Untersuchungen zum Vorkommen von Endoparasiten im Kot von Hunden in der Stadt (Wien) und in Niederösterreich (Bezirke Mödling und Weinviertel)	Schäfer, Bhavapriya Jasmin	thesis	2017	original research	LA, VIE	2016	parasite	Ancylostomatidae	Ancylostoma caninum	NA	NA	NA	NA	companion animal	dog	NA	positive	NA	NA	NA	NA	NA	NA	NA	NA	NA
70	NA	https://permalink.obvsg.at/UVW/AC15148751	NA	NA	Vergleichende Untersuchungen zum Vorkommen von Endoparasiten im Kot von Hunden in der Stadt (Wien) und in Niederösterreich (Bezirke Mödling und Weinviertel)	Schäfer, Bhavapriya Jasmin	thesis	2017	original research	LA, VIE	2016	parasite	Cryptosporidium	Cryptosporidium	NA	NA	NA	NA	companion animal	dog	NA	negative	NA	NA	NA	NA	NA	NA	NA	NA	NA
70	NA	https://permalink.obvsg.at/UVW/AC15148751	NA	NA	Vergleichende Untersuchungen zum Vorkommen von Endoparasiten im Kot von Hunden in der Stadt (Wien) und in Niederösterreich (Bezirke Mödling und Weinviertel)	Schäfer, Bhavapriya Jasmin	thesis	2017	original research	LA, VIE	2016	parasite	Toxocara	Toxocara canis	NA	NA	NA	NA	companion animal	dog	NA	positive	NA	NA	NA	NA	NA	NA	NA	NA	NA
70	NA	https://permalink.obvsg.at/UVW/AC15148751	NA	NA	Vergleichende Untersuchungen zum Vorkommen von Endoparasiten im Kot von Hunden in der Stadt (Wien) und in Niederösterreich (Bezirke Mödling und Weinviertel)	Schäfer, Bhavapriya Jasmin	thesis	2017	original research	LA, VIE	2016	parasite	Trichuris	Trichuris vulpis	NA	NA	NA	NA	companion animal	dog	NA	positive	NA	NA	NA	NA	NA	NA	NA	NA	NA
71	NA	https://permalink.obvsg.at/UVW/AC12609879	NA	NA	Vorkommen von Antikörpern gegen Toxoplasmen, Leptospiren und das Porzine Reproduktive und Respiratorische Syndrom Virus sowie von Salmonellen und Ascaris suum in biologischen Mastschweinebetrieben in Österreich	Kreinöcker, Karin	thesis	2017	original research	AUT	2014	parasite	Toxoplasma gondii	Toxoplasma gondii	NA	NA	NA	NA	livestock	pig	NA	seropositive	NA	NA	NA	NA	NA	NA	NA	NA	NA
71	NA	https://permalink.obvsg.at/UVW/AC12609879	NA	NA	Vorkommen von Antikörpern gegen Toxoplasmen, Leptospiren und das Porzine Reproduktive und Respiratorische Syndrom Virus sowie von Salmonellen und Ascaris suum in biologischen Mastschweinebetrieben in Österreich	Kreinöcker, Karin	thesis	2017	original research	AUT	2014	bacteria	Leptospira	Leptospira	NA	NA	NA	NA	livestock	pig	NA	seropositive	NA	NA	NA	NA	NA	NA	NA	NA	NA
71	NA	https://permalink.obvsg.at/UVW/AC12609879	NA	NA	Vorkommen von Antikörpern gegen Toxoplasmen, Leptospiren und das Porzine Reproduktive und Respiratorische Syndrom Virus sowie von Salmonellen und Ascaris suum in biologischen Mastschweinebetrieben in Österreich	Kreinöcker, Karin	thesis	2017	original research	AUT	2014	parasite	Ascaris suum	Ascaris suum	NA	NA	NA	NA	livestock	pig	NA	positive	NA	NA	NA	NA	NA	NA	NA	NA	NA
71	NA	https://permalink.obvsg.at/UVW/AC12609879	NA	NA	Vorkommen von Antikörpern gegen Toxoplasmen, Leptospiren und das Porzine Reproduktive und Respiratorische Syndrom Virus sowie von Salmonellen und Ascaris suum in biologischen Mastschweinebetrieben in Österreich	Kreinöcker, Karin	thesis	2017	original research	AUT	2014	bacteria	Salmonella	Salmonella infantis	NA	NA	NA	NA	livestock	pig	NA	positive	NA	NA	NA	NA	NA	NA	NA	NA	NA
72	NA	https://permalink.obvsg.at/UVW/AC15041501	NA	NA	Vorkommen von Encephalitozoon in Krähen aus Wien	Lackner, Marlena	thesis	2017	original research	VIE	NA	fungi	Encephalitozoon	Encephalitozoon cuniculi	NA	NA	NA	NA	wildlife	carrion crow	Corvus corone	negative	NA	NA	NA	NA	NA	NA	NA	NA	NA
72	NA	https://permalink.obvsg.at/UVW/AC15041501	NA	NA	Vorkommen von Encephalitozoon in Krähen aus Wien	Lackner, Marlena	thesis	2017	original research	VIE	NA	fungi	Encephalitozoon	Encephalitozoon cuniculi	NA	NA	NA	NA	wildlife	rook	Corvus frugilegus	negative	NA	NA	NA	NA	NA	NA	NA	NA	NA
74	10.1016/j.vetmic.2015.12.012	NA	NA	NA	Chronic West Nile virus infection in kea (Nestor notabilis)	Bakonyi, Tamás; Gajdon, Gyula K.; Schwing, Raoul; Vogl, Wolfgang; Häbich, Annett-Carolin; Thaller, Denise; Weissenböck, Herbert; Rudolf, Ivo; Hubálek, Zdenek; Nowotny, Norbert	article	2016	case study	VIE	2008	virus	West Nile virus	West Nile virus	NA	NA	NA	NA	wildlife	kea	Nestor notabilis	positive	NA	NA	NA	NA	NA	NA	NA	NA	NA
76	10.1111/zph.12267	NA	NA	NA	Combined Campylobacter jejuni and Campylobacter coli Rapid Testing and Molecular Epidemiology in Conventional Broiler Flocks	Schallegger, G.; Muri-Klinger, S.; Brugger, K.; Lindhardt, C.; John, L.; Glatzl, M.; Wagner, M.; Stessl, B.	article	2016	original research	ST, UA	NA	bacteria	Campylobacter	Campylobacter jejuni, Campylobacter coli	NA	NA	NA	NA	livestock	chicken	NA	seropositive and positive	NA	NA	NA	NA	NA	NA	NA	NA	NA
77	10.7589/2016-02-038	NA	NA	NA	DETECTION OF ZOONOTIC PATHOGENS IN WILD BIRDS IN THE CROSS-BORDER REGION AUSTRIA - CZECH REPUBLIC	Konicek, Cornelia; Vodrážka, Pavel; Barták, Pavel; Knotek, Zdenek; Hess, Claudia; Račka, Karol; Hess, Michael; Troxler, Salome	article	2016	original research	VIE, LA, UA, CA, ST, B, SA	2012-2014	bacteria	Salmonella	Salmonella typhimurium	NA	NA	NA	NA	wildlife	pigeon	Columbiformes	positive	NA	NA	NA	NA	NA	NA	NA	NA	NA
77	10.7589/2016-02-038	NA	NA	NA	DETECTION OF ZOONOTIC PATHOGENS IN WILD BIRDS IN THE CROSS-BORDER REGION AUSTRIA - CZECH REPUBLIC	Konicek, Cornelia; Vodrážka, Pavel; Barták, Pavel; Knotek, Zdenek; Hess, Claudia; Račka, Karol; Hess, Michael; Troxler, Salome	article	2016	original research	VIE, LA, UA, CA, ST, B, SA	2012-2014	bacteria	Salmonella	Salmonella abony	NA	NA	NA	NA	wildlife	bird of prey	Accipitriformes	positive	NA	NA	NA	NA	NA	NA	NA	NA	NA
77	10.7589/2016-02-040	NA	NA	NA	DETECTION OF ZOONOTIC PATHOGENS IN WILD BIRDS IN THE CROSS-BORDER REGION AUSTRIA - CZECH REPUBLIC	Konicek, Cornelia; Vodrážka, Pavel; Barták, Pavel; Knotek, Zdenek; Hess, Claudia; Račka, Karol; Hess, Michael; Troxler, Salome	article	2016	original research	VIE, LA, UA, CA, ST, B, SA	2012-2014	bacteria	Salmonella	Salmonella	NA	NA	NA	NA	wildlife	songbird	Passeriformes	negative	NA	NA	NA	NA	NA	NA	NA	NA	NA
77	10.7589/2016-02-040	NA	NA	NA	DETECTION OF ZOONOTIC PATHOGENS IN WILD BIRDS IN THE CROSS-BORDER REGION AUSTRIA - CZECH REPUBLIC	Konicek, Cornelia; Vodrážka, Pavel; Barták, Pavel; Knotek, Zdenek; Hess, Claudia; Račka, Karol; Hess, Michael; Troxler, Salome	article	2016	original research	VIE, LA, UA, CA, ST, B, SA	2012-2014	bacteria	Salmonella	Salmonella	NA	NA	NA	NA	wildlife	fowl	Galliformes	negative	NA	NA	NA	NA	NA	NA	NA	NA	NA
77	10.7589/2016-02-038	NA	NA	NA	DETECTION OF ZOONOTIC PATHOGENS IN WILD BIRDS IN THE CROSS-BORDER REGION AUSTRIA - CZECH REPUBLIC	Konicek, Cornelia; Vodrážka, Pavel; Barták, Pavel; Knotek, Zdenek; Hess, Claudia; Račka, Karol; Hess, Michael; Troxler, Salome	article	2016	original research	VIE, LA, UA, CA, ST, B, SA	2012-2014	bacteria	Salmonella	Salmonella abony	NA	NA	NA	NA	wildlife	bird of prey	Falconiformes	positive	NA	NA	NA	NA	NA	NA	NA	NA	NA
77	10.7589/2016-02-039	NA	NA	NA	DETECTION OF ZOONOTIC PATHOGENS IN WILD BIRDS IN THE CROSS-BORDER REGION AUSTRIA - CZECH REPUBLIC	Konicek, Cornelia; Vodrážka, Pavel; Barták, Pavel; Knotek, Zdenek; Hess, Claudia; Račka, Karol; Hess, Michael; Troxler, Salome	article	2016	original research	VIE, LA, UA, CA, ST, B, SA	2012-2014	bacteria	Salmonella	Salmonella	NA	NA	NA	NA	wildlife	waterfowl	NA	negative	NA	NA	NA	NA	NA	NA	NA	NA	NA
77	10.7589/2016-02-039	NA	NA	NA	DETECTION OF ZOONOTIC PATHOGENS IN WILD BIRDS IN THE CROSS-BORDER REGION AUSTRIA - CZECH REPUBLIC	Konicek, Cornelia; Vodrážka, Pavel; Barták, Pavel; Knotek, Zdenek; Hess, Claudia; Račka, Karol; Hess, Michael; Troxler, Salome	article	2016	original research	VIE, LA, UA, CA, ST, B, SA	2012-2014	bacteria	Campylobacter	Campylobacter jejuni	NA	NA	NA	NA	wildlife	pigeon	Columbiformes	positive	NA	NA	NA	NA	NA	NA	NA	NA	NA
77	10.7589/2016-02-039	NA	NA	NA	DETECTION OF ZOONOTIC PATHOGENS IN WILD BIRDS IN THE CROSS-BORDER REGION AUSTRIA - CZECH REPUBLIC	Konicek, Cornelia; Vodrážka, Pavel; Barták, Pavel; Knotek, Zdenek; Hess, Claudia; Račka, Karol; Hess, Michael; Troxler, Salome	article	2016	original research	VIE, LA, UA, CA, ST, B, SA	2012-2014	bacteria	Campylobacter	Campylobacter jejuni, Campylobacter coli, Campylobacter lari	NA	NA	NA	NA	wildlife	songbird	Passeriformes	positive	NA	NA	NA	NA	NA	NA	NA	NA	NA
77	10.7589/2016-02-040	NA	NA	NA	DETECTION OF ZOONOTIC PATHOGENS IN WILD BIRDS IN THE CROSS-BORDER REGION AUSTRIA - CZECH REPUBLIC	Konicek, Cornelia; Vodrážka, Pavel; Barták, Pavel; Knotek, Zdenek; Hess, Claudia; Račka, Karol; Hess, Michael; Troxler, Salome	article	2016	original research	VIE, LA, UA, CA, ST, B, SA	2012-2014	bacteria	Campylobacter	Campylobacter	NA	NA	NA	NA	wildlife	fowl	Galliformes	negative	NA	NA	NA	NA	NA	NA	NA	NA	NA
77	10.7589/2016-02-039	NA	NA	NA	DETECTION OF ZOONOTIC PATHOGENS IN WILD BIRDS IN THE CROSS-BORDER REGION AUSTRIA - CZECH REPUBLIC	Konicek, Cornelia; Vodrážka, Pavel; Barták, Pavel; Knotek, Zdenek; Hess, Claudia; Račka, Karol; Hess, Michael; Troxler, Salome	article	2016	original research	VIE, LA, UA, CA, ST, B, SA	2012-2014	bacteria	Campylobacter	Campylobacter jejuni	NA	NA	NA	NA	wildlife	waterfowl	NA	positive	NA	NA	NA	NA	NA	NA	NA	NA	NA
77	10.7589/2016-02-039	NA	NA	NA	DETECTION OF ZOONOTIC PATHOGENS IN WILD BIRDS IN THE CROSS-BORDER REGION AUSTRIA - CZECH REPUBLIC	Konicek, Cornelia; Vodrážka, Pavel; Barták, Pavel; Knotek, Zdenek; Hess, Claudia; Račka, Karol; Hess, Michael; Troxler, Salome	article	2016	original research	VIE, LA, UA, CA, ST, B, SA	2012-2014	bacteria	Campylobacter	Campylobacter jejuni, Campylobacter coli	NA	NA	NA	NA	wildlife	bird of prey	Accipitriformes	positive	NA	NA	NA	NA	NA	NA	NA	NA	NA
77	10.7589/2016-02-039	NA	NA	NA	DETECTION OF ZOONOTIC PATHOGENS IN WILD BIRDS IN THE CROSS-BORDER REGION AUSTRIA - CZECH REPUBLIC	Konicek, Cornelia; Vodrážka, Pavel; Barták, Pavel; Knotek, Zdenek; Hess, Claudia; Račka, Karol; Hess, Michael; Troxler, Salome	article	2016	original research	VIE, LA, UA, CA, ST, B, SA	2012-2014	bacteria	Campylobacter	Campylobacter jejuni, Campylobacter coli	NA	NA	NA	NA	wildlife	bird of prey	Strigiformes	positive	NA	NA	NA	NA	NA	NA	NA	NA	NA
77	10.7589/2016-02-039	NA	NA	NA	DETECTION OF ZOONOTIC PATHOGENS IN WILD BIRDS IN THE CROSS-BORDER REGION AUSTRIA - CZECH REPUBLIC	Konicek, Cornelia; Vodrážka, Pavel; Barták, Pavel; Knotek, Zdenek; Hess, Claudia; Račka, Karol; Hess, Michael; Troxler, Salome	article	2016	original research	VIE, LA, UA, CA, ST, B, SA	2012-2014	bacteria	Campylobacter	Campylobacter jejuni, Campylobacter coli	NA	NA	NA	NA	wildlife	bird of prey	Falconiformes	positive	NA	NA	NA	NA	NA	NA	NA	NA	NA
77	10.7589/2016-02-039	NA	NA	NA	DETECTION OF ZOONOTIC PATHOGENS IN WILD BIRDS IN THE CROSS-BORDER REGION AUSTRIA - CZECH REPUBLIC	Konicek, Cornelia; Vodrážka, Pavel; Barták, Pavel; Knotek, Zdenek; Hess, Claudia; Račka, Karol; Hess, Michael; Troxler, Salome	article	2016	original research	VIE, LA, UA, CA, ST, B, SA	2012-2014	bacteria	Campylobacter	Campylobacter jejuni	NA	NA	NA	NA	wildlife	shorebird	Charadriiformes	positive	NA	NA	NA	NA	NA	NA	NA	NA	NA
77	10.7589/2016-02-039	NA	NA	NA	DETECTION OF ZOONOTIC PATHOGENS IN WILD BIRDS IN THE CROSS-BORDER REGION AUSTRIA - CZECH REPUBLIC	Konicek, Cornelia; Vodrážka, Pavel; Barták, Pavel; Knotek, Zdenek; Hess, Claudia; Račka, Karol; Hess, Michael; Troxler, Salome	article	2016	original research	VIE, LA, UA, CA, ST, B, SA	2012-2014	bacteria	Campylobacter	Campylobacter coli	NA	NA	NA	NA	wildlife	crane	Gruiformes	positive	NA	NA	NA	NA	NA	NA	NA	NA	NA
77	10.7589/2016-02-039	NA	NA	NA	DETECTION OF ZOONOTIC PATHOGENS IN WILD BIRDS IN THE CROSS-BORDER REGION AUSTRIA - CZECH REPUBLIC	Konicek, Cornelia; Vodrážka, Pavel; Barták, Pavel; Knotek, Zdenek; Hess, Claudia; Račka, Karol; Hess, Michael; Troxler, Salome	article	2016	original research	VIE, LA, UA, CA, ST, B, SA	2012-2014	bacteria	Campylobacter	Campylobacter jejuni	NA	NA	NA	NA	wildlife	cuckoo	Cuculiformes	positive	NA	NA	NA	NA	NA	NA	NA	NA	NA
77	10.7589/2016-02-039	NA	NA	NA	DETECTION OF ZOONOTIC PATHOGENS IN WILD BIRDS IN THE CROSS-BORDER REGION AUSTRIA - CZECH REPUBLIC	Konicek, Cornelia; Vodrážka, Pavel; Barták, Pavel; Knotek, Zdenek; Hess, Claudia; Račka, Karol; Hess, Michael; Troxler, Salome	article	2016	original research	VIE, LA, UA, CA, ST, B, SA	2012-2014	bacteria	Campylobacter	Campylobacter jejuni	NA	NA	NA	NA	wildlife	woodpecker	Piciformes	positive	NA	NA	NA	NA	NA	NA	NA	NA	NA
77	10.7589/2016-02-040	NA	NA	NA	DETECTION OF ZOONOTIC PATHOGENS IN WILD BIRDS IN THE CROSS-BORDER REGION AUSTRIA - CZECH REPUBLIC	Konicek, Cornelia; Vodrážka, Pavel; Barták, Pavel; Knotek, Zdenek; Hess, Claudia; Račka, Karol; Hess, Michael; Troxler, Salome	article	2016	original research	VIE, LA, UA, CA, ST, B, SA	2012-2014	bacteria	Staphylococcus aureus MRSA	Staphylococcus aureus MRSA	NA	NA	NA	NA	wildlife	mute swan	Cygnus olor	positive	NA	NA	NA	NA	NA	NA	NA	NA	NA
77	10.7589/2016-02-040	NA	NA	NA	DETECTION OF ZOONOTIC PATHOGENS IN WILD BIRDS IN THE CROSS-BORDER REGION AUSTRIA - CZECH REPUBLIC	Konicek, Cornelia; Vodrážka, Pavel; Barták, Pavel; Knotek, Zdenek; Hess, Claudia; Račka, Karol; Hess, Michael; Troxler, Salome	article	2016	original research	VIE, LA, UA, CA, ST, B, SA	2012-2014	bacteria	Staphylococcus aureus MRSA	Staphylococcus aureus MRSA	NA	NA	NA	NA	wildlife	common kestrel	Falco tinnunculus	positive	NA	NA	NA	NA	NA	NA	NA	NA	NA
77	10.7589/2016-02-040	NA	NA	NA	DETECTION OF ZOONOTIC PATHOGENS IN WILD BIRDS IN THE CROSS-BORDER REGION AUSTRIA - CZECH REPUBLIC	Konicek, Cornelia; Vodrážka, Pavel; Barták, Pavel; Knotek, Zdenek; Hess, Claudia; Račka, Karol; Hess, Michael; Troxler, Salome	article	2016	original research	VIE, LA, UA, CA, ST, B, SA	2012-2014	bacteria	Staphylococcus aureus MRSA	Staphylococcus aureus MRSA	NA	NA	NA	NA	wildlife	carrion crow	Corvus corone	positive	NA	NA	NA	NA	NA	NA	NA	NA	NA
77	10.7589/2016-02-040	NA	NA	NA	DETECTION OF ZOONOTIC PATHOGENS IN WILD BIRDS IN THE CROSS-BORDER REGION AUSTRIA - CZECH REPUBLIC	Konicek, Cornelia; Vodrážka, Pavel; Barták, Pavel; Knotek, Zdenek; Hess, Claudia; Račka, Karol; Hess, Michael; Troxler, Salome	article	2016	original research	VIE, LA, UA, CA, ST, B, SA	2012-2014	bacteria	Escherichia coli	Escherichia coli	NA	NA	NA	NA	wildlife	pigeon	Columbiformes	positive	NA	NA	NA	NA	NA	NA	NA	NA	NA
77	10.7589/2016-02-040	NA	NA	NA	DETECTION OF ZOONOTIC PATHOGENS IN WILD BIRDS IN THE CROSS-BORDER REGION AUSTRIA - CZECH REPUBLIC	Konicek, Cornelia; Vodrážka, Pavel; Barták, Pavel; Knotek, Zdenek; Hess, Claudia; Račka, Karol; Hess, Michael; Troxler, Salome	article	2016	original research	VIE, LA, UA, CA, ST, B, SA	2012-2014	bacteria	Escherichia coli	Escherichia coli	NA	NA	NA	NA	wildlife	songbird	Passeriformes	positive	NA	NA	NA	NA	NA	NA	NA	NA	NA
77	10.7589/2016-02-040	NA	NA	NA	DETECTION OF ZOONOTIC PATHOGENS IN WILD BIRDS IN THE CROSS-BORDER REGION AUSTRIA - CZECH REPUBLIC	Konicek, Cornelia; Vodrážka, Pavel; Barták, Pavel; Knotek, Zdenek; Hess, Claudia; Račka, Karol; Hess, Michael; Troxler, Salome	article	2016	original research	VIE, LA, UA, CA, ST, B, SA	2012-2014	bacteria	Escherichia coli	Escherichia coli	NA	NA	NA	NA	wildlife	bird of prey	Accipitriformes	positive	NA	NA	NA	NA	NA	NA	NA	NA	NA
77	10.7589/2016-02-040	NA	NA	NA	DETECTION OF ZOONOTIC PATHOGENS IN WILD BIRDS IN THE CROSS-BORDER REGION AUSTRIA - CZECH REPUBLIC	Konicek, Cornelia; Vodrážka, Pavel; Barták, Pavel; Knotek, Zdenek; Hess, Claudia; Račka, Karol; Hess, Michael; Troxler, Salome	article	2016	original research	VIE, LA, UA, CA, ST, B, SA	2012-2014	bacteria	Escherichia coli	Escherichia coli	NA	NA	NA	NA	wildlife	bird of prey	Strigiformes	positive	NA	NA	NA	NA	NA	NA	NA	NA	NA
77	10.7589/2016-02-040	NA	NA	NA	DETECTION OF ZOONOTIC PATHOGENS IN WILD BIRDS IN THE CROSS-BORDER REGION AUSTRIA - CZECH REPUBLIC	Konicek, Cornelia; Vodrážka, Pavel; Barták, Pavel; Knotek, Zdenek; Hess, Claudia; Račka, Karol; Hess, Michael; Troxler, Salome	article	2016	original research	VIE, LA, UA, CA, ST, B, SA	2012-2014	bacteria	Escherichia coli	Escherichia coli	NA	NA	NA	NA	wildlife	bird of prey	Falconiformes	positive	NA	NA	NA	NA	NA	NA	NA	NA	NA
77	10.7589/2016-02-040	NA	NA	NA	DETECTION OF ZOONOTIC PATHOGENS IN WILD BIRDS IN THE CROSS-BORDER REGION AUSTRIA - CZECH REPUBLIC	Konicek, Cornelia; Vodrážka, Pavel; Barták, Pavel; Knotek, Zdenek; Hess, Claudia; Račka, Karol; Hess, Michael; Troxler, Salome	article	2016	original research	VIE, LA, UA, CA, ST, B, SA	2012-2014	bacteria	Escherichia coli	Escherichia coli	NA	NA	NA	NA	wildlife	waterfowl	NA	positive	NA	NA	NA	NA	NA	NA	NA	NA	NA
77	10.7589/2016-02-040	NA	NA	NA	DETECTION OF ZOONOTIC PATHOGENS IN WILD BIRDS IN THE CROSS-BORDER REGION AUSTRIA - CZECH REPUBLIC	Konicek, Cornelia; Vodrážka, Pavel; Barták, Pavel; Knotek, Zdenek; Hess, Claudia; Račka, Karol; Hess, Michael; Troxler, Salome	article	2016	original research	VIE, LA, UA, CA, ST, B, SA	2012-2014	bacteria	Escherichia coli	Escherichia coli	NA	NA	NA	NA	wildlife	fowl	Galliformes	positive	NA	NA	NA	NA	NA	NA	NA	NA	NA
77	10.7589/2016-02-040	NA	NA	NA	DETECTION OF ZOONOTIC PATHOGENS IN WILD BIRDS IN THE CROSS-BORDER REGION AUSTRIA - CZECH REPUBLIC	Konicek, Cornelia; Vodrážka, Pavel; Barták, Pavel; Knotek, Zdenek; Hess, Claudia; Račka, Karol; Hess, Michael; Troxler, Salome	article	2016	original research	VIE, LA, UA, CA, ST, B, SA	2012-2014	bacteria	Escherichia coli	Escherichia coli	NA	NA	NA	NA	wildlife	stork	Ciconiiformes	positive	NA	NA	NA	NA	NA	NA	NA	NA	NA
77	10.7589/2016-02-040	NA	NA	NA	DETECTION OF ZOONOTIC PATHOGENS IN WILD BIRDS IN THE CROSS-BORDER REGION AUSTRIA - CZECH REPUBLIC	Konicek, Cornelia; Vodrážka, Pavel; Barták, Pavel; Knotek, Zdenek; Hess, Claudia; Račka, Karol; Hess, Michael; Troxler, Salome	article	2016	original research	VIE, LA, UA, CA, ST, B, SA	2012-2014	bacteria	Escherichia coli	Escherichia coli	NA	NA	NA	NA	wildlife	shorebird	Charadriiformes	positive	NA	NA	NA	NA	NA	NA	NA	NA	NA
77	10.7589/2016-02-040	NA	NA	NA	DETECTION OF ZOONOTIC PATHOGENS IN WILD BIRDS IN THE CROSS-BORDER REGION AUSTRIA - CZECH REPUBLIC	Konicek, Cornelia; Vodrážka, Pavel; Barták, Pavel; Knotek, Zdenek; Hess, Claudia; Račka, Karol; Hess, Michael; Troxler, Salome	article	2016	original research	VIE, LA, UA, CA, ST, B, SA	2012-2014	bacteria	Escherichia coli	Escherichia coli	NA	NA	NA	NA	wildlife	woodpecker	Piciformes	positive	NA	NA	NA	NA	NA	NA	NA	NA	NA
77	10.7589/2016-02-040	NA	NA	NA	DETECTION OF ZOONOTIC PATHOGENS IN WILD BIRDS IN THE CROSS-BORDER REGION AUSTRIA - CZECH REPUBLIC	Konicek, Cornelia; Vodrážka, Pavel; Barták, Pavel; Knotek, Zdenek; Hess, Claudia; Račka, Karol; Hess, Michael; Troxler, Salome	article	2016	original research	VIE, LA, UA, CA, ST, B, SA	2012-2014	bacteria	Escherichia coli	Escherichia coli	NA	NA	NA	NA	wildlife	swift	NA	positive	NA	NA	NA	NA	NA	NA	NA	NA	NA
77	10.7589/2016-02-040	NA	NA	NA	DETECTION OF ZOONOTIC PATHOGENS IN WILD BIRDS IN THE CROSS-BORDER REGION AUSTRIA - CZECH REPUBLIC	Konicek, Cornelia; Vodrážka, Pavel; Barták, Pavel; Knotek, Zdenek; Hess, Claudia; Račka, Karol; Hess, Michael; Troxler, Salome	article	2016	original research	VIE, LA, UA, CA, ST, B, SA	2012-2014	bacteria	Escherichia coli	Escherichia coli	NA	NA	NA	NA	wildlife	crane	Gruiformes	positive	NA	NA	NA	NA	NA	NA	NA	NA	NA
77	10.7589/2016-02-040	NA	NA	NA	DETECTION OF ZOONOTIC PATHOGENS IN WILD BIRDS IN THE CROSS-BORDER REGION AUSTRIA - CZECH REPUBLIC	Konicek, Cornelia; Vodrážka, Pavel; Barták, Pavel; Knotek, Zdenek; Hess, Claudia; Račka, Karol; Hess, Michael; Troxler, Salome	article	2016	original research	VIE, LA, UA, CA, ST, B, SA	2012-2014	bacteria	Escherichia coli	Escherichia coli	NA	NA	NA	NA	wildlife	cuckoo	Cuculiformes	positive	NA	NA	NA	NA	NA	NA	NA	NA	NA
77	10.7589/2016-02-040	NA	NA	NA	DETECTION OF ZOONOTIC PATHOGENS IN WILD BIRDS IN THE CROSS-BORDER REGION AUSTRIA - CZECH REPUBLIC	Konicek, Cornelia; Vodrážka, Pavel; Barták, Pavel; Knotek, Zdenek; Hess, Claudia; Račka, Karol; Hess, Michael; Troxler, Salome	article	2016	original research	VIE, LA, UA, CA, ST, B, SA	2012-2014	bacteria	Escherichia coli	Escherichia coli	NA	NA	NA	NA	wildlife	kingfisher	Coraciiformes	positive	NA	NA	NA	NA	NA	NA	NA	NA	NA
77	10.7589/2016-02-040	NA	NA	NA	DETECTION OF ZOONOTIC PATHOGENS IN WILD BIRDS IN THE CROSS-BORDER REGION AUSTRIA - CZECH REPUBLIC	Konicek, Cornelia; Vodrážka, Pavel; Barták, Pavel; Knotek, Zdenek; Hess, Claudia; Račka, Karol; Hess, Michael; Troxler, Salome	article	2016	original research	VIE, LA, UA, CA, ST, B, SA	2012-2014	virus	Influenza A virus	Influenza A virus	NA	NA	NA	NA	wildlife	pigeon	Columbiformes	negative	NA	NA	NA	NA	NA	NA	NA	NA	NA
77	10.7589/2016-02-040	NA	NA	NA	DETECTION OF ZOONOTIC PATHOGENS IN WILD BIRDS IN THE CROSS-BORDER REGION AUSTRIA - CZECH REPUBLIC	Konicek, Cornelia; Vodrážka, Pavel; Barták, Pavel; Knotek, Zdenek; Hess, Claudia; Račka, Karol; Hess, Michael; Troxler, Salome	article	2016	original research	VIE, LA, UA, CA, ST, B, SA	2012-2014	virus	Influenza A virus	Influenza A virus	NA	NA	NA	NA	wildlife	songbird	Passeriformes	negative	NA	NA	NA	NA	NA	NA	NA	NA	NA
77	10.7589/2016-02-040	NA	NA	NA	DETECTION OF ZOONOTIC PATHOGENS IN WILD BIRDS IN THE CROSS-BORDER REGION AUSTRIA - CZECH REPUBLIC	Konicek, Cornelia; Vodrážka, Pavel; Barták, Pavel; Knotek, Zdenek; Hess, Claudia; Račka, Karol; Hess, Michael; Troxler, Salome	article	2016	original research	VIE, LA, UA, CA, ST, B, SA	2012-2014	virus	Influenza A virus	Influenza A virus	NA	NA	NA	NA	wildlife	bird of prey	Accipitriformes	negative	NA	NA	NA	NA	NA	NA	NA	NA	NA
77	10.7589/2016-02-040	NA	NA	NA	DETECTION OF ZOONOTIC PATHOGENS IN WILD BIRDS IN THE CROSS-BORDER REGION AUSTRIA - CZECH REPUBLIC	Konicek, Cornelia; Vodrážka, Pavel; Barták, Pavel; Knotek, Zdenek; Hess, Claudia; Račka, Karol; Hess, Michael; Troxler, Salome	article	2016	original research	VIE, LA, UA, CA, ST, B, SA	2012-2014	virus	Influenza A virus	Influenza A virus	NA	NA	NA	NA	wildlife	bird of prey	Strigiformes	negative	NA	NA	NA	NA	NA	NA	NA	NA	NA
77	10.7589/2016-02-040	NA	NA	NA	DETECTION OF ZOONOTIC PATHOGENS IN WILD BIRDS IN THE CROSS-BORDER REGION AUSTRIA - CZECH REPUBLIC	Konicek, Cornelia; Vodrážka, Pavel; Barták, Pavel; Knotek, Zdenek; Hess, Claudia; Račka, Karol; Hess, Michael; Troxler, Salome	article	2016	original research	VIE, LA, UA, CA, ST, B, SA	2012-2014	virus	Influenza A virus	Influenza A virus	NA	NA	NA	NA	wildlife	bird of prey	Falconiformes	negative	NA	NA	NA	NA	NA	NA	NA	NA	NA
77	10.7589/2016-02-040	NA	NA	NA	DETECTION OF ZOONOTIC PATHOGENS IN WILD BIRDS IN THE CROSS-BORDER REGION AUSTRIA - CZECH REPUBLIC	Konicek, Cornelia; Vodrážka, Pavel; Barták, Pavel; Knotek, Zdenek; Hess, Claudia; Račka, Karol; Hess, Michael; Troxler, Salome	article	2016	original research	VIE, LA, UA, CA, ST, B, SA	2012-2014	virus	Influenza A virus	Influenza A virus	NA	NA	NA	NA	wildlife	waterfowl	NA	negative	NA	NA	NA	NA	NA	NA	NA	NA	NA
77	10.7589/2016-02-040	NA	NA	NA	DETECTION OF ZOONOTIC PATHOGENS IN WILD BIRDS IN THE CROSS-BORDER REGION AUSTRIA - CZECH REPUBLIC	Konicek, Cornelia; Vodrážka, Pavel; Barták, Pavel; Knotek, Zdenek; Hess, Claudia; Račka, Karol; Hess, Michael; Troxler, Salome	article	2016	original research	VIE, LA, UA, CA, ST, B, SA	2012-2014	virus	Influenza A virus	Influenza A virus	NA	NA	NA	NA	wildlife	fowl	Galliformes	negative	NA	NA	NA	NA	NA	NA	NA	NA	NA
77	10.7589/2016-02-040	NA	NA	NA	DETECTION OF ZOONOTIC PATHOGENS IN WILD BIRDS IN THE CROSS-BORDER REGION AUSTRIA - CZECH REPUBLIC	Konicek, Cornelia; Vodrážka, Pavel; Barták, Pavel; Knotek, Zdenek; Hess, Claudia; Račka, Karol; Hess, Michael; Troxler, Salome	article	2016	original research	VIE, LA, UA, CA, ST, B, SA	2012-2014	virus	Influenza A virus	Influenza A virus	NA	NA	NA	NA	wildlife	stork	Ciconiiformes	negative	NA	NA	NA	NA	NA	NA	NA	NA	NA
77	10.7589/2016-02-040	NA	NA	NA	DETECTION OF ZOONOTIC PATHOGENS IN WILD BIRDS IN THE CROSS-BORDER REGION AUSTRIA - CZECH REPUBLIC	Konicek, Cornelia; Vodrážka, Pavel; Barták, Pavel; Knotek, Zdenek; Hess, Claudia; Račka, Karol; Hess, Michael; Troxler, Salome	article	2016	original research	VIE, LA, UA, CA, ST, B, SA	2012-2014	virus	Influenza A virus	Influenza A virus	NA	NA	NA	NA	wildlife	shorebird	Charadriiformes	negative	NA	NA	NA	NA	NA	NA	NA	NA	NA
77	10.7589/2016-02-040	NA	NA	NA	DETECTION OF ZOONOTIC PATHOGENS IN WILD BIRDS IN THE CROSS-BORDER REGION AUSTRIA - CZECH REPUBLIC	Konicek, Cornelia; Vodrážka, Pavel; Barták, Pavel; Knotek, Zdenek; Hess, Claudia; Račka, Karol; Hess, Michael; Troxler, Salome	article	2016	original research	VIE, LA, UA, CA, ST, B, SA	2012-2014	virus	Influenza A virus	Influenza A virus	NA	NA	NA	NA	wildlife	woodpecker	Piciformes	negative	NA	NA	NA	NA	NA	NA	NA	NA	NA
77	10.7589/2016-02-040	NA	NA	NA	DETECTION OF ZOONOTIC PATHOGENS IN WILD BIRDS IN THE CROSS-BORDER REGION AUSTRIA - CZECH REPUBLIC	Konicek, Cornelia; Vodrážka, Pavel; Barták, Pavel; Knotek, Zdenek; Hess, Claudia; Račka, Karol; Hess, Michael; Troxler, Salome	article	2016	original research	VIE, LA, UA, CA, ST, B, SA	2012-2014	virus	Influenza A virus	Influenza A virus	NA	NA	NA	NA	wildlife	swift	NA	negative	NA	NA	NA	NA	NA	NA	NA	NA	NA
77	10.7589/2016-02-040	NA	NA	NA	DETECTION OF ZOONOTIC PATHOGENS IN WILD BIRDS IN THE CROSS-BORDER REGION AUSTRIA - CZECH REPUBLIC	Konicek, Cornelia; Vodrážka, Pavel; Barták, Pavel; Knotek, Zdenek; Hess, Claudia; Račka, Karol; Hess, Michael; Troxler, Salome	article	2016	original research	VIE, LA, UA, CA, ST, B, SA	2012-2014	virus	Influenza A virus	Influenza A virus	NA	NA	NA	NA	wildlife	crane	Gruiformes	negative	NA	NA	NA	NA	NA	NA	NA	NA	NA
77	10.7589/2016-02-040	NA	NA	NA	DETECTION OF ZOONOTIC PATHOGENS IN WILD BIRDS IN THE CROSS-BORDER REGION AUSTRIA - CZECH REPUBLIC	Konicek, Cornelia; Vodrážka, Pavel; Barták, Pavel; Knotek, Zdenek; Hess, Claudia; Račka, Karol; Hess, Michael; Troxler, Salome	article	2016	original research	VIE, LA, UA, CA, ST, B, SA	2012-2014	virus	Influenza A virus	Influenza A virus	NA	NA	NA	NA	wildlife	cuckoo	Cuculiformes	negative	NA	NA	NA	NA	NA	NA	NA	NA	NA
77	10.7589/2016-02-040	NA	NA	NA	DETECTION OF ZOONOTIC PATHOGENS IN WILD BIRDS IN THE CROSS-BORDER REGION AUSTRIA - CZECH REPUBLIC	Konicek, Cornelia; Vodrážka, Pavel; Barták, Pavel; Knotek, Zdenek; Hess, Claudia; Račka, Karol; Hess, Michael; Troxler, Salome	article	2016	original research	VIE, LA, UA, CA, ST, B, SA	2012-2014	virus	Influenza A virus	Influenza A virus	NA	NA	NA	NA	wildlife	kingfisher	Coraciiformes	negative	NA	NA	NA	NA	NA	NA	NA	NA	NA
77	10.7589/2016-02-040	NA	NA	NA	DETECTION OF ZOONOTIC PATHOGENS IN WILD BIRDS IN THE CROSS-BORDER REGION AUSTRIA - CZECH REPUBLIC	Konicek, Cornelia; Vodrážka, Pavel; Barták, Pavel; Knotek, Zdenek; Hess, Claudia; Račka, Karol; Hess, Michael; Troxler, Salome	article	2016	original research	VIE, LA, UA, CA, ST, B, SA	2012-2014	virus	West Nile virus	West Nile virus	NA	NA	NA	NA	wildlife	pigeon	Columbiformes	negative	NA	NA	NA	NA	NA	NA	NA	NA	NA
77	10.7589/2016-02-040	NA	NA	NA	DETECTION OF ZOONOTIC PATHOGENS IN WILD BIRDS IN THE CROSS-BORDER REGION AUSTRIA - CZECH REPUBLIC	Konicek, Cornelia; Vodrážka, Pavel; Barták, Pavel; Knotek, Zdenek; Hess, Claudia; Račka, Karol; Hess, Michael; Troxler, Salome	article	2016	original research	VIE, LA, UA, CA, ST, B, SA	2012-2014	virus	West Nile virus	West Nile virus	NA	NA	NA	NA	wildlife	songbird	Passeriformes	negative	NA	NA	NA	NA	NA	NA	NA	NA	NA
77	10.7589/2016-02-040	NA	NA	NA	DETECTION OF ZOONOTIC PATHOGENS IN WILD BIRDS IN THE CROSS-BORDER REGION AUSTRIA - CZECH REPUBLIC	Konicek, Cornelia; Vodrážka, Pavel; Barták, Pavel; Knotek, Zdenek; Hess, Claudia; Račka, Karol; Hess, Michael; Troxler, Salome	article	2016	original research	VIE, LA, UA, CA, ST, B, SA	2012-2014	virus	West Nile virus	West Nile virus	NA	NA	NA	NA	wildlife	bird of prey	Accipitriformes	negative	NA	NA	NA	NA	NA	NA	NA	NA	NA
77	10.7589/2016-02-040	NA	NA	NA	DETECTION OF ZOONOTIC PATHOGENS IN WILD BIRDS IN THE CROSS-BORDER REGION AUSTRIA - CZECH REPUBLIC	Konicek, Cornelia; Vodrážka, Pavel; Barták, Pavel; Knotek, Zdenek; Hess, Claudia; Račka, Karol; Hess, Michael; Troxler, Salome	article	2016	original research	VIE, LA, UA, CA, ST, B, SA	2012-2014	virus	West Nile virus	West Nile virus	NA	NA	NA	NA	wildlife	bird of prey	Strigiformes	negative	NA	NA	NA	NA	NA	NA	NA	NA	NA
77	10.7589/2016-02-040	NA	NA	NA	DETECTION OF ZOONOTIC PATHOGENS IN WILD BIRDS IN THE CROSS-BORDER REGION AUSTRIA - CZECH REPUBLIC	Konicek, Cornelia; Vodrážka, Pavel; Barták, Pavel; Knotek, Zdenek; Hess, Claudia; Račka, Karol; Hess, Michael; Troxler, Salome	article	2016	original research	VIE, LA, UA, CA, ST, B, SA	2012-2014	virus	West Nile virus	West Nile virus	NA	NA	NA	NA	wildlife	bird of prey	Falconiformes	negative	NA	NA	NA	NA	NA	NA	NA	NA	NA
77	10.7589/2016-02-040	NA	NA	NA	DETECTION OF ZOONOTIC PATHOGENS IN WILD BIRDS IN THE CROSS-BORDER REGION AUSTRIA - CZECH REPUBLIC	Konicek, Cornelia; Vodrážka, Pavel; Barták, Pavel; Knotek, Zdenek; Hess, Claudia; Račka, Karol; Hess, Michael; Troxler, Salome	article	2016	original research	VIE, LA, UA, CA, ST, B, SA	2012-2014	virus	West Nile virus	West Nile virus	NA	NA	NA	NA	wildlife	waterfowl	NA	negative	NA	NA	NA	NA	NA	NA	NA	NA	NA
77	10.7589/2016-02-040	NA	NA	NA	DETECTION OF ZOONOTIC PATHOGENS IN WILD BIRDS IN THE CROSS-BORDER REGION AUSTRIA - CZECH REPUBLIC	Konicek, Cornelia; Vodrážka, Pavel; Barták, Pavel; Knotek, Zdenek; Hess, Claudia; Račka, Karol; Hess, Michael; Troxler, Salome	article	2016	original research	VIE, LA, UA, CA, ST, B, SA	2012-2014	virus	West Nile virus	West Nile virus	NA	NA	NA	NA	wildlife	fowl	Galliformes	negative	NA	NA	NA	NA	NA	NA	NA	NA	NA
77	10.7589/2016-02-040	NA	NA	NA	DETECTION OF ZOONOTIC PATHOGENS IN WILD BIRDS IN THE CROSS-BORDER REGION AUSTRIA - CZECH REPUBLIC	Konicek, Cornelia; Vodrážka, Pavel; Barták, Pavel; Knotek, Zdenek; Hess, Claudia; Račka, Karol; Hess, Michael; Troxler, Salome	article	2016	original research	VIE, LA, UA, CA, ST, B, SA	2012-2014	virus	West Nile virus	West Nile virus	NA	NA	NA	NA	wildlife	stork	Ciconiiformes	negative	NA	NA	NA	NA	NA	NA	NA	NA	NA
77	10.7589/2016-02-040	NA	NA	NA	DETECTION OF ZOONOTIC PATHOGENS IN WILD BIRDS IN THE CROSS-BORDER REGION AUSTRIA - CZECH REPUBLIC	Konicek, Cornelia; Vodrážka, Pavel; Barták, Pavel; Knotek, Zdenek; Hess, Claudia; Račka, Karol; Hess, Michael; Troxler, Salome	article	2016	original research	VIE, LA, UA, CA, ST, B, SA	2012-2014	virus	West Nile virus	West Nile virus	NA	NA	NA	NA	wildlife	shorebird	Charadriiformes	negative	NA	NA	NA	NA	NA	NA	NA	NA	NA
77	10.7589/2016-02-040	NA	NA	NA	DETECTION OF ZOONOTIC PATHOGENS IN WILD BIRDS IN THE CROSS-BORDER REGION AUSTRIA - CZECH REPUBLIC	Konicek, Cornelia; Vodrážka, Pavel; Barták, Pavel; Knotek, Zdenek; Hess, Claudia; Račka, Karol; Hess, Michael; Troxler, Salome	article	2016	original research	VIE, LA, UA, CA, ST, B, SA	2012-2014	virus	West Nile virus	West Nile virus	NA	NA	NA	NA	wildlife	woodpecker	Piciformes	negative	NA	NA	NA	NA	NA	NA	NA	NA	NA
77	10.7589/2016-02-040	NA	NA	NA	DETECTION OF ZOONOTIC PATHOGENS IN WILD BIRDS IN THE CROSS-BORDER REGION AUSTRIA - CZECH REPUBLIC	Konicek, Cornelia; Vodrážka, Pavel; Barták, Pavel; Knotek, Zdenek; Hess, Claudia; Račka, Karol; Hess, Michael; Troxler, Salome	article	2016	original research	VIE, LA, UA, CA, ST, B, SA	2012-2014	virus	West Nile virus	West Nile virus	NA	NA	NA	NA	wildlife	swift	NA	negative	NA	NA	NA	NA	NA	NA	NA	NA	NA
77	10.7589/2016-02-040	NA	NA	NA	DETECTION OF ZOONOTIC PATHOGENS IN WILD BIRDS IN THE CROSS-BORDER REGION AUSTRIA - CZECH REPUBLIC	Konicek, Cornelia; Vodrážka, Pavel; Barták, Pavel; Knotek, Zdenek; Hess, Claudia; Račka, Karol; Hess, Michael; Troxler, Salome	article	2016	original research	VIE, LA, UA, CA, ST, B, SA	2012-2014	virus	West Nile virus	West Nile virus	NA	NA	NA	NA	wildlife	crane	Gruiformes	negative	NA	NA	NA	NA	NA	NA	NA	NA	NA
77	10.7589/2016-02-040	NA	NA	NA	DETECTION OF ZOONOTIC PATHOGENS IN WILD BIRDS IN THE CROSS-BORDER REGION AUSTRIA - CZECH REPUBLIC	Konicek, Cornelia; Vodrážka, Pavel; Barták, Pavel; Knotek, Zdenek; Hess, Claudia; Račka, Karol; Hess, Michael; Troxler, Salome	article	2016	original research	VIE, LA, UA, CA, ST, B, SA	2012-2014	virus	West Nile virus	West Nile virus	NA	NA	NA	NA	wildlife	cuckoo	Cuculiformes	negative	NA	NA	NA	NA	NA	NA	NA	NA	NA
77	10.7589/2016-02-040	NA	NA	NA	DETECTION OF ZOONOTIC PATHOGENS IN WILD BIRDS IN THE CROSS-BORDER REGION AUSTRIA - CZECH REPUBLIC	Konicek, Cornelia; Vodrážka, Pavel; Barták, Pavel; Knotek, Zdenek; Hess, Claudia; Račka, Karol; Hess, Michael; Troxler, Salome	article	2016	original research	VIE, LA, UA, CA, ST, B, SA	2012-2014	virus	West Nile virus	West Nile virus	NA	NA	NA	NA	wildlife	kingfisher	Coraciiformes	negative	NA	NA	NA	NA	NA	NA	NA	NA	NA
77	10.7589/2016-02-040	NA	NA	NA	DETECTION OF ZOONOTIC PATHOGENS IN WILD BIRDS IN THE CROSS-BORDER REGION AUSTRIA - CZECH REPUBLIC	Konicek, Cornelia; Vodrážka, Pavel; Barták, Pavel; Knotek, Zdenek; Hess, Claudia; Račka, Karol; Hess, Michael; Troxler, Salome	article	2016	original research	VIE, LA, UA, CA, ST, B, SA	2012-2014	fungi	Cryptococcus neoformans	Cryptococcus neoformans	NA	NA	NA	NA	wildlife	pigeon	Columbiformes	negative	NA	NA	NA	NA	NA	NA	NA	NA	NA
77	10.7589/2016-02-040	NA	NA	NA	DETECTION OF ZOONOTIC PATHOGENS IN WILD BIRDS IN THE CROSS-BORDER REGION AUSTRIA - CZECH REPUBLIC	Konicek, Cornelia; Vodrážka, Pavel; Barták, Pavel; Knotek, Zdenek; Hess, Claudia; Račka, Karol; Hess, Michael; Troxler, Salome	article	2016	original research	VIE, LA, UA, CA, ST, B, SA	2012-2014	fungi	Cryptococcus neoformans	Cryptococcus neoformans	NA	NA	NA	NA	wildlife	songbird	Passeriformes	negative	NA	NA	NA	NA	NA	NA	NA	NA	NA
77	10.7589/2016-02-040	NA	NA	NA	DETECTION OF ZOONOTIC PATHOGENS IN WILD BIRDS IN THE CROSS-BORDER REGION AUSTRIA - CZECH REPUBLIC	Konicek, Cornelia; Vodrážka, Pavel; Barták, Pavel; Knotek, Zdenek; Hess, Claudia; Račka, Karol; Hess, Michael; Troxler, Salome	article	2016	original research	VIE, LA, UA, CA, ST, B, SA	2012-2014	fungi	Cryptococcus neoformans	Cryptococcus neoformans	NA	NA	NA	NA	wildlife	bird of prey	Accipitriformes	negative	NA	NA	NA	NA	NA	NA	NA	NA	NA
77	10.7589/2016-02-040	NA	NA	NA	DETECTION OF ZOONOTIC PATHOGENS IN WILD BIRDS IN THE CROSS-BORDER REGION AUSTRIA - CZECH REPUBLIC	Konicek, Cornelia; Vodrážka, Pavel; Barták, Pavel; Knotek, Zdenek; Hess, Claudia; Račka, Karol; Hess, Michael; Troxler, Salome	article	2016	original research	VIE, LA, UA, CA, ST, B, SA	2012-2014	fungi	Cryptococcus neoformans	Cryptococcus neoformans	NA	NA	NA	NA	wildlife	bird of prey	Strigiformes	negative	NA	NA	NA	NA	NA	NA	NA	NA	NA
77	10.7589/2016-02-040	NA	NA	NA	DETECTION OF ZOONOTIC PATHOGENS IN WILD BIRDS IN THE CROSS-BORDER REGION AUSTRIA - CZECH REPUBLIC	Konicek, Cornelia; Vodrážka, Pavel; Barták, Pavel; Knotek, Zdenek; Hess, Claudia; Račka, Karol; Hess, Michael; Troxler, Salome	article	2016	original research	VIE, LA, UA, CA, ST, B, SA	2012-2014	fungi	Cryptococcus neoformans	Cryptococcus neoformans	NA	NA	NA	NA	wildlife	bird of prey	Falconiformes	negative	NA	NA	NA	NA	NA	NA	NA	NA	NA
77	10.7589/2016-02-040	NA	NA	NA	DETECTION OF ZOONOTIC PATHOGENS IN WILD BIRDS IN THE CROSS-BORDER REGION AUSTRIA - CZECH REPUBLIC	Konicek, Cornelia; Vodrážka, Pavel; Barták, Pavel; Knotek, Zdenek; Hess, Claudia; Račka, Karol; Hess, Michael; Troxler, Salome	article	2016	original research	VIE, LA, UA, CA, ST, B, SA	2012-2014	fungi	Cryptococcus neoformans	Cryptococcus neoformans	NA	NA	NA	NA	wildlife	waterfowl	NA	negative	NA	NA	NA	NA	NA	NA	NA	NA	NA
77	10.7589/2016-02-040	NA	NA	NA	DETECTION OF ZOONOTIC PATHOGENS IN WILD BIRDS IN THE CROSS-BORDER REGION AUSTRIA - CZECH REPUBLIC	Konicek, Cornelia; Vodrážka, Pavel; Barták, Pavel; Knotek, Zdenek; Hess, Claudia; Račka, Karol; Hess, Michael; Troxler, Salome	article	2016	original research	VIE, LA, UA, CA, ST, B, SA	2012-2014	fungi	Cryptococcus neoformans	Cryptococcus neoformans	NA	NA	NA	NA	wildlife	fowl	Galliformes	negative	NA	NA	NA	NA	NA	NA	NA	NA	NA
77	10.7589/2016-02-040	NA	NA	NA	DETECTION OF ZOONOTIC PATHOGENS IN WILD BIRDS IN THE CROSS-BORDER REGION AUSTRIA - CZECH REPUBLIC	Konicek, Cornelia; Vodrážka, Pavel; Barták, Pavel; Knotek, Zdenek; Hess, Claudia; Račka, Karol; Hess, Michael; Troxler, Salome	article	2016	original research	VIE, LA, UA, CA, ST, B, SA	2012-2014	fungi	Cryptococcus neoformans	Cryptococcus neoformans	NA	NA	NA	NA	wildlife	stork	Ciconiiformes	negative	NA	NA	NA	NA	NA	NA	NA	NA	NA
77	10.7589/2016-02-040	NA	NA	NA	DETECTION OF ZOONOTIC PATHOGENS IN WILD BIRDS IN THE CROSS-BORDER REGION AUSTRIA - CZECH REPUBLIC	Konicek, Cornelia; Vodrážka, Pavel; Barták, Pavel; Knotek, Zdenek; Hess, Claudia; Račka, Karol; Hess, Michael; Troxler, Salome	article	2016	original research	VIE, LA, UA, CA, ST, B, SA	2012-2014	fungi	Cryptococcus neoformans	Cryptococcus neoformans	NA	NA	NA	NA	wildlife	shorebird	Charadriiformes	negative	NA	NA	NA	NA	NA	NA	NA	NA	NA
77	10.7589/2016-02-040	NA	NA	NA	DETECTION OF ZOONOTIC PATHOGENS IN WILD BIRDS IN THE CROSS-BORDER REGION AUSTRIA - CZECH REPUBLIC	Konicek, Cornelia; Vodrážka, Pavel; Barták, Pavel; Knotek, Zdenek; Hess, Claudia; Račka, Karol; Hess, Michael; Troxler, Salome	article	2016	original research	VIE, LA, UA, CA, ST, B, SA	2012-2014	fungi	Cryptococcus neoformans	Cryptococcus neoformans	NA	NA	NA	NA	wildlife	woodpecker	Piciformes	negative	NA	NA	NA	NA	NA	NA	NA	NA	NA
77	10.7589/2016-02-040	NA	NA	NA	DETECTION OF ZOONOTIC PATHOGENS IN WILD BIRDS IN THE CROSS-BORDER REGION AUSTRIA - CZECH REPUBLIC	Konicek, Cornelia; Vodrážka, Pavel; Barták, Pavel; Knotek, Zdenek; Hess, Claudia; Račka, Karol; Hess, Michael; Troxler, Salome	article	2016	original research	VIE, LA, UA, CA, ST, B, SA	2012-2014	fungi	Cryptococcus neoformans	Cryptococcus neoformans	NA	NA	NA	NA	wildlife	swift	NA	negative	NA	NA	NA	NA	NA	NA	NA	NA	NA
77	10.7589/2016-02-040	NA	NA	NA	DETECTION OF ZOONOTIC PATHOGENS IN WILD BIRDS IN THE CROSS-BORDER REGION AUSTRIA - CZECH REPUBLIC	Konicek, Cornelia; Vodrážka, Pavel; Barták, Pavel; Knotek, Zdenek; Hess, Claudia; Račka, Karol; Hess, Michael; Troxler, Salome	article	2016	original research	VIE, LA, UA, CA, ST, B, SA	2012-2014	fungi	Cryptococcus neoformans	Cryptococcus neoformans	NA	NA	NA	NA	wildlife	crane	Gruiformes	negative	NA	NA	NA	NA	NA	NA	NA	NA	NA
77	10.7589/2016-02-040	NA	NA	NA	DETECTION OF ZOONOTIC PATHOGENS IN WILD BIRDS IN THE CROSS-BORDER REGION AUSTRIA - CZECH REPUBLIC	Konicek, Cornelia; Vodrážka, Pavel; Barták, Pavel; Knotek, Zdenek; Hess, Claudia; Račka, Karol; Hess, Michael; Troxler, Salome	article	2016	original research	VIE, LA, UA, CA, ST, B, SA	2012-2014	fungi	Cryptococcus neoformans	Cryptococcus neoformans	NA	NA	NA	NA	wildlife	cuckoo	Cuculiformes	negative	NA	NA	NA	NA	NA	NA	NA	NA	NA
77	10.7589/2016-02-040	NA	NA	NA	DETECTION OF ZOONOTIC PATHOGENS IN WILD BIRDS IN THE CROSS-BORDER REGION AUSTRIA - CZECH REPUBLIC	Konicek, Cornelia; Vodrážka, Pavel; Barták, Pavel; Knotek, Zdenek; Hess, Claudia; Račka, Karol; Hess, Michael; Troxler, Salome	article	2016	original research	VIE, LA, UA, CA, ST, B, SA	2012-2014	fungi	Cryptococcus neoformans	Cryptococcus neoformans	NA	NA	NA	NA	wildlife	kingfisher	Coraciiformes	negative	NA	NA	NA	NA	NA	NA	NA	NA	NA
77	10.7589/2016-02-040	NA	NA	NA	DETECTION OF ZOONOTIC PATHOGENS IN WILD BIRDS IN THE CROSS-BORDER REGION AUSTRIA - CZECH REPUBLIC	Konicek, Cornelia; Vodrážka, Pavel; Barták, Pavel; Knotek, Zdenek; Hess, Claudia; Račka, Karol; Hess, Michael; Troxler, Salome	article	2016	original research	VIE, LA, UA, CA, ST, B, SA	2012-2014	bacteria	Chlamydia	Chlamydia psittaci, Chlamydia abortus	NA	NA	NA	NA	wildlife	pigeon	Columbiformes	positive	NA	NA	NA	NA	NA	NA	NA	NA	NA
77	10.7589/2016-02-040	NA	NA	NA	DETECTION OF ZOONOTIC PATHOGENS IN WILD BIRDS IN THE CROSS-BORDER REGION AUSTRIA - CZECH REPUBLIC	Konicek, Cornelia; Vodrážka, Pavel; Barták, Pavel; Knotek, Zdenek; Hess, Claudia; Račka, Karol; Hess, Michael; Troxler, Salome	article	2016	original research	VIE, LA, UA, CA, ST, B, SA	2012-2014	bacteria	Chlamydia	Chlamydia psittaci	NA	NA	NA	NA	wildlife	songbird	Passeriformes	positive	NA	NA	NA	NA	NA	NA	NA	NA	NA
77	10.7589/2016-02-040	NA	NA	NA	DETECTION OF ZOONOTIC PATHOGENS IN WILD BIRDS IN THE CROSS-BORDER REGION AUSTRIA - CZECH REPUBLIC	Konicek, Cornelia; Vodrážka, Pavel; Barták, Pavel; Knotek, Zdenek; Hess, Claudia; Račka, Karol; Hess, Michael; Troxler, Salome	article	2016	original research	VIE, LA, UA, CA, ST, B, SA	2012-2014	bacteria	Chlamydia	Chlamydia psittaci	NA	NA	NA	NA	wildlife	bird of prey	Accipitriformes	positive	NA	NA	NA	NA	NA	NA	NA	NA	NA
77	10.7589/2016-02-040	NA	NA	NA	DETECTION OF ZOONOTIC PATHOGENS IN WILD BIRDS IN THE CROSS-BORDER REGION AUSTRIA - CZECH REPUBLIC	Konicek, Cornelia; Vodrážka, Pavel; Barták, Pavel; Knotek, Zdenek; Hess, Claudia; Račka, Karol; Hess, Michael; Troxler, Salome	article	2016	original research	VIE, LA, UA, CA, ST, B, SA	2012-2014	bacteria	Chlamydia	Chlamydia psittaci	NA	NA	NA	NA	wildlife	bird of prey	Strigiformes	positive	NA	NA	NA	NA	NA	NA	NA	NA	NA
77	10.7589/2016-02-040	NA	NA	NA	DETECTION OF ZOONOTIC PATHOGENS IN WILD BIRDS IN THE CROSS-BORDER REGION AUSTRIA - CZECH REPUBLIC	Konicek, Cornelia; Vodrážka, Pavel; Barták, Pavel; Knotek, Zdenek; Hess, Claudia; Račka, Karol; Hess, Michael; Troxler, Salome	article	2016	original research	VIE, LA, UA, CA, ST, B, SA	2012-2014	bacteria	Chlamydia	Chlamydia psittaci	NA	NA	NA	NA	wildlife	bird of prey	Falconiformes	positive	NA	NA	NA	NA	NA	NA	NA	NA	NA
77	10.7589/2016-02-040	NA	NA	NA	DETECTION OF ZOONOTIC PATHOGENS IN WILD BIRDS IN THE CROSS-BORDER REGION AUSTRIA - CZECH REPUBLIC	Konicek, Cornelia; Vodrážka, Pavel; Barták, Pavel; Knotek, Zdenek; Hess, Claudia; Račka, Karol; Hess, Michael; Troxler, Salome	article	2016	original research	VIE, LA, UA, CA, ST, B, SA	2012-2014	bacteria	Chlamydia	Chlamydia	NA	NA	NA	NA	wildlife	fowl	Galliformes	negative	NA	NA	NA	NA	NA	NA	NA	NA	NA
77	10.7589/2016-02-040	NA	NA	NA	DETECTION OF ZOONOTIC PATHOGENS IN WILD BIRDS IN THE CROSS-BORDER REGION AUSTRIA - CZECH REPUBLIC	Konicek, Cornelia; Vodrážka, Pavel; Barták, Pavel; Knotek, Zdenek; Hess, Claudia; Račka, Karol; Hess, Michael; Troxler, Salome	article	2016	original research	VIE, LA, UA, CA, ST, B, SA	2012-2014	bacteria	Chlamydia	Chlamydia psittaci	NA	NA	NA	NA	wildlife	waterfowl	NA	positive	NA	NA	NA	NA	NA	NA	NA	NA	NA
77	10.7589/2016-02-040	NA	NA	NA	DETECTION OF ZOONOTIC PATHOGENS IN WILD BIRDS IN THE CROSS-BORDER REGION AUSTRIA - CZECH REPUBLIC	Konicek, Cornelia; Vodrážka, Pavel; Barták, Pavel; Knotek, Zdenek; Hess, Claudia; Račka, Karol; Hess, Michael; Troxler, Salome	article	2016	original research	VIE, LA, UA, CA, ST, B, SA	2012-2014	bacteria	Chlamydia	Chlamydia psittaci, Chlamydia abortus	NA	NA	NA	NA	wildlife	stork	Ciconiiformes	positive	NA	NA	NA	NA	NA	NA	NA	NA	NA
77	10.7589/2016-02-040	NA	NA	NA	DETECTION OF ZOONOTIC PATHOGENS IN WILD BIRDS IN THE CROSS-BORDER REGION AUSTRIA - CZECH REPUBLIC	Konicek, Cornelia; Vodrážka, Pavel; Barták, Pavel; Knotek, Zdenek; Hess, Claudia; Račka, Karol; Hess, Michael; Troxler, Salome	article	2016	original research	VIE, LA, UA, CA, ST, B, SA	2012-2014	bacteria	Chlamydia	Chlamydia	NA	NA	NA	NA	wildlife	shorebird	Charadriiformes	positive	NA	NA	NA	NA	NA	NA	NA	NA	NA
77	10.7589/2016-02-040	NA	NA	NA	DETECTION OF ZOONOTIC PATHOGENS IN WILD BIRDS IN THE CROSS-BORDER REGION AUSTRIA - CZECH REPUBLIC	Konicek, Cornelia; Vodrážka, Pavel; Barták, Pavel; Knotek, Zdenek; Hess, Claudia; Račka, Karol; Hess, Michael; Troxler, Salome	article	2016	original research	VIE, LA, UA, CA, ST, B, SA	2012-2014	bacteria	Chlamydia	Chlamydia	NA	NA	NA	NA	wildlife	swift	NA	positive	NA	NA	NA	NA	NA	NA	NA	NA	NA
77	10.7589/2016-02-040	NA	NA	NA	DETECTION OF ZOONOTIC PATHOGENS IN WILD BIRDS IN THE CROSS-BORDER REGION AUSTRIA - CZECH REPUBLIC	Konicek, Cornelia; Vodrážka, Pavel; Barták, Pavel; Knotek, Zdenek; Hess, Claudia; Račka, Karol; Hess, Michael; Troxler, Salome	article	2016	original research	VIE, LA, UA, CA, ST, B, SA	2012-2014	bacteria	Chlamydia	Chlamydia	NA	NA	NA	NA	wildlife	crane	Gruiformes	negative	NA	NA	NA	NA	NA	NA	NA	NA	NA
77	10.7589/2016-02-040	NA	NA	NA	DETECTION OF ZOONOTIC PATHOGENS IN WILD BIRDS IN THE CROSS-BORDER REGION AUSTRIA - CZECH REPUBLIC	Konicek, Cornelia; Vodrážka, Pavel; Barták, Pavel; Knotek, Zdenek; Hess, Claudia; Račka, Karol; Hess, Michael; Troxler, Salome	article	2016	original research	VIE, LA, UA, CA, ST, B, SA	2012-2014	bacteria	Chlamydia	Chlamydia	NA	NA	NA	NA	wildlife	cuckoo	Cuculiformes	negative	NA	NA	NA	NA	NA	NA	NA	NA	NA
77	10.7589/2016-02-040	NA	NA	NA	DETECTION OF ZOONOTIC PATHOGENS IN WILD BIRDS IN THE CROSS-BORDER REGION AUSTRIA - CZECH REPUBLIC	Konicek, Cornelia; Vodrážka, Pavel; Barták, Pavel; Knotek, Zdenek; Hess, Claudia; Račka, Karol; Hess, Michael; Troxler, Salome	article	2016	original research	VIE, LA, UA, CA, ST, B, SA	2012-2014	bacteria	Chlamydia	Chlamydia	NA	NA	NA	NA	wildlife	kingfisher	Coraciiformes	negative	NA	NA	NA	NA	NA	NA	NA	NA	NA
80	10.1371/journal.pone.0168433	NA	NA	NA	Diversity of Staphylococcus aureus Isolates in European Wildlife	Monecke, Stefan; Gavier-Widén, Dolores; Hotzel, Helmut; Peters, Martin; Guenther, Sebastian; Lazaris, Alexandros; Loncaric, Igor; Müller, Elke; Reissig, Annett; Ruppelt-Lorz, Antje; Shore, Anna C.; Walter, Birgit; Coleman, David C.; Ehricht, Ralf	article	2016	original research	AUT	NA	bacteria	Staphylococcus aureus	Staphylococcus aureus	NA	NA	NA	NA	wildlife	rook	Corvus frugilegus	positive	NA	NA	NA	NA	NA	NA	NA	NA	NA
80	10.1371/journal.pone.0168434	NA	NA	NA	Diversity of Staphylococcus aureus Isolates in European Wildlife	Monecke, Stefan; Gavier-Widén, Dolores; Hotzel, Helmut; Peters, Martin; Guenther, Sebastian; Lazaris, Alexandros; Loncaric, Igor; Müller, Elke; Reissig, Annett; Ruppelt-Lorz, Antje; Shore, Anna C.; Walter, Birgit; Coleman, David C.; Ehricht, Ralf	article	2016	original research	AUT	NA	bacteria	Staphylococcus aureus	Staphylococcus aureus	NA	NA	NA	NA	wildlife	european marmot	Marmota marmota	positive	NA	NA	NA	NA	NA	NA	NA	NA	NA
80	10.1371/journal.pone.0168435	NA	NA	NA	Diversity of Staphylococcus aureus Isolates in European Wildlife	Monecke, Stefan; Gavier-Widén, Dolores; Hotzel, Helmut; Peters, Martin; Guenther, Sebastian; Lazaris, Alexandros; Loncaric, Igor; Müller, Elke; Reissig, Annett; Ruppelt-Lorz, Antje; Shore, Anna C.; Walter, Birgit; Coleman, David C.; Ehricht, Ralf	article	2016	original research	AUT	NA	bacteria	Staphylococcus aureus	Staphylococcus aureus	NA	NA	NA	NA	wildlife	red fox	Vulpes vulpes	positive	NA	NA	NA	NA	NA	NA	NA	NA	NA
80	10.1371/journal.pone.0168436	NA	NA	NA	Diversity of Staphylococcus aureus Isolates in European Wildlife	Monecke, Stefan; Gavier-Widén, Dolores; Hotzel, Helmut; Peters, Martin; Guenther, Sebastian; Lazaris, Alexandros; Loncaric, Igor; Müller, Elke; Reissig, Annett; Ruppelt-Lorz, Antje; Shore, Anna C.; Walter, Birgit; Coleman, David C.; Ehricht, Ralf	article	2016	original research	AUT	NA	bacteria	Staphylococcus aureus	Staphylococcus aureus	NA	NA	NA	NA	wildlife	wild boar	Sus scrofa	positive	NA	NA	NA	NA	NA	NA	NA	NA	NA
80	10.1371/journal.pone.0168437	NA	NA	NA	Diversity of Staphylococcus aureus Isolates in European Wildlife	Monecke, Stefan; Gavier-Widén, Dolores; Hotzel, Helmut; Peters, Martin; Guenther, Sebastian; Lazaris, Alexandros; Loncaric, Igor; Müller, Elke; Reissig, Annett; Ruppelt-Lorz, Antje; Shore, Anna C.; Walter, Birgit; Coleman, David C.; Ehricht, Ralf	article	2016	original research	AUT	NA	bacteria	Staphylococcus aureus	Staphylococcus aureus	NA	NA	NA	NA	wildlife	roe deer	Capreolus capreolus	positive	NA	NA	NA	NA	NA	NA	NA	NA	NA
80	10.1371/journal.pone.0168438	NA	NA	NA	Diversity of Staphylococcus aureus Isolates in European Wildlife	Monecke, Stefan; Gavier-Widén, Dolores; Hotzel, Helmut; Peters, Martin; Guenther, Sebastian; Lazaris, Alexandros; Loncaric, Igor; Müller, Elke; Reissig, Annett; Ruppelt-Lorz, Antje; Shore, Anna C.; Walter, Birgit; Coleman, David C.; Ehricht, Ralf	article	2016	original research	AUT	NA	bacteria	Staphylococcus aureus	Staphylococcus aureus	NA	NA	NA	NA	wildlife	red deer	Cervus elaphus	positive	NA	NA	NA	NA	NA	NA	NA	NA	NA
80	10.1371/journal.pone.0168439	NA	NA	NA	Diversity of Staphylococcus aureus Isolates in European Wildlife	Monecke, Stefan; Gavier-Widén, Dolores; Hotzel, Helmut; Peters, Martin; Guenther, Sebastian; Lazaris, Alexandros; Loncaric, Igor; Müller, Elke; Reissig, Annett; Ruppelt-Lorz, Antje; Shore, Anna C.; Walter, Birgit; Coleman, David C.; Ehricht, Ralf	article	2016	original research	AUT	NA	bacteria	Staphylococcus aureus	Staphylococcus aureus	NA	NA	NA	NA	wildlife	chamois	Rupicapra rupicapra	positive	NA	NA	NA	NA	NA	NA	NA	NA	NA
80	10.1371/journal.pone.0168440	NA	NA	NA	Diversity of Staphylococcus aureus Isolates in European Wildlife	Monecke, Stefan; Gavier-Widén, Dolores; Hotzel, Helmut; Peters, Martin; Guenther, Sebastian; Lazaris, Alexandros; Loncaric, Igor; Müller, Elke; Reissig, Annett; Ruppelt-Lorz, Antje; Shore, Anna C.; Walter, Birgit; Coleman, David C.; Ehricht, Ralf	article	2016	original research	AUT	NA	bacteria	Staphylococcus aureus	Staphylococcus aureus	NA	NA	NA	NA	wildlife	mouflon	Ovis orientalis	positive	NA	NA	NA	NA	NA	NA	NA	NA	NA
81	NA	https://permalink.obvsg.at/UVW/AC10778695	NA	NA	Erhebung des Endoparasitenstatus bei Neuweltkamelen in Österreich	Lambacher, Bianca	thesis	2016	original research	AUT	2014	parasite	Fasciola hepatica	Fasciola hepatica	NA	NA	NA	NA	livestock	new world camelid	NA	positive	NA	NA	NA	NA	NA	NA	NA	NA	NA
82	10.1016/j.ttbdis.2016.02.022	NA	NA	NA	First report of Rickettsia raoultii in field collected Dermacentor reticulatus ticks from Austria	Duscher, Georg G.; Hodžić, Adnan; Weiler, Martin; Vaux, Alexander G. C.; Rudolf, Ivo; Sixl, Wolfdieter; Medlock, Jolyon M.; Versteirt, Veerle; Hubálek, Zdenek	article	2016	case study	LA, B, UA	2015	bacteria	Rickettsia raoultii	Rickettsia raoultii	tick	Dermacentor reticulatus	Dermacentor reticulatus	positive	companion animal	dog	NA	NA	NA	NA	NA	NA	NA	NA	NA	first discovered	NA
83	10.1007/s00436-015-4857-5	NA	NA	NA	Incidence of Ascaris suum-specific antibodies in Austrian patients with suspected larva migrans visceralis (VLM) syndrome	Schneider, Renate; Auer, Herbert	article	2016	original research	AUT	2012-2014	parasite	Ascaris suum	Ascaris suum	NA	NA	NA	NA	human	human	NA	seropositive	NA	NA	NA	NA	NA	NA	NA	NA	NA
83	10.1007/s00436-015-4857-5	NA	NA	NA	Incidence of Ascaris suum-specific antibodies in Austrian patients with suspected larva migrans visceralis (VLM) syndrome	Schneider, Renate; Auer, Herbert	article	2016	original research	AUT	2012-2014	parasite	Toxocara canis	Toxocara canis	NA	NA	NA	NA	human	human	NA	seropositive	NA	NA	NA	NA	NA	NA	NA	NA	NA
84	NA	NA	NA	NA	Staphylococcus aureus Entrance into the Dairy Chain: Tracking S. aureus from Dairy Cow to Cheese	Kümmel, Judith; Stessl, Beatrix; Gonano, Monika; Walcher, Georg; Bereuter, Othmar; Fricker, Martina; Grunert, Tom; Wagner, Martin; Ehling-Schulz, Monika	article	2016	original research	AUT	NA	bacteria	Staphylococcus aureus	Staphylococcus aureus	NA	NA	NA	NA	livestock	cattle	NA	positive	NA	NA	cattle	dairy	positive	NA	NA	NA	NA
85	NA	https://permalink.obvsg.at/UVW/AC14527926	NA	NA	Übertragung von Parasitenarten der heimischen Wiederkäuer auf die Neozoen Sikawild und Damwild in Österreich	Winter, Jakob	thesis	2016	original research	LA	2014	parasite	Fasciola hepatica	Fasciola hepatica	NA	NA	NA	NA	wildlife	deer	Cervus elaphus	positive	NA	NA	NA	NA	NA	NA	NA	NA	NA
85	NA	https://permalink.obvsg.at/UVW/AC14527926	NA	NA	Übertragung von Parasitenarten der heimischen Wiederkäuer auf die Neozoen Sikawild und Damwild in Österreich	Winter, Jakob	thesis	2016	original research	LA	2014	parasite	Fasciola hepatica	Fasciola hepatica	NA	NA	NA	NA	wildlife	fallow deer	Dama dama	positive	NA	NA	NA	NA	NA	NA	NA	NA	NA
85	NA	https://permalink.obvsg.at/UVW/AC14527926	NA	NA	Übertragung von Parasitenarten der heimischen Wiederkäuer auf die Neozoen Sikawild und Damwild in Österreich	Winter, Jakob	thesis	2016	original research	LA	2014	parasite	Fasciola hepatica	Fasciola hepatica	NA	NA	NA	NA	wildlife	sika deer	Cervus nippon	negative	NA	NA	NA	NA	NA	NA	NA	NA	NA
86	NA	https://permalink.obvsg.at/UVW/AC14541606	NA	NA	Untersuchung von Rotfüchsen aus Westösterreich auf Onchocerca lupi, Eucoleus boehmi und weitere ausgewählte Parasiten	Bruckschwaiger, Pia	thesis	2016	original research	west Austria	2014	parasite	Onchocerca lupi	Onchocerca lupi	NA	NA	NA	NA	wildlife	red fox	Vulpes vulpes	negative	NA	NA	NA	NA	NA	NA	NA	NA	NA
86	NA	https://permalink.obvsg.at/UVW/AC14541606	NA	NA	Untersuchung von Rotfüchsen aus Westösterreich auf Onchocerca lupi, Eucoleus boehmi und weitere ausgewählte Parasiten	Bruckschwaiger, Pia	thesis	2016	original research	west Austria	2014	parasite	Trichinella	Trichinella brivoti	NA	NA	NA	NA	wildlife	red fox	Vulpes vulpes	negative	NA	NA	NA	NA	NA	NA	NA	NA	NA
86	NA	https://permalink.obvsg.at/UVW/AC14541606	NA	NA	Untersuchung von Rotfüchsen aus Westösterreich auf Onchocerca lupi, Eucoleus boehmi und weitere ausgewählte Parasiten	Bruckschwaiger, Pia	thesis	2016	original research	west Austria	2014	parasite	Toxoplasma gondii	Toxoplasma gondii	NA	NA	NA	NA	wildlife	red fox	Vulpes vulpes	positive	NA	NA	NA	NA	NA	NA	NA	NA	NA
86	NA	https://permalink.obvsg.at/UVW/AC14541606	NA	NA	Untersuchung von Rotfüchsen aus Westösterreich auf Onchocerca lupi, Eucoleus boehmi und weitere ausgewählte Parasiten	Bruckschwaiger, Pia	thesis	2016	original research	west Austria	2014	fungi	Encephalitozoon cuniculi	Encephalitozoon cuniculi	NA	NA	NA	NA	wildlife	red fox	Vulpes vulpes	negative	NA	NA	NA	NA	NA	NA	NA	NA	NA
87	NA	https://permalink.obvsg.at/UVW/AC13378403	NA	NA	Untersuchungen zum Campylobacter-Vorkommen in rohen Fleischproben sowie im Kot von mit rohem Fleisch gefütterten Hunden (BARF)	Remler, Luisa	thesis	2016	original research	NA	NA	bacteria	Campylobacter	Campylobacter	NA	NA	NA	NA	companion animal	dog	NA	negative	NA	NA	NA	NA	NA	NA	NA	NA	NA
88	NA	https://permalink.obvsg.at/UVW/AC13428909	NA	NA	Vergleichende Untersuchung zum Vorkommen von Cystoisospora spp. und Zestoden im Kot von Hunden in Wien	Gottwald, Michaela	thesis	2016	original research	VIE	2015-2016	parasite	Giardia	Giardia	NA	NA	NA	NA	companion animal	dog	NA	positive	NA	NA	NA	NA	NA	NA	NA	NA	NA
88	NA	https://permalink.obvsg.at/UVW/AC13428909	NA	NA	Vergleichende Untersuchung zum Vorkommen von Cystoisospora spp. und Zestoden im Kot von Hunden in Wien	Gottwald, Michaela	thesis	2016	original research	VIE	2015-2016	parasite	Cryptosporidium	Cryptosporidium	NA	NA	NA	NA	companion animal	dog	NA	negative	NA	NA	NA	NA	NA	NA	NA	NA	NA
88	NA	https://permalink.obvsg.at/UVW/AC13428909	NA	NA	Vergleichende Untersuchung zum Vorkommen von Cystoisospora spp. und Zestoden im Kot von Hunden in Wien	Gottwald, Michaela	thesis	2016	original research	VIE	2015-2016	parasite	Toxocara canis	Toxocara canis	NA	NA	NA	NA	companion animal	dog	NA	positive	NA	NA	NA	NA	NA	NA	NA	NA	NA
88	NA	https://permalink.obvsg.at/UVW/AC13428909	NA	NA	Vergleichende Untersuchung zum Vorkommen von Cystoisospora spp. und Zestoden im Kot von Hunden in Wien	Gottwald, Michaela	thesis	2016	original research	VIE	2015-2016	parasite	Trichuris vulpis	Trichuris vulpis	NA	NA	NA	NA	companion animal	dog	NA	positive	NA	NA	NA	NA	NA	NA	NA	NA	NA
88	NA	https://permalink.obvsg.at/UVW/AC13428909	NA	NA	Vergleichende Untersuchung zum Vorkommen von Cystoisospora spp. und Zestoden im Kot von Hunden in Wien	Gottwald, Michaela	thesis	2016	original research	VIE	2015-2016	parasite	Ancylostomatidae	Ancylostomatidae	NA	NA	NA	NA	companion animal	dog	NA	positive	NA	NA	NA	NA	NA	NA	NA	NA	NA
89	NA	https://permalink.obvsg.at/UVW/AC14552528	NA	NA	Vergleichende Untersuchungen zum Vorkommen von Kryptosporidien und Giardien im Kot von Hunden in Wien und Umgebung	Reicher, Bianca	thesis	2016	original research	VIE, LA	2015-2016	parasite	Cryptosporidium	Cryptosporidium	NA	NA	NA	NA	companion animal	dog	NA	negative	NA	NA	NA	NA	NA	NA	NA	NA	NA
89	NA	https://permalink.obvsg.at/UVW/AC14552528	NA	NA	Vergleichende Untersuchungen zum Vorkommen von Kryptosporidien und Giardien im Kot von Hunden in Wien und Umgebung	Reicher, Bianca	thesis	2016	original research	VIE, LA	2015-2016	parasite	Giardia	Giardia	NA	NA	NA	NA	companion animal	dog	NA	seropositive	NA	NA	NA	NA	NA	NA	NA	NA	NA
90	NA	https://permalink.obvsg.at/UVW/AC13347591	NA	NA	Vergleichende Untersuchungen zum Vorkommen von Nematodeneiern im Kot von Hunden in Wien	Moser, Jasmine	thesis	2016	original research	VIE	2015	parasite	Toxocara canis	Toxocara canis	NA	NA	NA	NA	companion animal	dog	NA	positive	NA	NA	NA	NA	NA	NA	NA	NA	NA
90	NA	https://permalink.obvsg.at/UVW/AC13347591	NA	NA	Vergleichende Untersuchungen zum Vorkommen von Nematodeneiern im Kot von Hunden in Wien	Moser, Jasmine	thesis	2016	original research	VIE	2015	parasite	Hookworm	Uncinaria stenocephala, Ancylostoma caninum	NA	NA	NA	NA	companion animal	dog	NA	positive	NA	NA	NA	NA	NA	NA	NA	NA	NA
90	NA	https://permalink.obvsg.at/UVW/AC13347591	NA	NA	Vergleichende Untersuchungen zum Vorkommen von Nematodeneiern im Kot von Hunden in Wien	Moser, Jasmine	thesis	2016	original research	VIE	2015	parasite	Trichuris vulpis	Trichuris vulpis	NA	NA	NA	NA	companion animal	dog	NA	positive	NA	NA	NA	NA	NA	NA	NA	NA	NA
91	NA	https://permalink.obvsg.at/UVW/AC10778858	NA	NA	Vorkommen thermophiler Campylobacter spp. in der Primärproduktion von Mastgeflügel	Schallegger, Gerhard Paul	thesis	2016	original research	CA, ST, UA	2010	bacteria	Campylobacter	Campylobacter jejuni, Campylobacter coli	NA	NA	NA	NA	livestock	chicken	NA	seropositive and positive	NA	NA	NA	NA	NA	NA	NA	NA	NA
91	NA	https://permalink.obvsg.at/UVW/AC10778858	NA	NA	Vorkommen thermophiler Campylobacter spp. in der Primärproduktion von Mastgeflügel	Schallegger, Gerhard Paul	thesis	2016	original research	CA, ST, UA	2010	bacteria	Escherichia coli	Escherichia coli	NA	NA	NA	NA	livestock	chicken	NA	positive	NA	NA	NA	NA	NA	NA	NA	NA	NA
91	NA	https://permalink.obvsg.at/UVW/AC10778858	NA	NA	Vorkommen thermophiler Campylobacter spp. in der Primärproduktion von Mastgeflügel	Schallegger, Gerhard Paul	thesis	2016	original research	CA, ST, UA	2010	bacteria	Enterococcus	Enterococcus faecalis	NA	NA	NA	NA	livestock	chicken	NA	positive	NA	NA	NA	NA	NA	NA	NA	NA	NA
91	NA	https://permalink.obvsg.at/UVW/AC10778858	NA	NA	Vorkommen thermophiler Campylobacter spp. in der Primärproduktion von Mastgeflügel	Schallegger, Gerhard Paul	thesis	2016	original research	CA, ST, UA	2010	bacteria	Staphylococcus	Staphylococcus	NA	NA	NA	NA	livestock	chicken	NA	positive	NA	NA	NA	NA	NA	NA	NA	NA	NA
92	10.1007/s00436-015-4408-0	NA	NA	NA	Enteric protozoa of cats and their zoonotic potential-a field study from Austria	Hinney, Barbara; Ederer, Christina; Stengl, Carina; Wilding, Katrin; Štrkolcová, Gabriela; Harl, Josef; Flechl, Eva; Fuehrer, Hans-Peter; Joachim, Anja	article	2015	original research	B, LA, VIE	2013	parasite	Giardia	Giardia cati, Giardia duodenalis	NA	NA	NA	NA	companion animal	cat	NA	seropositive and positive	NA	NA	NA	NA	NA	NA	NA	NA	NA
92	10.1007/s00436-015-4408-0	NA	NA	NA	Enteric protozoa of cats and their zoonotic potential-a field study from Austria	Hinney, Barbara; Ederer, Christina; Stengl, Carina; Wilding, Katrin; Štrkolcová, Gabriela; Harl, Josef; Flechl, Eva; Fuehrer, Hans-Peter; Joachim, Anja	article	2015	original research	B, LA, VIE	2013	parasite	Cryptosporidium	Cryptosporidium rivolta, Cryptosporidium felis	NA	NA	NA	NA	companion animal	cat	NA	positive	NA	NA	NA	NA	NA	NA	NA	NA	NA
92	10.1007/s00436-015-4408-0	NA	NA	NA	Enteric protozoa of cats and their zoonotic potential-a field study from Austria	Hinney, Barbara; Ederer, Christina; Stengl, Carina; Wilding, Katrin; Štrkolcová, Gabriela; Harl, Josef; Flechl, Eva; Fuehrer, Hans-Peter; Joachim, Anja	article	2015	original research	B, LA, VIE	2013	parasite	Toxoplasma gondii	Toxoplasma gondii	NA	NA	NA	NA	companion animal	cat	NA	negative	NA	NA	NA	NA	NA	NA	NA	NA	NA
93	NA	NA	0043-535X	NA	Erstnachweis von Echinococcus multilocularis im Biber (Castor fiber) in Österreich	Posautz, A.; Parz-Gollner, R.; Hölzler, G.; Gottstein, B.; Schwaiger, L.; Beiglböck, C.; Kübber-Heiss, A.	article	2015	case study	LA	2009-2014	parasite	Echinococcus multilocularis	Echinococcus multilocularis	NA	NA	NA	NA	wildlife	european beaver	Castor fiber	positive	NA	NA	NA	NA	NA	NA	NA	NA	NA
95	10.3201/eid2103.141119	NA	NA	NA	Red deer as maintenance host for bovine tuberculosis, alpine region	Fink, Maria; Schleicher, Corina; Gonano, Monika; Prodinger, Wolfgang M.; Pacciarini, Maria; Glawischnig, Walter; Ryser-Degiorgis, Marie-Pierre; Walzer, Chris; Stalder, Gabrielle L.; Lombardo, Dorotea; Schobesberger, Hermann; Winter, Petra; B Ü Ttner, Mathias	article	2015	original research	TY,VO	2009-2012	bacteria	Mycobacterium caprae	Mycobacterium caprae	NA	NA	NA	NA	wildlife	red deer	Cervus elaphus	positive	NA	NA	NA	NA	NA	NA	NA	NA	NA
96	NA	https://permalink.obvsg.at/UVW/AC12710677	NA	NA	Untersuchungen zum Vorkommen von VTEC bei erlegtem Gamswild in einem Wildverarbeitungsbetrieb	Gusterer, Erika	thesis	2015	original research	ST	2013	bacteria	Escherichia coli VTEC	Escherichia coli VTEC	NA	NA	NA	NA	wildlife	chamois	NA	positive	game butchery, slaughter knive	negative	chamois	meat	positive	NA	NA	NA	NA
96	NA	https://permalink.obvsg.at/UVW/AC12710677	NA	NA	Untersuchungen zum Vorkommen von VTEC bei erlegtem Gamswild in einem Wildverarbeitungsbetrieb	Gusterer, Erika	thesis	2015	original research	ST	2013	bacteria	Escherichia coli EHEC	Escherichia coli EHEC	NA	NA	NA	NA	wildlife	chamois	NA	positive	game butchery, slaughter knive	positive	chamois	meat	positive	NA	NA	NA	NA
96	NA	https://permalink.obvsg.at/UVW/AC12710677	NA	NA	Untersuchungen zum Vorkommen von VTEC bei erlegtem Gamswild in einem Wildverarbeitungsbetrieb	Gusterer, Erika	thesis	2015	original research	ST	2013	bacteria	Escherichia coli EPEC	Escherichia coli EPEC	NA	NA	NA	NA	wildlife	chamois	NA	positive	game butchery, slaughter knive	positive	chamois	meat	positive	NA	NA	NA	NA
97	10.1111/zph.12121	NA	NA	NA	Urban prevalence of Listeria spp. and Listeria monocytogenes in public lavatories and on shoe soles of facility patrons in the European capital city Vienna	Schoder, D.; Schmalwieser, A.; Szakmary-Brändle, K.; Stessl, B.; Wagner, M.	article	2015	original research	VIE	NA	bacteria	Listeria	Listeria monocytogenes	NA	NA	NA	NA	NA	NA	NA	NA	public lavatory	positive	NA	NA	NA	NA	NA	NA	NA
98	10.1371/journal.pone.0126381	NA	NA	NA	West Nile virus positive blood donation and subsequent entomological investigation, Austria, 2014	Kolodziejek, Jolanta; Seidel, Bernhard; Jungbauer, Christof; Dimmel, Katharina; Kolodziejek, Michael; Rudolf, Ivo; Hubálek, Zdenek; Allerberger, Franz; Nowotny, Norbert	article	2015	original research	VIE	2014	virus	West Nile virus	West Nile virus	NA	NA	NA	NA	human	human	NA	seropositive and positive	NA	NA	NA	NA	NA	NA	NA	NA	NA
98	10.1371/journal.pone.0126381	NA	NA	NA	West Nile virus positive blood donation and subsequent entomological investigation, Austria, 2014	Kolodziejek, Jolanta; Seidel, Bernhard; Jungbauer, Christof; Dimmel, Katharina; Kolodziejek, Michael; Rudolf, Ivo; Hubálek, Zdenek; Allerberger, Franz; Nowotny, Norbert	article	2015	original research	VIE	2014	virus	West Nile virus	West Nile virus	mosquito	Culex pipiens	Culex pipiens	positive	NA	NA	NA	NA	NA	NA	NA	NA	NA	NA	NA	NA	NA
98	10.1371/journal.pone.0126381	NA	NA	NA	West Nile virus positive blood donation and subsequent entomological investigation, Austria, 2014	Kolodziejek, Jolanta; Seidel, Bernhard; Jungbauer, Christof; Dimmel, Katharina; Kolodziejek, Michael; Rudolf, Ivo; Hubálek, Zdenek; Allerberger, Franz; Nowotny, Norbert	article	2015	original research	VIE	2014	virus	West Nile virus	West Nile virus	mosquito	Anopheles	Anopheles maculipennis, Anopheles plumbeus	negative	NA	NA	NA	NA	NA	NA	NA	NA	NA	NA	NA	NA	NA
98	10.1371/journal.pone.0126381	NA	NA	NA	West Nile virus positive blood donation and subsequent entomological investigation, Austria, 2014	Kolodziejek, Jolanta; Seidel, Bernhard; Jungbauer, Christof; Dimmel, Katharina; Kolodziejek, Michael; Rudolf, Ivo; Hubálek, Zdenek; Allerberger, Franz; Nowotny, Norbert	article	2015	original research	VIE	2014	virus	West Nile virus	West Nile virus	mosquito	Culiseta annulata	Culiseta annulata	negative	NA	NA	NA	NA	NA	NA	NA	NA	NA	NA	NA	NA	NA
101	10.1371/journal.pone.0085974	NA	NA	NA	Autochthonous leptospirosis in South-East Austria, 2004-2012	Hoenigl, Martin; Wallner, Carina; Allerberger, Franz; Schmoll, Friedrich; Seeber, Katharina; Wagner, Jasmin; Valentin, Thomas; Zollner-Schwetz, Ines; Flick, Holger; Krause, Robert	article	2014	original research	south-west Austria	2004-2012	bacteria	Leptospira	Leptospira	NA	NA	NA	NA	human	human	NA	seropositive	NA	NA	NA	NA	NA	NA	NA	NA	carpenter, gardener
101	10.1371/journal.pone.0085974	NA	NA	NA	Autochthonous leptospirosis in South-East Austria, 2004-2012	Hoenigl, Martin; Wallner, Carina; Allerberger, Franz; Schmoll, Friedrich; Seeber, Katharina; Wagner, Jasmin; Valentin, Thomas; Zollner-Schwetz, Ines; Flick, Holger; Krause, Robert	article	2014	original research	south-west Austria	2004-2012	bacteria	Leptospira	Leptospira	NA	NA	NA	NA	human	human	NA	seropositive	NA	NA	NA	NA	NA	yes	South-East Asia, Africa, South America, Central Europe	NA	NA
102	10.1371/journal.pone.0087669	NA	NA	NA	Hepatitis E virus seroprevalence in austrian adults: A nationwide cross-sectional study among civilians and military professionals	Lagler, Heimo; Poeppl, Wolfgang; Winkler, Heidi; Herkner, Harald; Faas, Angelus; Mooseder, Gerhard; Burgmann, Heinz; Kirk, Martyn	article	2014	original research	AUT	2009	virus	Hepatitis E virus	Hepatitis E virus	NA	NA	NA	NA	human	human	NA	positive	NA	NA	NA	NA	NA	NA	NA	NA	military personnel
103	NA	NA	59366	NA	Grundlagen der Kontrolle von Salmonella spp. in Geflügel- und Schweinebeständen in Österreich	Kostenzer, Klaus; Much, Peter; Kornschober, Christian; Lassnig, Heimo; Koefer, Josef	article	2014	original research	AUT	2006-2008	bacteria	Salmonella	Salmonella derby, Salmonella Enteritidis, Salmonella typhimurium	NA	NA	NA	NA	livestock	pig	NA	positive	NA	NA	NA	NA	NA	NA	NA	NA	NA
104	10.1089/vbz.2013.1360	NA	NA	NA	Investigations on California serogroup orthobunyaviruses in the Tyrols: first description of Tahyna virus in the Alps	Sonnleitner, Sissy Therese; Lundström, Jan; Baumgartner, Raphaela; Simeoni, Josef; Schennach, Harald; Zelger, Roland; Prader, Angelika; Schmutzhard, Erich; Nowotny, Norbert; Walder, Gernot	article	2014	original research	TY	NA	virus	Tahyna virus	Tahyna virus	NA	NA	NA	NA	human	human	NA	seropositive	NA	NA	NA	NA	NA	NA	NA	NA	NA
104	10.1089/vbz.2013.1360	NA	NA	NA	Investigations on California serogroup orthobunyaviruses in the Tyrols: first description of Tahyna virus in the Alps	Sonnleitner, Sissy Therese; Lundström, Jan; Baumgartner, Raphaela; Simeoni, Josef; Schennach, Harald; Zelger, Roland; Prader, Angelika; Schmutzhard, Erich; Nowotny, Norbert; Walder, Gernot	article	2014	original research	TY	NA	virus	Inkoo virus	Inkoo virus	NA	NA	NA	NA	human	human	NA	seropositive	NA	NA	NA	NA	NA	possible	NA	NA	NA
104	10.1089/vbz.2013.1360	NA	NA	NA	Investigations on California serogroup orthobunyaviruses in the Tyrols: first description of Tahyna virus in the Alps	Sonnleitner, Sissy Therese; Lundström, Jan; Baumgartner, Raphaela; Simeoni, Josef; Schennach, Harald; Zelger, Roland; Prader, Angelika; Schmutzhard, Erich; Nowotny, Norbert; Walder, Gernot	article	2014	original research	TY	NA	virus	Tahyna virus	Tahyna virus	mosquito	Aedes	Aedes	negative	NA	NA	NA	NA	NA	NA	NA	NA	NA	NA	NA	NA	NA
104	10.1089/vbz.2013.1360	NA	NA	NA	Investigations on California serogroup orthobunyaviruses in the Tyrols: first description of Tahyna virus in the Alps	Sonnleitner, Sissy Therese; Lundström, Jan; Baumgartner, Raphaela; Simeoni, Josef; Schennach, Harald; Zelger, Roland; Prader, Angelika; Schmutzhard, Erich; Nowotny, Norbert; Walder, Gernot	article	2014	original research	TY	NA	virus	Inkoo virus	Inkoo virus	mosquito	Aedes	Aedes albopictus	negative	NA	NA	NA	NA	NA	NA	NA	NA	NA	NA	NA	NA	NA
104	10.1089/vbz.2013.1360	NA	NA	NA	Investigations on California serogroup orthobunyaviruses in the Tyrols: first description of Tahyna virus in the Alps	Sonnleitner, Sissy Therese; Lundström, Jan; Baumgartner, Raphaela; Simeoni, Josef; Schennach, Harald; Zelger, Roland; Prader, Angelika; Schmutzhard, Erich; Nowotny, Norbert; Walder, Gernot	article	2014	original research	TY	NA	virus	Tahyna virus	Tahyna virus	mosquito	Culex	Culex	positive	NA	NA	NA	NA	NA	NA	NA	NA	NA	NA	NA	NA	NA
104	10.1089/vbz.2013.1360	NA	NA	NA	Investigations on California serogroup orthobunyaviruses in the Tyrols: first description of Tahyna virus in the Alps	Sonnleitner, Sissy Therese; Lundström, Jan; Baumgartner, Raphaela; Simeoni, Josef; Schennach, Harald; Zelger, Roland; Prader, Angelika; Schmutzhard, Erich; Nowotny, Norbert; Walder, Gernot	article	2014	original research	TY	NA	virus	Inkoo virus	Inkoo virus	mosquito	Culex	Culex	negative	NA	NA	NA	NA	NA	NA	NA	NA	NA	NA	NA	NA	NA
104	10.1089/vbz.2013.1360	NA	NA	NA	Investigations on California serogroup orthobunyaviruses in the Tyrols: first description of Tahyna virus in the Alps	Sonnleitner, Sissy Therese; Lundström, Jan; Baumgartner, Raphaela; Simeoni, Josef; Schennach, Harald; Zelger, Roland; Prader, Angelika; Schmutzhard, Erich; Nowotny, Norbert; Walder, Gernot	article	2014	original research	TY	NA	virus	Tahyna virus	Tahyna virus	mosquito	Coquillettidia	Coquillettidia	negative	NA	NA	NA	NA	NA	NA	NA	NA	NA	NA	NA	NA	NA
104	10.1089/vbz.2013.1360	NA	NA	NA	Investigations on California serogroup orthobunyaviruses in the Tyrols: first description of Tahyna virus in the Alps	Sonnleitner, Sissy Therese; Lundström, Jan; Baumgartner, Raphaela; Simeoni, Josef; Schennach, Harald; Zelger, Roland; Prader, Angelika; Schmutzhard, Erich; Nowotny, Norbert; Walder, Gernot	article	2014	original research	TY	NA	virus	Inkoo virus	Inkoo virus	mosquito	Coquillettidia	Coquillettidia	negative	NA	NA	NA	NA	NA	NA	NA	NA	NA	NA	NA	NA	NA
104	10.1089/vbz.2013.1360	NA	NA	NA	Investigations on California serogroup orthobunyaviruses in the Tyrols: first description of Tahyna virus in the Alps	Sonnleitner, Sissy Therese; Lundström, Jan; Baumgartner, Raphaela; Simeoni, Josef; Schennach, Harald; Zelger, Roland; Prader, Angelika; Schmutzhard, Erich; Nowotny, Norbert; Walder, Gernot	article	2014	original research	TY	NA	virus	Tahyna virus	Tahyna virus	mosquito	Anopheles	Anopheles	negative	NA	NA	NA	NA	NA	NA	NA	NA	NA	NA	NA	NA	NA
104	10.1089/vbz.2013.1360	NA	NA	NA	Investigations on California serogroup orthobunyaviruses in the Tyrols: first description of Tahyna virus in the Alps	Sonnleitner, Sissy Therese; Lundström, Jan; Baumgartner, Raphaela; Simeoni, Josef; Schennach, Harald; Zelger, Roland; Prader, Angelika; Schmutzhard, Erich; Nowotny, Norbert; Walder, Gernot	article	2014	original research	TY	NA	virus	Inkoo virus	Inkoo virus	mosquito	Anopheles	Anopheles	negative	NA	NA	NA	NA	NA	NA	NA	NA	NA	NA	NA	NA	NA
104	10.1089/vbz.2013.1360	NA	NA	NA	Investigations on California serogroup orthobunyaviruses in the Tyrols: first description of Tahyna virus in the Alps	Sonnleitner, Sissy Therese; Lundström, Jan; Baumgartner, Raphaela; Simeoni, Josef; Schennach, Harald; Zelger, Roland; Prader, Angelika; Schmutzhard, Erich; Nowotny, Norbert; Walder, Gernot	article	2014	original research	TY	NA	virus	Tahyna virus	Tahyna virus	mosquito	Culiseta	Culiseta	negative	NA	NA	NA	NA	NA	NA	NA	NA	NA	NA	NA	NA	NA
104	10.1089/vbz.2013.1360	NA	NA	NA	Investigations on California serogroup orthobunyaviruses in the Tyrols: first description of Tahyna virus in the Alps	Sonnleitner, Sissy Therese; Lundström, Jan; Baumgartner, Raphaela; Simeoni, Josef; Schennach, Harald; Zelger, Roland; Prader, Angelika; Schmutzhard, Erich; Nowotny, Norbert; Walder, Gernot	article	2014	original research	TY	NA	virus	Inkoo virus	Inkoo virus	mosquito	Culiseta	Culiseta	negative	NA	NA	NA	NA	NA	NA	NA	NA	NA	NA	NA	NA	NA
105	10.1007/s00508-014-0501-0	NA	NA	NA	Leptospirosis and renal failure: a case series	Windpessl, Martin; Prammer, Wolfgang; Nömeyer, Roland; Dinkhauser, Patrick; Wimmer, Ludwig; Müller, Petra; Gusenleitner, Julia; Wallner, Manfred	article	2014	case study	NA	2012	bacteria	Leptospira	Leptospira	NA	NA	NA	NA	human	human	NA	positive	NA	NA	NA	NA	NA	NA	NA	NA	NA
106	10.1089/vbz.2013.1504	NA	NA	NA	Multiple infections of rodents with zoonotic pathogens in Austria	Schmidt, Sabrina; Essbauer, Sandra S.; Mayer-Scholl, Anne; Poppert, Sven; Schmidt-Chanasit, Jonas; Klempa, Boris; Henning, Klaus; Schares, Gereon; Groschup, Martin H.; Spitzenberger, Friederike; Richter, Dania; Heckel, Gerald; Ulrich, Rainer G.	article	2014	original research	LA	2008	bacteria	Leptospira	Leptospira	NA	NA	NA	NA	wildlife	wood mouse	Apodemus sylvaticus	positive	NA	NA	NA	NA	NA	NA	NA	NA	agricultural worker
106	10.1089/vbz.2013.1504	NA	NA	NA	Multiple infections of rodents with zoonotic pathogens in Austria	Schmidt, Sabrina; Essbauer, Sandra S.; Mayer-Scholl, Anne; Poppert, Sven; Schmidt-Chanasit, Jonas; Klempa, Boris; Henning, Klaus; Schares, Gereon; Groschup, Martin H.; Spitzenberger, Friederike; Richter, Dania; Heckel, Gerald; Ulrich, Rainer G.	article	2014	original research	LA	2008	bacteria	Bartonella	Bartonella taylorii, Bartonella grahamii, Bartonella birtlesii	NA	NA	NA	NA	wildlife	wood mouse	Apodemus sylvaticus	positive	NA	NA	NA	NA	NA	NA	NA	NA	NA
106	10.1089/vbz.2013.1504	NA	NA	NA	Multiple infections of rodents with zoonotic pathogens in Austria	Schmidt, Sabrina; Essbauer, Sandra S.; Mayer-Scholl, Anne; Poppert, Sven; Schmidt-Chanasit, Jonas; Klempa, Boris; Henning, Klaus; Schares, Gereon; Groschup, Martin H.; Spitzenberger, Friederike; Richter, Dania; Heckel, Gerald; Ulrich, Rainer G.	article	2014	original research	LA	2008	bacteria	Borrelia	Borrelia afzelii	NA	NA	NA	NA	wildlife	wood mouse	Apodemus sylvaticus	positive	NA	NA	NA	NA	NA	NA	NA	NA	NA
106	10.1089/vbz.2013.1504	NA	NA	NA	Multiple infections of rodents with zoonotic pathogens in Austria	Schmidt, Sabrina; Essbauer, Sandra S.; Mayer-Scholl, Anne; Poppert, Sven; Schmidt-Chanasit, Jonas; Klempa, Boris; Henning, Klaus; Schares, Gereon; Groschup, Martin H.; Spitzenberger, Friederike; Richter, Dania; Heckel, Gerald; Ulrich, Rainer G.	article	2014	original research	LA	2008	bacteria	Rickettsia	Rickettsia	NA	NA	NA	NA	wildlife	wood mouse	Apodemus sylvaticus	seropositive	NA	NA	NA	NA	NA	NA	NA	NA	NA
106	10.1089/vbz.2013.1504	NA	NA	NA	Multiple infections of rodents with zoonotic pathogens in Austria	Schmidt, Sabrina; Essbauer, Sandra S.; Mayer-Scholl, Anne; Poppert, Sven; Schmidt-Chanasit, Jonas; Klempa, Boris; Henning, Klaus; Schares, Gereon; Groschup, Martin H.; Spitzenberger, Friederike; Richter, Dania; Heckel, Gerald; Ulrich, Rainer G.	article	2014	original research	LA	2008	bacteria	Coxiella burnetii	Coxiella burnetii	NA	NA	NA	NA	wildlife	wood mouse	Apodemus sylvaticus	negative	NA	NA	NA	NA	NA	NA	NA	NA	NA
106	10.1089/vbz.2013.1504	NA	NA	NA	Multiple infections of rodents with zoonotic pathogens in Austria	Schmidt, Sabrina; Essbauer, Sandra S.; Mayer-Scholl, Anne; Poppert, Sven; Schmidt-Chanasit, Jonas; Klempa, Boris; Henning, Klaus; Schares, Gereon; Groschup, Martin H.; Spitzenberger, Friederike; Richter, Dania; Heckel, Gerald; Ulrich, Rainer G.	article	2014	original research	LA	2008	parasite	Toxoplasma gondii	Toxoplasma gondii	NA	NA	NA	NA	wildlife	wood mouse	Apodemus sylvaticus	negative	NA	NA	NA	NA	NA	NA	NA	NA	NA
106	10.1089/vbz.2013.1504	NA	NA	NA	Multiple infections of rodents with zoonotic pathogens in Austria	Schmidt, Sabrina; Essbauer, Sandra S.; Mayer-Scholl, Anne; Poppert, Sven; Schmidt-Chanasit, Jonas; Klempa, Boris; Henning, Klaus; Schares, Gereon; Groschup, Martin H.; Spitzenberger, Friederike; Richter, Dania; Heckel, Gerald; Ulrich, Rainer G.	article	2014	original research	LA	2008	virus	Puumala hantavirus	Puumala virus	NA	NA	NA	NA	wildlife	wood mouse	Apodemus sylvaticus	negative	NA	NA	NA	NA	NA	NA	NA	NA	NA
106	10.1089/vbz.2013.1504	NA	NA	NA	Multiple infections of rodents with zoonotic pathogens in Austria	Schmidt, Sabrina; Essbauer, Sandra S.; Mayer-Scholl, Anne; Poppert, Sven; Schmidt-Chanasit, Jonas; Klempa, Boris; Henning, Klaus; Schares, Gereon; Groschup, Martin H.; Spitzenberger, Friederike; Richter, Dania; Heckel, Gerald; Ulrich, Rainer G.	article	2014	original research	LA	2008	virus	Dobrava–Belgrade virus	Dobrava–Belgrade virus	NA	NA	NA	NA	wildlife	wood mouse	Apodemus sylvaticus	negative	NA	NA	NA	NA	NA	NA	NA	NA	NA
106	10.1089/vbz.2013.1504	NA	NA	NA	Multiple infections of rodents with zoonotic pathogens in Austria	Schmidt, Sabrina; Essbauer, Sandra S.; Mayer-Scholl, Anne; Poppert, Sven; Schmidt-Chanasit, Jonas; Klempa, Boris; Henning, Klaus; Schares, Gereon; Groschup, Martin H.; Spitzenberger, Friederike; Richter, Dania; Heckel, Gerald; Ulrich, Rainer G.	article	2014	original research	LA	2008	virus	Tula orthohantavirus	Tula orthohantavirus	NA	NA	NA	NA	wildlife	wood mouse	Apodemus sylvaticus	negative	NA	NA	NA	NA	NA	NA	NA	NA	NA
106	10.1089/vbz.2013.1504	NA	NA	NA	Multiple infections of rodents with zoonotic pathogens in Austria	Schmidt, Sabrina; Essbauer, Sandra S.; Mayer-Scholl, Anne; Poppert, Sven; Schmidt-Chanasit, Jonas; Klempa, Boris; Henning, Klaus; Schares, Gereon; Groschup, Martin H.; Spitzenberger, Friederike; Richter, Dania; Heckel, Gerald; Ulrich, Rainer G.	article	2014	original research	LA	2008	virus	Lymphocytic choriomeningitis virus	Lymphocytic choriomeningitis virus	NA	NA	NA	NA	wildlife	wood mouse	Apodemus sylvaticus	seropositive	NA	NA	NA	NA	NA	NA	NA	NA	NA
106	10.1089/vbz.2013.1504	NA	NA	NA	Multiple infections of rodents with zoonotic pathogens in Austria	Schmidt, Sabrina; Essbauer, Sandra S.; Mayer-Scholl, Anne; Poppert, Sven; Schmidt-Chanasit, Jonas; Klempa, Boris; Henning, Klaus; Schares, Gereon; Groschup, Martin H.; Spitzenberger, Friederike; Richter, Dania; Heckel, Gerald; Ulrich, Rainer G.	article	2014	original research	LA	2008	virus	Orthopoxvirus	Orthopoxvirus	NA	NA	NA	NA	wildlife	wood mouse	Apodemus sylvaticus	negative	NA	NA	NA	NA	NA	NA	NA	NA	NA
106	10.1089/vbz.2013.1504	NA	NA	NA	Multiple infections of rodents with zoonotic pathogens in Austria	Schmidt, Sabrina; Essbauer, Sandra S.; Mayer-Scholl, Anne; Poppert, Sven; Schmidt-Chanasit, Jonas; Klempa, Boris; Henning, Klaus; Schares, Gereon; Groschup, Martin H.; Spitzenberger, Friederike; Richter, Dania; Heckel, Gerald; Ulrich, Rainer G.	article	2014	original research	LA	2008	bacteria	Leptospira	Leptospira	NA	NA	NA	NA	wildlife	yellow-necked field mouse	Apodemus flavicollis	positive	NA	NA	NA	NA	NA	NA	NA	NA	agricultural worker
106	10.1089/vbz.2013.1504	NA	NA	NA	Multiple infections of rodents with zoonotic pathogens in Austria	Schmidt, Sabrina; Essbauer, Sandra S.; Mayer-Scholl, Anne; Poppert, Sven; Schmidt-Chanasit, Jonas; Klempa, Boris; Henning, Klaus; Schares, Gereon; Groschup, Martin H.; Spitzenberger, Friederike; Richter, Dania; Heckel, Gerald; Ulrich, Rainer G.	article	2014	original research	LA	2008	bacteria	Bartonella	Bartonella taylorii	NA	NA	NA	NA	wildlife	yellow-necked field mouse	Apodemus flavicollis	positive	NA	NA	NA	NA	NA	NA	NA	NA	NA
106	10.1089/vbz.2013.1504	NA	NA	NA	Multiple infections of rodents with zoonotic pathogens in Austria	Schmidt, Sabrina; Essbauer, Sandra S.; Mayer-Scholl, Anne; Poppert, Sven; Schmidt-Chanasit, Jonas; Klempa, Boris; Henning, Klaus; Schares, Gereon; Groschup, Martin H.; Spitzenberger, Friederike; Richter, Dania; Heckel, Gerald; Ulrich, Rainer G.	article	2014	original research	LA	2008	bacteria	Borrelia	Borrelia afzelii	NA	NA	NA	NA	wildlife	yellow-necked field mouse	Apodemus flavicollis	positive	NA	NA	NA	NA	NA	NA	NA	NA	NA
106	10.1089/vbz.2013.1504	NA	NA	NA	Multiple infections of rodents with zoonotic pathogens in Austria	Schmidt, Sabrina; Essbauer, Sandra S.; Mayer-Scholl, Anne; Poppert, Sven; Schmidt-Chanasit, Jonas; Klempa, Boris; Henning, Klaus; Schares, Gereon; Groschup, Martin H.; Spitzenberger, Friederike; Richter, Dania; Heckel, Gerald; Ulrich, Rainer G.	article	2014	original research	LA	2008	bacteria	Rickettsia	Rickettsia	NA	NA	NA	NA	wildlife	yellow-necked field mouse	Apodemus flavicollis	seropositive	NA	NA	NA	NA	NA	NA	NA	NA	NA
106	10.1089/vbz.2013.1504	NA	NA	NA	Multiple infections of rodents with zoonotic pathogens in Austria	Schmidt, Sabrina; Essbauer, Sandra S.; Mayer-Scholl, Anne; Poppert, Sven; Schmidt-Chanasit, Jonas; Klempa, Boris; Henning, Klaus; Schares, Gereon; Groschup, Martin H.; Spitzenberger, Friederike; Richter, Dania; Heckel, Gerald; Ulrich, Rainer G.	article	2014	original research	LA	2008	bacteria	Coxiella burnetii	Coxiella burnetii	NA	NA	NA	NA	wildlife	yellow-necked field mouse	Apodemus flavicollis	negative	NA	NA	NA	NA	NA	NA	NA	NA	NA
106	10.1089/vbz.2013.1504	NA	NA	NA	Multiple infections of rodents with zoonotic pathogens in Austria	Schmidt, Sabrina; Essbauer, Sandra S.; Mayer-Scholl, Anne; Poppert, Sven; Schmidt-Chanasit, Jonas; Klempa, Boris; Henning, Klaus; Schares, Gereon; Groschup, Martin H.; Spitzenberger, Friederike; Richter, Dania; Heckel, Gerald; Ulrich, Rainer G.	article	2014	original research	LA	2008	parasite	Toxoplasma gondii	Toxoplasma gondii	NA	NA	NA	NA	wildlife	yellow-necked field mouse	Apodemus flavicollis	negative	NA	NA	NA	NA	NA	NA	NA	NA	NA
106	10.1089/vbz.2013.1504	NA	NA	NA	Multiple infections of rodents with zoonotic pathogens in Austria	Schmidt, Sabrina; Essbauer, Sandra S.; Mayer-Scholl, Anne; Poppert, Sven; Schmidt-Chanasit, Jonas; Klempa, Boris; Henning, Klaus; Schares, Gereon; Groschup, Martin H.; Spitzenberger, Friederike; Richter, Dania; Heckel, Gerald; Ulrich, Rainer G.	article	2014	original research	LA	2008	virus	Puumala hantavirus	Puumala virus	NA	NA	NA	NA	wildlife	yellow-necked field mouse	Apodemus flavicollis	negative	NA	NA	NA	NA	NA	NA	NA	NA	NA
106	10.1089/vbz.2013.1504	NA	NA	NA	Multiple infections of rodents with zoonotic pathogens in Austria	Schmidt, Sabrina; Essbauer, Sandra S.; Mayer-Scholl, Anne; Poppert, Sven; Schmidt-Chanasit, Jonas; Klempa, Boris; Henning, Klaus; Schares, Gereon; Groschup, Martin H.; Spitzenberger, Friederike; Richter, Dania; Heckel, Gerald; Ulrich, Rainer G.	article	2014	original research	LA	2008	virus	Dobrava–Belgrade virus	Dobrava–Belgrade virus	NA	NA	NA	NA	wildlife	yellow-necked field mouse	Apodemus flavicollis	negative	NA	NA	NA	NA	NA	NA	NA	NA	NA
106	10.1089/vbz.2013.1504	NA	NA	NA	Multiple infections of rodents with zoonotic pathogens in Austria	Schmidt, Sabrina; Essbauer, Sandra S.; Mayer-Scholl, Anne; Poppert, Sven; Schmidt-Chanasit, Jonas; Klempa, Boris; Henning, Klaus; Schares, Gereon; Groschup, Martin H.; Spitzenberger, Friederike; Richter, Dania; Heckel, Gerald; Ulrich, Rainer G.	article	2014	original research	LA	2008	virus	Tula orthohantavirus	Tula orthohantavirus	NA	NA	NA	NA	wildlife	yellow-necked field mouse	Apodemus flavicollis	negative	NA	NA	NA	NA	NA	NA	NA	NA	NA
106	10.1089/vbz.2013.1504	NA	NA	NA	Multiple infections of rodents with zoonotic pathogens in Austria	Schmidt, Sabrina; Essbauer, Sandra S.; Mayer-Scholl, Anne; Poppert, Sven; Schmidt-Chanasit, Jonas; Klempa, Boris; Henning, Klaus; Schares, Gereon; Groschup, Martin H.; Spitzenberger, Friederike; Richter, Dania; Heckel, Gerald; Ulrich, Rainer G.	article	2014	original research	LA	2008	virus	Lymphocytic choriomeningitis virus	Lymphocytic choriomeningitis virus	NA	NA	NA	NA	wildlife	yellow-necked field mouse	Apodemus flavicollis	negative	NA	NA	NA	NA	NA	NA	NA	NA	NA
106	10.1089/vbz.2013.1504	NA	NA	NA	Multiple infections of rodents with zoonotic pathogens in Austria	Schmidt, Sabrina; Essbauer, Sandra S.; Mayer-Scholl, Anne; Poppert, Sven; Schmidt-Chanasit, Jonas; Klempa, Boris; Henning, Klaus; Schares, Gereon; Groschup, Martin H.; Spitzenberger, Friederike; Richter, Dania; Heckel, Gerald; Ulrich, Rainer G.	article	2014	original research	LA	2008	virus	Orthopoxvirus	Orthopoxvirus	NA	NA	NA	NA	wildlife	yellow-necked field mouse	Apodemus flavicollis	negative	NA	NA	NA	NA	NA	NA	NA	NA	NA
106	10.1089/vbz.2013.1504	NA	NA	NA	Multiple infections of rodents with zoonotic pathogens in Austria	Schmidt, Sabrina; Essbauer, Sandra S.; Mayer-Scholl, Anne; Poppert, Sven; Schmidt-Chanasit, Jonas; Klempa, Boris; Henning, Klaus; Schares, Gereon; Groschup, Martin H.; Spitzenberger, Friederike; Richter, Dania; Heckel, Gerald; Ulrich, Rainer G.	article	2014	original research	LA	2008	bacteria	Leptospira	Leptospira	NA	NA	NA	NA	wildlife	bank vole	Clethrionomys glareolus	positive	NA	NA	NA	NA	NA	NA	NA	NA	agricultural worker
106	10.1089/vbz.2013.1504	NA	NA	NA	Multiple infections of rodents with zoonotic pathogens in Austria	Schmidt, Sabrina; Essbauer, Sandra S.; Mayer-Scholl, Anne; Poppert, Sven; Schmidt-Chanasit, Jonas; Klempa, Boris; Henning, Klaus; Schares, Gereon; Groschup, Martin H.; Spitzenberger, Friederike; Richter, Dania; Heckel, Gerald; Ulrich, Rainer G.	article	2014	original research	LA	2008	bacteria	Bartonella	Bartonella taylorii, Bartonella doshiae	NA	NA	NA	NA	wildlife	bank vole	Clethrionomys glareolus	positive	NA	NA	NA	NA	NA	NA	NA	NA	NA
106	10.1089/vbz.2013.1504	NA	NA	NA	Multiple infections of rodents with zoonotic pathogens in Austria	Schmidt, Sabrina; Essbauer, Sandra S.; Mayer-Scholl, Anne; Poppert, Sven; Schmidt-Chanasit, Jonas; Klempa, Boris; Henning, Klaus; Schares, Gereon; Groschup, Martin H.; Spitzenberger, Friederike; Richter, Dania; Heckel, Gerald; Ulrich, Rainer G.	article	2014	original research	LA	2008	bacteria	Borrelia	Borrelia afzelii	NA	NA	NA	NA	wildlife	bank vole	Clethrionomys glareolus	positive	NA	NA	NA	NA	NA	NA	NA	NA	NA
106	10.1089/vbz.2013.1504	NA	NA	NA	Multiple infections of rodents with zoonotic pathogens in Austria	Schmidt, Sabrina; Essbauer, Sandra S.; Mayer-Scholl, Anne; Poppert, Sven; Schmidt-Chanasit, Jonas; Klempa, Boris; Henning, Klaus; Schares, Gereon; Groschup, Martin H.; Spitzenberger, Friederike; Richter, Dania; Heckel, Gerald; Ulrich, Rainer G.	article	2014	original research	LA	2008	bacteria	Rickettsia	Rickettsia	NA	NA	NA	NA	wildlife	bank vole	Clethrionomys glareolus	seropositive and positive	NA	NA	NA	NA	NA	NA	NA	NA	NA
106	10.1089/vbz.2013.1504	NA	NA	NA	Multiple infections of rodents with zoonotic pathogens in Austria	Schmidt, Sabrina; Essbauer, Sandra S.; Mayer-Scholl, Anne; Poppert, Sven; Schmidt-Chanasit, Jonas; Klempa, Boris; Henning, Klaus; Schares, Gereon; Groschup, Martin H.; Spitzenberger, Friederike; Richter, Dania; Heckel, Gerald; Ulrich, Rainer G.	article	2014	original research	LA	2008	bacteria	Coxiella burnetii	Coxiella burnetii	NA	NA	NA	NA	wildlife	bank vole	Clethrionomys glareolus	negative	NA	NA	NA	NA	NA	NA	NA	NA	NA
106	10.1089/vbz.2013.1504	NA	NA	NA	Multiple infections of rodents with zoonotic pathogens in Austria	Schmidt, Sabrina; Essbauer, Sandra S.; Mayer-Scholl, Anne; Poppert, Sven; Schmidt-Chanasit, Jonas; Klempa, Boris; Henning, Klaus; Schares, Gereon; Groschup, Martin H.; Spitzenberger, Friederike; Richter, Dania; Heckel, Gerald; Ulrich, Rainer G.	article	2014	original research	LA	2008	parasite	Toxoplasma gondii	Toxoplasma gondii	NA	NA	NA	NA	wildlife	bank vole	Clethrionomys glareolus	negative	NA	NA	NA	NA	NA	NA	NA	NA	NA
106	10.1089/vbz.2013.1504	NA	NA	NA	Multiple infections of rodents with zoonotic pathogens in Austria	Schmidt, Sabrina; Essbauer, Sandra S.; Mayer-Scholl, Anne; Poppert, Sven; Schmidt-Chanasit, Jonas; Klempa, Boris; Henning, Klaus; Schares, Gereon; Groschup, Martin H.; Spitzenberger, Friederike; Richter, Dania; Heckel, Gerald; Ulrich, Rainer G.	article	2014	original research	LA	2008	virus	Puumala hantavirus	Puumala virus	NA	NA	NA	NA	wildlife	bank vole	Clethrionomys glareolus	negative	NA	NA	NA	NA	NA	NA	NA	NA	NA
106	10.1089/vbz.2013.1504	NA	NA	NA	Multiple infections of rodents with zoonotic pathogens in Austria	Schmidt, Sabrina; Essbauer, Sandra S.; Mayer-Scholl, Anne; Poppert, Sven; Schmidt-Chanasit, Jonas; Klempa, Boris; Henning, Klaus; Schares, Gereon; Groschup, Martin H.; Spitzenberger, Friederike; Richter, Dania; Heckel, Gerald; Ulrich, Rainer G.	article	2014	original research	LA	2008	virus	Dobrava–Belgrade virus	Dobrava–Belgrade virus	NA	NA	NA	NA	wildlife	bank vole	Clethrionomys glareolus	negative	NA	NA	NA	NA	NA	NA	NA	NA	NA
106	10.1089/vbz.2013.1504	NA	NA	NA	Multiple infections of rodents with zoonotic pathogens in Austria	Schmidt, Sabrina; Essbauer, Sandra S.; Mayer-Scholl, Anne; Poppert, Sven; Schmidt-Chanasit, Jonas; Klempa, Boris; Henning, Klaus; Schares, Gereon; Groschup, Martin H.; Spitzenberger, Friederike; Richter, Dania; Heckel, Gerald; Ulrich, Rainer G.	article	2014	original research	LA	2008	virus	Tula orthohantavirus	Tula orthohantavirus	NA	NA	NA	NA	wildlife	bank vole	Clethrionomys glareolus	negative	NA	NA	NA	NA	NA	NA	NA	NA	NA
106	10.1089/vbz.2013.1504	NA	NA	NA	Multiple infections of rodents with zoonotic pathogens in Austria	Schmidt, Sabrina; Essbauer, Sandra S.; Mayer-Scholl, Anne; Poppert, Sven; Schmidt-Chanasit, Jonas; Klempa, Boris; Henning, Klaus; Schares, Gereon; Groschup, Martin H.; Spitzenberger, Friederike; Richter, Dania; Heckel, Gerald; Ulrich, Rainer G.	article	2014	original research	LA	2008	virus	Lymphocytic choriomeningitis virus	Lymphocytic choriomeningitis virus	NA	NA	NA	NA	wildlife	bank vole	Clethrionomys glareolus	negative	NA	NA	NA	NA	NA	NA	NA	NA	NA
106	10.1089/vbz.2013.1504	NA	NA	NA	Multiple infections of rodents with zoonotic pathogens in Austria	Schmidt, Sabrina; Essbauer, Sandra S.; Mayer-Scholl, Anne; Poppert, Sven; Schmidt-Chanasit, Jonas; Klempa, Boris; Henning, Klaus; Schares, Gereon; Groschup, Martin H.; Spitzenberger, Friederike; Richter, Dania; Heckel, Gerald; Ulrich, Rainer G.	article	2014	original research	LA	2008	virus	Orthopoxvirus	Orthopoxvirus	NA	NA	NA	NA	wildlife	bank vole	Clethrionomys glareolus	negative	NA	NA	NA	NA	NA	NA	NA	NA	NA
106	10.1089/vbz.2013.1504	NA	NA	NA	Multiple infections of rodents with zoonotic pathogens in Austria	Schmidt, Sabrina; Essbauer, Sandra S.; Mayer-Scholl, Anne; Poppert, Sven; Schmidt-Chanasit, Jonas; Klempa, Boris; Henning, Klaus; Schares, Gereon; Groschup, Martin H.; Spitzenberger, Friederike; Richter, Dania; Heckel, Gerald; Ulrich, Rainer G.	article	2014	original research	LA	2008	bacteria	Leptospira	Leptospira	NA	NA	NA	NA	wildlife	common vole	Microtus arvalis	positive	NA	NA	NA	NA	NA	NA	NA	NA	agricultural worker
106	10.1089/vbz.2013.1504	NA	NA	NA	Multiple infections of rodents with zoonotic pathogens in Austria	Schmidt, Sabrina; Essbauer, Sandra S.; Mayer-Scholl, Anne; Poppert, Sven; Schmidt-Chanasit, Jonas; Klempa, Boris; Henning, Klaus; Schares, Gereon; Groschup, Martin H.; Spitzenberger, Friederike; Richter, Dania; Heckel, Gerald; Ulrich, Rainer G.	article	2014	original research	LA	2008	bacteria	Bartonella	Bartonella taylorii	NA	NA	NA	NA	wildlife	common vole	Microtus arvalis	positive	NA	NA	NA	NA	NA	NA	NA	NA	NA
106	10.1089/vbz.2013.1504	NA	NA	NA	Multiple infections of rodents with zoonotic pathogens in Austria	Schmidt, Sabrina; Essbauer, Sandra S.; Mayer-Scholl, Anne; Poppert, Sven; Schmidt-Chanasit, Jonas; Klempa, Boris; Henning, Klaus; Schares, Gereon; Groschup, Martin H.; Spitzenberger, Friederike; Richter, Dania; Heckel, Gerald; Ulrich, Rainer G.	article	2014	original research	LA	2008	bacteria	Borrelia	Borrelia afzelii, Borrelia garinii	NA	NA	NA	NA	wildlife	common vole	Microtus arvalis	positive	NA	NA	NA	NA	NA	NA	NA	NA	NA
106	10.1089/vbz.2013.1504	NA	NA	NA	Multiple infections of rodents with zoonotic pathogens in Austria	Schmidt, Sabrina; Essbauer, Sandra S.; Mayer-Scholl, Anne; Poppert, Sven; Schmidt-Chanasit, Jonas; Klempa, Boris; Henning, Klaus; Schares, Gereon; Groschup, Martin H.; Spitzenberger, Friederike; Richter, Dania; Heckel, Gerald; Ulrich, Rainer G.	article	2014	original research	LA	2008	bacteria	Rickettsia	Rickettsia	NA	NA	NA	NA	wildlife	common vole	Microtus arvalis	seropositive	NA	NA	NA	NA	NA	NA	NA	NA	NA
106	10.1089/vbz.2013.1504	NA	NA	NA	Multiple infections of rodents with zoonotic pathogens in Austria	Schmidt, Sabrina; Essbauer, Sandra S.; Mayer-Scholl, Anne; Poppert, Sven; Schmidt-Chanasit, Jonas; Klempa, Boris; Henning, Klaus; Schares, Gereon; Groschup, Martin H.; Spitzenberger, Friederike; Richter, Dania; Heckel, Gerald; Ulrich, Rainer G.	article	2014	original research	LA	2008	bacteria	Coxiella burnetii	Coxiella burnetii	NA	NA	NA	NA	wildlife	common vole	Microtus arvalis	negative	NA	NA	NA	NA	NA	NA	NA	NA	NA
106	10.1089/vbz.2013.1504	NA	NA	NA	Multiple infections of rodents with zoonotic pathogens in Austria	Schmidt, Sabrina; Essbauer, Sandra S.; Mayer-Scholl, Anne; Poppert, Sven; Schmidt-Chanasit, Jonas; Klempa, Boris; Henning, Klaus; Schares, Gereon; Groschup, Martin H.; Spitzenberger, Friederike; Richter, Dania; Heckel, Gerald; Ulrich, Rainer G.	article	2014	original research	LA	2008	parasite	Toxoplasma gondii	Toxoplasma gondii	NA	NA	NA	NA	wildlife	common vole	Microtus arvalis	negative	NA	NA	NA	NA	NA	NA	NA	NA	NA
106	10.1089/vbz.2013.1504	NA	NA	NA	Multiple infections of rodents with zoonotic pathogens in Austria	Schmidt, Sabrina; Essbauer, Sandra S.; Mayer-Scholl, Anne; Poppert, Sven; Schmidt-Chanasit, Jonas; Klempa, Boris; Henning, Klaus; Schares, Gereon; Groschup, Martin H.; Spitzenberger, Friederike; Richter, Dania; Heckel, Gerald; Ulrich, Rainer G.	article	2014	original research	LA	2008	virus	Puumala hantavirus	Puumala virus	NA	NA	NA	NA	wildlife	common vole	Microtus arvalis	negative	NA	NA	NA	NA	NA	NA	NA	NA	NA
106	10.1089/vbz.2013.1504	NA	NA	NA	Multiple infections of rodents with zoonotic pathogens in Austria	Schmidt, Sabrina; Essbauer, Sandra S.; Mayer-Scholl, Anne; Poppert, Sven; Schmidt-Chanasit, Jonas; Klempa, Boris; Henning, Klaus; Schares, Gereon; Groschup, Martin H.; Spitzenberger, Friederike; Richter, Dania; Heckel, Gerald; Ulrich, Rainer G.	article	2014	original research	LA	2008	virus	Dobrava–Belgrade virus	Dobrava–Belgrade virus	NA	NA	NA	NA	wildlife	common vole	Microtus arvalis	negative	NA	NA	NA	NA	NA	NA	NA	NA	NA
106	10.1089/vbz.2013.1504	NA	NA	NA	Multiple infections of rodents with zoonotic pathogens in Austria	Schmidt, Sabrina; Essbauer, Sandra S.; Mayer-Scholl, Anne; Poppert, Sven; Schmidt-Chanasit, Jonas; Klempa, Boris; Henning, Klaus; Schares, Gereon; Groschup, Martin H.; Spitzenberger, Friederike; Richter, Dania; Heckel, Gerald; Ulrich, Rainer G.	article	2014	original research	LA	2008	virus	Tula orthohantavirus	Tula orthohantavirus	NA	NA	NA	NA	wildlife	common vole	Microtus arvalis	seropositive and positive	NA	NA	NA	NA	NA	NA	NA	NA	NA
106	10.1089/vbz.2013.1504	NA	NA	NA	Multiple infections of rodents with zoonotic pathogens in Austria	Schmidt, Sabrina; Essbauer, Sandra S.; Mayer-Scholl, Anne; Poppert, Sven; Schmidt-Chanasit, Jonas; Klempa, Boris; Henning, Klaus; Schares, Gereon; Groschup, Martin H.; Spitzenberger, Friederike; Richter, Dania; Heckel, Gerald; Ulrich, Rainer G.	article	2014	original research	LA	2008	virus	Lymphocytic choriomeningitis virus	Lymphocytic choriomeningitis virus	NA	NA	NA	NA	wildlife	common vole	Microtus arvalis	negative	NA	NA	NA	NA	NA	NA	NA	NA	NA
106	10.1089/vbz.2013.1504	NA	NA	NA	Multiple infections of rodents with zoonotic pathogens in Austria	Schmidt, Sabrina; Essbauer, Sandra S.; Mayer-Scholl, Anne; Poppert, Sven; Schmidt-Chanasit, Jonas; Klempa, Boris; Henning, Klaus; Schares, Gereon; Groschup, Martin H.; Spitzenberger, Friederike; Richter, Dania; Heckel, Gerald; Ulrich, Rainer G.	article	2014	original research	LA	2008	virus	Orthopoxvirus	Orthopoxvirus	NA	NA	NA	NA	wildlife	common vole	Microtus arvalis	negative	NA	NA	NA	NA	NA	NA	NA	NA	NA
107	10.2340/00015555-1643	NA	NA	NA	ORF virus infection in a hunter in Western Austria, presumably transmitted by game	Kitchen, Maria; Müller, Hansgeorg; Zobl, Alexandra; Windisch, Andrea; Romani, Nikolaus; Huemer, Hartwig	article	2014	case study	TY	NA	virus	Orf virus	Orf virus	NA	NA	NA	NA	human	human	NA	positive	NA	NA	NA	NA	NA	NA	NA	NA	people handling sheepand goat
108	10.1186/1756-3305-7-291	NA	NA	NA	Parasites of domestic owned cats in Europe: co-infestations and risk factors	Beugnet, Frédéric; Bourdeau, Patrick; Chalvet-Monfray, Karine; Cozma, Vasile; Farkas, Robert; Guillot, Jacques; Halos, Lénaïg; Joachim, Anja; Losson, Bertrand; Miró, Guadalupe; Otranto, Domenico; Renaud, Marine; Rinaldi, Laura	article	2014	original research	VIE	2012-2013	parasite	Toxocara cati	Toxocara cati	NA	NA	NA	NA	companion animal	cat	NA	positive	NA	NA	NA	NA	NA	NA	NA	NA	NA
108	10.1186/1756-3305-7-291	NA	NA	NA	Parasites of domestic owned cats in Europe: co-infestations and risk factors	Beugnet, Frédéric; Bourdeau, Patrick; Chalvet-Monfray, Karine; Cozma, Vasile; Farkas, Robert; Guillot, Jacques; Halos, Lénaïg; Joachim, Anja; Losson, Bertrand; Miró, Guadalupe; Otranto, Domenico; Renaud, Marine; Rinaldi, Laura	article	2014	original research	VIE	2012-2013	parasite	Toxoplasma gondii	Toxoplasma gondii	NA	NA	NA	NA	companion animal	cat	NA	negative	NA	NA	NA	NA	NA	NA	NA	NA	NA
108	10.1186/1756-3305-7-291	NA	NA	NA	Parasites of domestic owned cats in Europe: co-infestations and risk factors	Beugnet, Frédéric; Bourdeau, Patrick; Chalvet-Monfray, Karine; Cozma, Vasile; Farkas, Robert; Guillot, Jacques; Halos, Lénaïg; Joachim, Anja; Losson, Bertrand; Miró, Guadalupe; Otranto, Domenico; Renaud, Marine; Rinaldi, Laura	article	2014	original research	VIE	2012-2013	parasite	Hookworm	Ancylostoma tubaeformae, Uncinaria stenocephala	NA	NA	NA	NA	companion animal	cat	NA	positive	NA	NA	NA	NA	NA	NA	NA	NA	NA
108	10.1186/1756-3305-7-291	NA	NA	NA	Parasites of domestic owned cats in Europe: co-infestations and risk factors	Beugnet, Frédéric; Bourdeau, Patrick; Chalvet-Monfray, Karine; Cozma, Vasile; Farkas, Robert; Guillot, Jacques; Halos, Lénaïg; Joachim, Anja; Losson, Bertrand; Miró, Guadalupe; Otranto, Domenico; Renaud, Marine; Rinaldi, Laura	article	2014	original research	VIE	2012-2013	parasite	Giardia	Giardia	NA	NA	NA	NA	companion animal	cat	NA	positive	NA	NA	NA	NA	NA	NA	NA	NA	NA
109	10.12834/VetIt.1304.14	NA	NA	NA	Serological evidence for Parapoxvirus infection in chamois from the Tyrol regions of Austria and Italy	Huemer, Hartwig P.; Zobl, Alexandra; Windisch, Andrea; Glawischnig, Walter; Büttner, Mathias; Kitchen, Maria; Trevisiol, Karin	article	2014	original research	TY	2012	virus	Orf virus	Orf virus	NA	NA	NA	NA	wildlife	chamois	NA	seropositive	NA	NA	NA	NA	NA	NA	NA	NA	farmer, veterinarian
111	NA	NA	NA	24199382	Implementation and results of the EU-wide baseline study on the prevalence of Salmonella spp. in flocks of turkeys in Austria	Kostenzer, K.; Lassnig, H.; Schliessnig, H.; Kornschober, C.; Much, P.; Köfer, J.	article	2013	original research	AUT	2006-2007	bacteria	Salmonella	Salmonella Hhdar, Salmonella montevideo, Salmonella saintpaul, Salmonella senftenberg, Salmonella newport, Salmonella typhimurium, Salmonella derby, Salmonella blockley	NA	NA	NA	NA	livestock	turkey	NA	positive	NA	NA	NA	NA	NA	NA	NA	NA	NA
111	NA	NA	NA	24199382	Implementation and results of the EU-wide baseline study on the prevalence of Salmonella spp. in flocks of turkeys in Austria	Kostenzer, K.; Lassnig, H.; Schliessnig, H.; Kornschober, C.; Much, P.; Köfer, J.	article	2013	original research	AUT	2006-2007	bacteria	Salmonella Enteritidis	Salmonella Enteritidis	NA	NA	NA	NA	livestock	turkey	NA	negative	NA	NA	NA	NA	NA	NA	NA	NA	NA
112	NA	NA	NA	24391878	Comparison of ESBL - And AmpC producing enterobacteriaceae and Methicillin-Resistant Staphylococcus aureus (MRSA) isolated from migratory and resident population of rooks (Corvus frugilegus) in Austria	Loncaric, Igor; Stalder, Gabrielle L.; Mehinagic, Kemal; Rosengarten, Renate; Hoelzl, Franz; Knauer, Felix; Walzer, Chris; Cloeckaert, Axel	article	2013	original research	VIE, B	2013	bacteria	Staphylococcus aureus MRSA	Staphylococcus aureus MRSA	NA	NA	NA	NA	wildlife	rook	Corvus frugilegus	positive	NA	NA	NA	NA	NA	NA	NA	NA	NA
113	10.1016/j.vetmic.2013.03.005	NA	NA	NA	Explosive spread of a neuroinvasive lineage 2 West Nile virus in Central Europe, 2008/2009	Bakonyi, Tamás; Ferenczi, Emőke; Erdélyi, Károly; Kutasi, Orsolya; Csörgő, Tibor; Seidel, Bernhard; Weissenböck, Herbert; Brugger, Katharina; Bán, Enikő; Nowotny, Norbert	article	2013	original research	NA	2008	virus	West Nile virus	West Nile virus	NA	NA	NA	NA	wildlife	goshawk	Accipiter gentilis	positive	NA	NA	NA	NA	NA	NA	NA	NA	NA
113	10.1016/j.vetmic.2013.03.005	NA	NA	NA	Explosive spread of a neuroinvasive lineage 2 West Nile virus in Central Europe, 2008/2009	Bakonyi, Tamás; Ferenczi, Emőke; Erdélyi, Károly; Kutasi, Orsolya; Csörgő, Tibor; Seidel, Bernhard; Weissenböck, Herbert; Brugger, Katharina; Bán, Enikő; Nowotny, Norbert	article	2013	original research	NA	2008	virus	West Nile virus	West Nile virus	NA	NA	NA	NA	wildlife	bearded vulture	Gypaetus barbatus	positive	NA	NA	NA	NA	NA	NA	NA	NA	NA
113	10.1016/j.vetmic.2013.03.005	NA	NA	NA	Explosive spread of a neuroinvasive lineage 2 West Nile virus in Central Europe, 2008/2009	Bakonyi, Tamás; Ferenczi, Emőke; Erdélyi, Károly; Kutasi, Orsolya; Csörgő, Tibor; Seidel, Bernhard; Weissenböck, Herbert; Brugger, Katharina; Bán, Enikő; Nowotny, Norbert	article	2013	original research	NA	2008	virus	West Nile virus	West Nile virus	NA	NA	NA	NA	wildlife	kea	Nestor notabilis	positive	NA	NA	NA	NA	NA	NA	NA	NA	NA
113	10.1016/j.vetmic.2013.03.005	NA	NA	NA	Explosive spread of a neuroinvasive lineage 2 West Nile virus in Central Europe, 2008/2009	Bakonyi, Tamás; Ferenczi, Emőke; Erdélyi, Károly; Kutasi, Orsolya; Csörgő, Tibor; Seidel, Bernhard; Weissenböck, Herbert; Brugger, Katharina; Bán, Enikő; Nowotny, Norbert	article	2013	original research	NA	2009	virus	West Nile virus	West Nile virus	NA	NA	NA	NA	wildlife	goshawk	Accipiter gentilis	positive	NA	NA	NA	NA	NA	NA	NA	NA	NA
113	10.1016/j.vetmic.2013.03.005	NA	NA	NA	Explosive spread of a neuroinvasive lineage 2 West Nile virus in Central Europe, 2008/2009	Bakonyi, Tamás; Ferenczi, Emőke; Erdélyi, Károly; Kutasi, Orsolya; Csörgő, Tibor; Seidel, Bernhard; Weissenböck, Herbert; Brugger, Katharina; Bán, Enikő; Nowotny, Norbert	article	2013	original research	NA	2009	virus	West Nile virus	West Nile virus	NA	NA	NA	NA	wildlife	kea	Nestor notabilis	positive	NA	NA	NA	NA	NA	NA	NA	NA	NA
113	10.1016/j.vetmic.2013.03.005	NA	NA	NA	Explosive spread of a neuroinvasive lineage 2 West Nile virus in Central Europe, 2008/2009	Bakonyi, Tamás; Ferenczi, Emőke; Erdélyi, Károly; Kutasi, Orsolya; Csörgő, Tibor; Seidel, Bernhard; Weissenböck, Herbert; Brugger, Katharina; Bán, Enikő; Nowotny, Norbert	article	2013	original research	NA	2009	virus	West Nile virus	West Nile virus	NA	NA	NA	NA	wildlife	snowy owl	Nyctea scandiaca	positive	NA	NA	NA	NA	NA	NA	NA	NA	NA
113	10.1016/j.vetmic.2013.03.005	NA	NA	NA	Explosive spread of a neuroinvasive lineage 2 West Nile virus in Central Europe, 2008/2009	Bakonyi, Tamás; Ferenczi, Emőke; Erdélyi, Károly; Kutasi, Orsolya; Csörgő, Tibor; Seidel, Bernhard; Weissenböck, Herbert; Brugger, Katharina; Bán, Enikő; Nowotny, Norbert	article	2013	original research	NA	2008-2009	virus	West Nile virus	West Nile virus	NA	NA	NA	NA	companion animal	horse	NA	negative	NA	NA	NA	NA	NA	NA	NA	NA	NA
113	10.1016/j.vetmic.2013.03.005	NA	NA	NA	Explosive spread of a neuroinvasive lineage 2 West Nile virus in Central Europe, 2008/2009	Bakonyi, Tamás; Ferenczi, Emőke; Erdélyi, Károly; Kutasi, Orsolya; Csörgő, Tibor; Seidel, Bernhard; Weissenböck, Herbert; Brugger, Katharina; Bán, Enikő; Nowotny, Norbert	article	2013	original research	VIE	2009	virus	West Nile virus	West Nile virus	NA	NA	NA	NA	human	human	NA	positive	NA	NA	NA	NA	NA	NA	NA	NA	NA
113	10.1016/j.vetmic.2013.03.005	NA	NA	NA	Explosive spread of a neuroinvasive lineage 2 West Nile virus in Central Europe, 2008/2009	Bakonyi, Tamás; Ferenczi, Emőke; Erdélyi, Károly; Kutasi, Orsolya; Csörgő, Tibor; Seidel, Bernhard; Weissenböck, Herbert; Brugger, Katharina; Bán, Enikő; Nowotny, Norbert	article	2013	original research	VIE	2010	virus	West Nile virus	West Nile virus	NA	NA	NA	NA	human	human	NA	positive	NA	NA	NA	NA	NA	NA	NA	NA	NA
113	10.1016/j.vetmic.2013.03.005	NA	NA	NA	Explosive spread of a neuroinvasive lineage 2 West Nile virus in Central Europe, 2008/2009	Bakonyi, Tamás; Ferenczi, Emőke; Erdélyi, Károly; Kutasi, Orsolya; Csörgő, Tibor; Seidel, Bernhard; Weissenböck, Herbert; Brugger, Katharina; Bán, Enikő; Nowotny, Norbert	article	2013	original research	LA	2008	virus	West Nile virus	West Nile virus	mosquito	Culex pipiens	Culex pipiens	positive	NA	NA	NA	NA	NA	NA	NA	NA	NA	NA	NA	NA	NA
113	10.1016/j.vetmic.2013.03.005	NA	NA	NA	Explosive spread of a neuroinvasive lineage 2 West Nile virus in Central Europe, 2008/2009	Bakonyi, Tamás; Ferenczi, Emőke; Erdélyi, Károly; Kutasi, Orsolya; Csörgő, Tibor; Seidel, Bernhard; Weissenböck, Herbert; Brugger, Katharina; Bán, Enikő; Nowotny, Norbert	article	2013	original research	VIE, UA, B, ST	2008	virus	West Nile virus	West Nile virus	mosquito	Culex pipiens	Culex pipiens	negative	NA	NA	NA	NA	NA	NA	NA	NA	NA	NA	NA	NA	NA
114	10.1089/vbz.2012.1283	NA	NA	NA	Exposure to Echinococcus multilocularis, Toxocara canis, and Toxocara cati in Austria: a nationwide cross-sectional seroprevalence study	Poeppl, W.; Herkner, H.; Tobudic, S.; Faas, A.; Mooseder, G.; Burgmann, H.; Auer, H.	article	2013	original research	AUT	2009	parasite	Toxocara	Toxocara cati, Toxocara canis	NA	NA	NA	NA	human	human	NA	seropositive	NA	NA	NA	NA	NA	NA	NA	NA	NA
114	10.1089/vbz.2012.1283	NA	NA	NA	Exposure to Echinococcus multilocularis, Toxocara canis, and Toxocara cati in Austria: a nationwide cross-sectional seroprevalence study	Poeppl, W.; Herkner, H.; Tobudic, S.; Faas, A.; Mooseder, G.; Burgmann, H.; Auer, H.	article	2013	original research	AUT	2009	parasite	Echinococcus multilocularis	Echinococcus multilocularis	NA	NA	NA	NA	human	human	NA	negative	NA	NA	NA	NA	NA	NA	NA	NA	NA
116	10.1186/1746-6148-9-153	NA	NA	NA	Low Usutu virus seroprevalence in four zoological gardens in central Europe	Buchebner, Nicola; Zenker, Wolfgang; Wenker, Christian; Steinmetz, Hanspeter W.; Sós, Endre; Lussy, Helga; Nowotny, Norbert	article	2013	original research	VIE	2006, 2007	virus	Usutu virus	Usutu virus	NA	NA	NA	NA	wildlife	snowy owl	Bubo scandiacus	seropositive	NA	NA	NA	NA	NA	no	NA	NA	NA
116	10.1186/1746-6148-9-153	NA	NA	NA	Low Usutu virus seroprevalence in four zoological gardens in central Europe	Buchebner, Nicola; Zenker, Wolfgang; Wenker, Christian; Steinmetz, Hanspeter W.; Sós, Endre; Lussy, Helga; Nowotny, Norbert	article	2013	original research	VIE	2006, 2007	virus	Usutu virus	Usutu virus	NA	NA	NA	NA	wildlife	ural owl	Strix uralensis	seropositive	NA	NA	NA	NA	NA	no	NA	NA	NA
116	10.1186/1746-6148-9-153	NA	NA	NA	Low Usutu virus seroprevalence in four zoological gardens in central Europe	Buchebner, Nicola; Zenker, Wolfgang; Wenker, Christian; Steinmetz, Hanspeter W.; Sós, Endre; Lussy, Helga; Nowotny, Norbert	article	2013	original research	VIE	2006, 2007	virus	Usutu virus	Usutu virus	NA	NA	NA	NA	wildlife	white stork	Ciconia ciconia	seropositive	NA	NA	NA	NA	NA	no	NA	NA	NA
116	10.1186/1746-6148-9-153	NA	NA	NA	Low Usutu virus seroprevalence in four zoological gardens in central Europe	Buchebner, Nicola; Zenker, Wolfgang; Wenker, Christian; Steinmetz, Hanspeter W.; Sós, Endre; Lussy, Helga; Nowotny, Norbert	article	2013	original research	VIE	2006, 2007	virus	Usutu virus	Usutu virus	NA	NA	NA	NA	wildlife	egyptian vulture	Neophron percnopterus	seropositive	NA	NA	NA	NA	NA	no	NA	NA	NA
116	10.1186/1746-6148-9-153	NA	NA	NA	Low Usutu virus seroprevalence in four zoological gardens in central Europe	Buchebner, Nicola; Zenker, Wolfgang; Wenker, Christian; Steinmetz, Hanspeter W.; Sós, Endre; Lussy, Helga; Nowotny, Norbert	article	2013	original research	VIE	2006, 2007	virus	Usutu virus	Usutu virus	NA	NA	NA	NA	wildlife	eurasian eagle owl	Bubo bubo	seropositive	NA	NA	NA	NA	NA	no	NA	NA	NA
117	10.1111/j.1863-2378.2012.01534.x	NA	NA	NA	Spotted fever group--Rickettsiae in the Tyrols: evidence by seroepidemiology and PCR	Sonnleitner, S. T.; Simeoni, J.; Lang, S.; Dobler, G.; Speck, S.; Zelger, R.; Schennach, H.; Lass-Flörl, C.; Walder, G.	article	2013	original research	TY	NA	bacteria	Rickettsia	Rickettsia helvetica, Rickettsia honei	NA	NA	NA	NA	human	human	NA	seropositive	NA	NA	NA	NA	NA	NA	NA	NA	NA
117	10.1111/j.1863-2378.2012.01534.x	NA	NA	NA	Spotted fever group--Rickettsiae in the Tyrols: evidence by seroepidemiology and PCR	Sonnleitner, S. T.; Simeoni, J.; Lang, S.; Dobler, G.; Speck, S.; Zelger, R.; Schennach, H.; Lass-Flörl, C.; Walder, G.	article	2013	original research	TY	NA	bacteria	Rickettsia	Rickettsia helvetica	tick	Ixodes	Ixodes ricinus, Ixodes trianguliceps	positive	NA	NA	NA	NA	NA	NA	NA	NA	NA	NA	NA	NA	NA
118	NA	NA	NA	23227764	ESBL-producing E. coli and EHEC in dogs and cats in the Tyrol as possible source of humaninfection	Franiek, N.; Orth, D.; Grif, K.; Ewers, C.; Wieler, L. H.; Thalhammer, J. G.; Würzner, R.	article	2012	original research	NA	2008-2009	bacteria	Escherichia coli ESBL	Genus species ESBL producing Escherichia coli	NA	NA	NA	NA	companion animal	cat	NA	seropositive	NA	NA	NA	NA	NA	NA	NA	NA	NA
118	NA	NA	NA	23227764	ESBL-producing E. coli and EHEC in dogs and cats in the Tyrol as possible source of humaninfection	Franiek, N.; Orth, D.; Grif, K.; Ewers, C.; Wieler, L. H.; Thalhammer, J. G.; Würzner, R.	article	2012	original research	NA	2008-2010	bacteria	Escherichia coli EHEC	Escherichia coli EHEC	NA	NA	NA	NA	companion animal	cat	NA	seropositive	NA	NA	NA	NA	NA	NA	NA	NA	NA
118	NA	NA	NA	23227764	ESBL-producing E. coli and EHEC in dogs and cats in the Tyrol as possible source of humaninfection	Franiek, N.; Orth, D.; Grif, K.; Ewers, C.; Wieler, L. H.; Thalhammer, J. G.; Würzner, R.	article	2012	original research	NA	2008-2009	bacteria	Escherichia coli ESBL	Genus species ESBL producing Escherichia coli	NA	NA	NA	NA	companion animal	dog	NA	seropositive	NA	NA	NA	NA	NA	NA	NA	NA	NA
118	NA	NA	NA	23227764	ESBL-producing E. coli and EHEC in dogs and cats in the Tyrol as possible source of humaninfection	Franiek, N.; Orth, D.; Grif, K.; Ewers, C.; Wieler, L. H.; Thalhammer, J. G.; Würzner, R.	article	2012	original research	NA	2008-2010	bacteria	Escherichia coli EHEC	Escherichia coli EHEC	NA	NA	NA	NA	companion animal	dog	NA	seropositive	NA	NA	NA	NA	NA	NA	NA	NA	NA
119	10.1016/j.jiph.2012.03.007	NA	NA	NA	A 2010 Austrian Salmonella enteritidis PT4 outbreak associated with a laying hen holding previously involved in an S. enteritidis PT4 cluster: Pitfalls of regulatory responses in risk management	Liu, Yu-Lun; Schmid, Daniela; Voss, Astrid Salgado; Kasper, Sabine; Lassnig, Heimo; Ableitner, Oksana; Kornschober, Christian; Karnthaler, Ursula; Allerberger, Franz	article	2012	national surveillance data	B	2010	bacteria	Salmonella Enteritidis	Salmonella Enteritidis	NA	NA	NA	NA	human	human	NA	positive	NA	NA	chicken	egg	NA	NA	NA	NA	NA
120	10.1016/j.vetmic.2011.08.009	NA	NA	NA	A potential novel Brucella species isolated from mandibular lymph nodes of red foxes in Austria	Hofer, Erwin; Revilla-Fernández, Sandra; Al Dahouk, Sascha; Riehm, Julia M.; Nöckler, Karsten; Zygmunt, Michel S.; Cloeckaert, Axel; Tomaso, Herbert; Scholz, Holger C.	article	2012	case study	Eastern Austria	2008	bacteria	Brucella	Brucella	NA	NA	NA	NA	wildlife	red fox	NA	positive	NA	NA	NA	NA	NA	NA	NA	NA	NA
121	10.1089/vbz.2011.0841	NA	NA	NA	Cross-sectional survey of the seroprevalence of Puumala hantavirus in Austria	Poeppl, Wolfgang; Tobudic, Selma; Winkler, Heide-Maria; Faas, Angelus; Mooseder, Gerhard; Burgmann, Heinz	article	2012	original research	ST, UA, B	2009	virus	Puumala hantavirus	Puumala hantavirus	NA	NA	NA	NA	human	human	NA	seropositive	NA	NA	NA	NA	NA	NA	NA	NA	NA
122	NA	NA	0043-535X	NA	Findings of Alaria alata mesocercariae in wild boar in Austria: Current knowledge, identification of risk factors and discussion of risk management options	Sailer, A.; Glawischnig, W.; Irschik, I.; Lücker, E.; Riehn, K.; Paulsen, P.	article	2012	original research	LA, UA, ST, B	NA	parasite	Alaria alata	Alaria alata	NA	NA	NA	NA	wildlife	wild boar	NA	positive	NA	NA	NA	NA	NA	NA	NA	NA	NA
123	NA	NA	NA	23109021	First detection of Brucella canis infections in a breeding kennel in Austria	Hofer, E.; Bagó, Z.; Revilla-Fernández, S.; Melzer, F.; Tomaso, H.; López-Goñi, I.; Fasching, G.; Schmoll, F.	article	2012	case study	NA	2010	bacteria	Brucella canis	Brucella canis	NA	NA	NA	NA	companion animal	dog	NA	seropositive and positive	NA	NA	NA	NA	NA	NA	NA	first discovered	NA
124	NA	NA	NA	22919921	First detection of hepatitis E virus in Austrian pigs by RT-qPCR	Zwettler, D.; Fink, M.; Revilla-Fernändez, S.; Steinrigl, A.; Winter, P.; Köfer, J.	article	2012	original research	NA	2007-2009	virus	Hepatitis E virus	Hepatitis E virus	NA	NA	NA	NA	livestock	pig	NA	positive	NA	NA	NA	NA	NA	NA	NA	NA	NA
126	NA	NA	NA	NA	Two at one blow: Reemergence of tularemia in Upper Austria	Lang, S.; Kleines, M.	article	2012	case study	UA	2010	bacteria	Francisella tularensis	Francisella tularensis	NA	NA	NA	NA	human	human	NA	positive	NA	NA	NA	NA	NA	NA	NA	NA	NA
127	10.1016/j.vetmic.2010.12.012	NA	NA	NA	Detection and molecular analysis of West Nile virus infections in birds of prey in the eastern part of Austria in 2008 and 2009	Wodak, Eveline; Richter, Susanne; Bagó, Zoltán; Revilla-Fernández, Sandra; Weissenböck, Herbert; Nowotny, Norbert; Winter, Petra	article	2011	original research	LA, ST	2008	virus	West Nile virus	West Nile virus	NA	NA	NA	NA	wildlife	goshawk	Accipiter gentilis	seropositive and positive	NA	NA	NA	NA	NA	NA	NA	NA	NA
127	10.1016/j.vetmic.2010.12.012	NA	NA	NA	Detection and molecular analysis of West Nile virus infections in birds of prey in the eastern part of Austria in 2008 and 2009	Wodak, Eveline; Richter, Susanne; Bagó, Zoltán; Revilla-Fernández, Sandra; Weissenböck, Herbert; Nowotny, Norbert; Winter, Petra	article	2011	original research	VIE	2008	virus	West Nile virus	West Nile virus	NA	NA	NA	NA	wildlife	gyrfalcons	Falco rusticolus	seropositive and positive	NA	NA	NA	NA	NA	NA	NA	NA	NA
127	10.1016/j.vetmic.2010.12.012	NA	NA	NA	Detection and molecular analysis of West Nile virus infections in birds of prey in the eastern part of Austria in 2008 and 2009	Wodak, Eveline; Richter, Susanne; Bagó, Zoltán; Revilla-Fernández, Sandra; Weissenböck, Herbert; Nowotny, Norbert; Winter, Petra	article	2011	original research	LA, ST	2008	virus	Influenza A virus	Influenza A virus	NA	NA	NA	NA	wildlife	goshawk	Accipiter gentilis	negative	NA	NA	NA	NA	NA	NA	NA	NA	NA
127	10.1016/j.vetmic.2010.12.012	NA	NA	NA	Detection and molecular analysis of West Nile virus infections in birds of prey in the eastern part of Austria in 2008 and 2009	Wodak, Eveline; Richter, Susanne; Bagó, Zoltán; Revilla-Fernández, Sandra; Weissenböck, Herbert; Nowotny, Norbert; Winter, Petra	article	2011	original research	VIE	2008	virus	Influenza A virus	Influenza A virus	NA	NA	NA	NA	wildlife	gyrfalcons	Falco rusticolus	negative	NA	NA	NA	NA	NA	NA	NA	NA	NA
127	10.1016/j.vetmic.2010.12.012	NA	NA	NA	Detection and molecular analysis of West Nile virus infections in birds of prey in the eastern part of Austria in 2008 and 2009	Wodak, Eveline; Richter, Susanne; Bagó, Zoltán; Revilla-Fernández, Sandra; Weissenböck, Herbert; Nowotny, Norbert; Winter, Petra	article	2011	original research	VIE, LA, ST	2008-2009	virus	West Nile virus	West Nile virus	NA	NA	NA	NA	livestock	chicken	Gallus gallus domesticus	seropositive	NA	NA	NA	NA	NA	NA	NA	NA	NA
127	10.1016/j.vetmic.2010.12.012	NA	NA	NA	Detection and molecular analysis of West Nile virus infections in birds of prey in the eastern part of Austria in 2008 and 2009	Wodak, Eveline; Richter, Susanne; Bagó, Zoltán; Revilla-Fernández, Sandra; Weissenböck, Herbert; Nowotny, Norbert; Winter, Petra	article	2011	original research	VIE, LA, ST	2008-2009	virus	West Nile virus	West Nile virus	NA	NA	NA	NA	wildlife	domesticated muscovy duck	Anas platyrhynchos domesticus	negative	NA	NA	NA	NA	NA	NA	NA	NA	NA
127	10.1016/j.vetmic.2010.12.012	NA	NA	NA	Detection and molecular analysis of West Nile virus infections in birds of prey in the eastern part of Austria in 2008 and 2009	Wodak, Eveline; Richter, Susanne; Bagó, Zoltán; Revilla-Fernández, Sandra; Weissenböck, Herbert; Nowotny, Norbert; Winter, Petra	article	2011	original research	VIE, LA, ST	2008-2009	virus	West Nile virus	West Nile virus	NA	NA	NA	NA	wildlife	greylag goose	Anser anser	seropositive	NA	NA	NA	NA	NA	NA	NA	NA	NA
127	10.1016/j.vetmic.2010.12.012	NA	NA	NA	Detection and molecular analysis of West Nile virus infections in birds of prey in the eastern part of Austria in 2008 and 2009	Wodak, Eveline; Richter, Susanne; Bagó, Zoltán; Revilla-Fernández, Sandra; Weissenböck, Herbert; Nowotny, Norbert; Winter, Petra	article	2011	original research	VIE, LA, ST	2008-2009	virus	West Nile virus	West Nile virus	NA	NA	NA	NA	wildlife	domestic pigeon	Columba livia domestica	negative	NA	NA	NA	NA	NA	NA	NA	NA	NA
127	10.1016/j.vetmic.2010.12.012	NA	NA	NA	Detection and molecular analysis of West Nile virus infections in birds of prey in the eastern part of Austria in 2008 and 2009	Wodak, Eveline; Richter, Susanne; Bagó, Zoltán; Revilla-Fernández, Sandra; Weissenböck, Herbert; Nowotny, Norbert; Winter, Petra	article	2011	original research	VIE, LA, ST	2008-2009	virus	West Nile virus	West Nile virus	NA	NA	NA	NA	wildlife	rook	Corvus frugilegus	negative	NA	NA	NA	NA	NA	NA	NA	NA	NA
127	10.1016/j.vetmic.2010.12.012	NA	NA	NA	Detection and molecular analysis of West Nile virus infections in birds of prey in the eastern part of Austria in 2008 and 2009	Wodak, Eveline; Richter, Susanne; Bagó, Zoltán; Revilla-Fernández, Sandra; Weissenböck, Herbert; Nowotny, Norbert; Winter, Petra	article	2011	original research	VIE, LA, ST	2008-2009	virus	West Nile virus	West Nile virus	NA	NA	NA	NA	wildlife	bearded vulture	Gypaëtus barbatus	seropositive	NA	NA	NA	NA	NA	NA	NA	NA	NA
127	10.1016/j.vetmic.2010.12.012	NA	NA	NA	Detection and molecular analysis of West Nile virus infections in birds of prey in the eastern part of Austria in 2008 and 2009	Wodak, Eveline; Richter, Susanne; Bagó, Zoltán; Revilla-Fernández, Sandra; Weissenböck, Herbert; Nowotny, Norbert; Winter, Petra	article	2011	original research	VIE, LA, ST	2008-2009	virus	West Nile virus	West Nile virus	NA	NA	NA	NA	wildlife	common buzzard	Buteo buteo	seropositive	NA	NA	NA	NA	NA	NA	NA	NA	NA
127	10.1016/j.vetmic.2010.12.012	NA	NA	NA	Detection and molecular analysis of West Nile virus infections in birds of prey in the eastern part of Austria in 2008 and 2009	Wodak, Eveline; Richter, Susanne; Bagó, Zoltán; Revilla-Fernández, Sandra; Weissenböck, Herbert; Nowotny, Norbert; Winter, Petra	article	2011	original research	VIE, LA, ST	2008-2009	virus	West Nile virus	West Nile virus	NA	NA	NA	NA	wildlife	golden eagle	Aquila chrysaëtos	seropositive	NA	NA	NA	NA	NA	NA	NA	NA	NA
127	10.1016/j.vetmic.2010.12.012	NA	NA	NA	Detection and molecular analysis of West Nile virus infections in birds of prey in the eastern part of Austria in 2008 and 2009	Wodak, Eveline; Richter, Susanne; Bagó, Zoltán; Revilla-Fernández, Sandra; Weissenböck, Herbert; Nowotny, Norbert; Winter, Petra	article	2011	original research	VIE, LA, ST	2008-2009	virus	West Nile virus	West Nile virus	NA	NA	NA	NA	wildlife	ural owl	Strix uralensis	seropositive	NA	NA	NA	NA	NA	NA	NA	NA	NA
127	10.1016/j.vetmic.2010.12.012	NA	NA	NA	Detection and molecular analysis of West Nile virus infections in birds of prey in the eastern part of Austria in 2008 and 2009	Wodak, Eveline; Richter, Susanne; Bagó, Zoltán; Revilla-Fernández, Sandra; Weissenböck, Herbert; Nowotny, Norbert; Winter, Petra	article	2011	original research	VIE, LA, ST	2008-2009	virus	West Nile virus	West Nile virus	NA	NA	NA	NA	wildlife	barred owl	Strix varia	negative	NA	NA	NA	NA	NA	NA	NA	NA	NA
127	10.1016/j.vetmic.2010.12.012	NA	NA	NA	Detection and molecular analysis of West Nile virus infections in birds of prey in the eastern part of Austria in 2008 and 2009	Wodak, Eveline; Richter, Susanne; Bagó, Zoltán; Revilla-Fernández, Sandra; Weissenböck, Herbert; Nowotny, Norbert; Winter, Petra	article	2011	original research	VIE, LA, ST	2008-2009	virus	West Nile virus	West Nile virus	NA	NA	NA	NA	wildlife	tengmalm's owl	Aegolius funereus	negative	NA	NA	NA	NA	NA	NA	NA	NA	NA
128	10.1089/vbz.2010.0051	NA	NA	NA	Genetic variants of Anaplasma phagocytophilum in wild caprine and cervid ungulates from the Alps in Tyrol, Austria	Silaghi, Cornelia; Hamel, Dietmar; Thiel, Claudia; Pfister, Kurt; Passos, Lygia Maria Friche; Rehbein, Steffen	article	2011	original research	TY	2008, 2009	parasite	Anaplasma phagocytophilum	Anaplasma phagocytophilum	NA	NA	NA	NA	wildlife	roe deer	Capreolus capreolus	positive	NA	NA	NA	NA	NA	NA	NA	NA	NA
128	10.1089/vbz.2010.0051	NA	NA	NA	Genetic variants of Anaplasma phagocytophilum in wild caprine and cervid ungulates from the Alps in Tyrol, Austria	Silaghi, Cornelia; Hamel, Dietmar; Thiel, Claudia; Pfister, Kurt; Passos, Lygia Maria Friche; Rehbein, Steffen	article	2011	original research	TY	2008, 2009	parasite	Anaplasma phagocytophilum	Anaplasma phagocytophilum	NA	NA	NA	NA	wildlife	red deer	Cervus elaphus	positive	NA	NA	NA	NA	NA	NA	NA	NA	NA
128	10.1089/vbz.2010.0051	NA	NA	NA	Genetic variants of Anaplasma phagocytophilum in wild caprine and cervid ungulates from the Alps in Tyrol, Austria	Silaghi, Cornelia; Hamel, Dietmar; Thiel, Claudia; Pfister, Kurt; Passos, Lygia Maria Friche; Rehbein, Steffen	article	2011	original research	TY	2008, 2009	parasite	Anaplasma phagocytophilum	Anaplasma phagocytophilum	NA	NA	NA	NA	wildlife	chamois	Rupicapra rupicapra	positive	NA	NA	NA	NA	NA	NA	NA	NA	NA
128	10.1089/vbz.2010.0051	NA	NA	NA	Genetic variants of Anaplasma phagocytophilum in wild caprine and cervid ungulates from the Alps in Tyrol, Austria	Silaghi, Cornelia; Hamel, Dietmar; Thiel, Claudia; Pfister, Kurt; Passos, Lygia Maria Friche; Rehbein, Steffen	article	2011	original research	TY	2008, 2009	parasite	Anaplasma phagocytophilum	Anaplasma phagocytophilum	NA	NA	NA	NA	wildlife	alpine ibex	Capra ibex ibex	positive	NA	NA	NA	NA	NA	NA	NA	NA	NA
128	10.1089/vbz.2010.0051	NA	NA	NA	Genetic variants of Anaplasma phagocytophilum in wild caprine and cervid ungulates from the Alps in Tyrol, Austria	Silaghi, Cornelia; Hamel, Dietmar; Thiel, Claudia; Pfister, Kurt; Passos, Lygia Maria Friche; Rehbein, Steffen	article	2011	original research	TY	2008, 2009	parasite	Anaplasma phagocytophilum	Anaplasma phagocytophilum	NA	NA	NA	NA	wildlife	european mouflon	Ovis orientalis musimon	positive	NA	NA	NA	NA	NA	NA	NA	NA	NA
132	10.7589/0090-3558-47.3.704	NA	NA	NA	Verocytotoxin-producing Escherichia coli in chamois (Rupicapra rupicapra) and cattle in Austria	Freidl, Gudrun; Stalder, Gabrielle; Kostić, Tanja; Sessitsch, Angela; Beiglböck, Christoph; Walzer, Christian	article	2011	original research	northern limestone alps	2009	bacteria	Escherichia coli VTEC	Escherichia coli VTEC	NA	NA	NA	NA	wildlife	chamois	Rupicapra rupicapra	positive	NA	NA	NA	NA	NA	NA	NA	NA	NA
132	10.7589/0090-3558-47.3.704	NA	NA	NA	Verocytotoxin-producing Escherichia coli in chamois (Rupicapra rupicapra) and cattle in Austria	Freidl, Gudrun; Stalder, Gabrielle; Kostić, Tanja; Sessitsch, Angela; Beiglböck, Christoph; Walzer, Christian	article	2011	original research	northern limestone alps	2009	bacteria	Escherichia coli VTEC	Escherichia coli VTEC	NA	NA	NA	NA	livestock	cattle	NA	positive	NA	NA	NA	NA	NA	NA	NA	NA	NA
132	10.7589/0090-3558-47.3.704	NA	NA	NA	Verocytotoxin-producing Escherichia coli in chamois (Rupicapra rupicapra) and cattle in Austria	Freidl, Gudrun; Stalder, Gabrielle; Kostić, Tanja; Sessitsch, Angela; Beiglböck, Christoph; Walzer, Christian	article	2011	original research	northern limestone alps	2009	bacteria	Escherichia coli EPEC	Escherichia coli EPEC	NA	NA	NA	NA	wildlife	chamois	Rupicapra rupicapra	positive	NA	NA	NA	NA	NA	NA	NA	NA	NA
132	10.7589/0090-3558-47.3.704	NA	NA	NA	Verocytotoxin-producing Escherichia coli in chamois (Rupicapra rupicapra) and cattle in Austria	Freidl, Gudrun; Stalder, Gabrielle; Kostić, Tanja; Sessitsch, Angela; Beiglböck, Christoph; Walzer, Christian	article	2011	original research	northern limestone alps	2009	bacteria	Escherichia coli EHEC	Escherichia coli EHEC	NA	NA	NA	NA	wildlife	chamois	Rupicapra rupicapra	positive	NA	NA	NA	NA	NA	NA	NA	NA	NA
132	10.7589/0090-3558-47.3.704	NA	NA	NA	Verocytotoxin-producing Escherichia coli in chamois (Rupicapra rupicapra) and cattle in Austria	Freidl, Gudrun; Stalder, Gabrielle; Kostić, Tanja; Sessitsch, Angela; Beiglböck, Christoph; Walzer, Christian	article	2011	original research	northern limestone alps	2009	bacteria	Escherichia coli EPEC	Escherichia coli EPEC	NA	NA	NA	NA	livestock	cattle	NA	positive	NA	NA	NA	NA	NA	NA	NA	NA	NA
133	10.1016/j.ijfoodmicro.2009.12.022	NA	NA	NA	Clostridium difficile in raw products of animal origin	Jöbstl, M.; Heuberger, S.; Indra, A.; Nepf, R.; Köfer, J.; Wagner, M.	article	2010	original research	B	2007-2008	bacteria	Clostridium difficile	Clostridium difficile	NA	NA	NA	NA	NA	NA	NA	NA	NA	NA	cattle	raw milk	negative	NA	NA	NA	NA
133	10.1016/j.ijfoodmicro.2009.12.022	NA	NA	NA	Clostridium difficile in raw products of animal origin	Jöbstl, M.; Heuberger, S.; Indra, A.; Nepf, R.; Köfer, J.; Wagner, M.	article	2010	original research	B	2007-2008	bacteria	Clostridium difficile	Clostridium difficile	NA	NA	NA	NA	NA	NA	NA	NA	NA	NA	cattle	ground meat	negative	NA	NA	NA	NA
133	10.1016/j.ijfoodmicro.2009.12.022	NA	NA	NA	Clostridium difficile in raw products of animal origin	Jöbstl, M.; Heuberger, S.; Indra, A.; Nepf, R.; Köfer, J.; Wagner, M.	article	2010	original research	B	2007-2008	bacteria	Clostridium difficile	Clostridium difficile	NA	NA	NA	NA	NA	NA	NA	NA	NA	NA	cattle, pig	ground meat	positive	NA	NA	NA	NA
134	10.1007/s00436-010-1905-z	NA	NA	NA	Detection of Toxoplasma gondii, Neospora caninum, and Encephalitozoon cuniculi in the brains of common voles (Microtus arvalis) and water voles (Arvicola terrestris) by gene amplification techniques in western Austria (Vorarlberg)	Fuehrer, Hans-Peter; Blöschl, Ingrid; Siehs, Christian; Hassl, Andreas	article	2010	original research	VO	2004	parasite	Toxoplasma gondii	Toxoplasma gondii	NA	NA	NA	NA	wildlife	common vole	Microtus arvalis	positive	NA	NA	NA	NA	NA	NA	NA	NA	NA
134	10.1007/s00436-010-1905-z	NA	NA	NA	Detection of Toxoplasma gondii, Neospora caninum, and Encephalitozoon cuniculi in the brains of common voles (Microtus arvalis) and water voles (Arvicola terrestris) by gene amplification techniques in western Austria (Vorarlberg)	Fuehrer, Hans-Peter; Blöschl, Ingrid; Siehs, Christian; Hassl, Andreas	article	2010	original research	VO	2004	fungi	Encephalitozoon cuniculi	Encephalitozoon cuniculi	NA	NA	NA	NA	wildlife	water vole	Arvicola terrestris	positive	NA	NA	NA	NA	NA	NA	NA	NA	NA
134	10.1007/s00436-010-1905-z	NA	NA	NA	Detection of Toxoplasma gondii, Neospora caninum, and Encephalitozoon cuniculi in the brains of common voles (Microtus arvalis) and water voles (Arvicola terrestris) by gene amplification techniques in western Austria (Vorarlberg)	Fuehrer, Hans-Peter; Blöschl, Ingrid; Siehs, Christian; Hassl, Andreas	article	2010	original research	VO	2004	parasite	Toxoplasma gondii	Toxoplasma gondii	NA	NA	NA	NA	wildlife	common vole	Microtus arvalis	positive	NA	NA	NA	NA	NA	NA	NA	NA	NA
134	10.1007/s00436-010-1905-z	NA	NA	NA	Detection of Toxoplasma gondii, Neospora caninum, and Encephalitozoon cuniculi in the brains of common voles (Microtus arvalis) and water voles (Arvicola terrestris) by gene amplification techniques in western Austria (Vorarlberg)	Fuehrer, Hans-Peter; Blöschl, Ingrid; Siehs, Christian; Hassl, Andreas	article	2010	original research	VO	2004	fungi	Encephalitozoon cuniculi	Encephalitozoon cuniculi	NA	NA	NA	NA	wildlife	water vole	Arvicola terrestris	positive	NA	NA	NA	NA	NA	NA	NA	NA	NA
135	10.4269/ajtmh.2010.10-0040	NA	NA	NA	Differences in clinical manifestations of imported versus autochthonous leptospirosis in Austria and Germany	Hoffmeister, Bodo; Peyerl-Hoffmann, Gabriele; Pischke, Sven; Zollner-Schwetz, Ines; Krause, Robert; Müller, Matthias C.; Graf, Angelika; Kluge, Stefan; Burchard, Gerd D.; Kern, Winfried V.; Suttorp, Norbert; Cramer, Jakob P.	article	2010	original research	B	NA	bacteria	Leptospira	Leptospira	NA	NA	NA	NA	human	human	NA	positive	NA	NA	NA	NA	NA	NA	NA	NA	NA
136	10.1016/S1473-3099(10)70054-2	NA	NA	NA	humancowpox in a veterinary student	Glatz, Martin; Richter, Susanne; Ginter-Hanselmayer, Gabriele; Aberer, Werner; Müllegger, Robert R.	article	2010	case study	NA	NA	virus	Cowpox virus	Cowpox virus	NA	NA	NA	NA	human	human	NA	positive	NA	NA	NA	NA	NA	NA	NA	NA	NA
138	NA	NA	1560-7917	NA	Listeriosis outbreak caused by acid curd cheese 'Quargel', Austria and Germany 2009: Zoonotic diseases	FRETZ, R.; SAGEL, U.; STARK, K.; Prager, R.; FLIEGER, A.; FEENSTRA, O.; Allerberger, F.; Ruppitsch, W.; PIETZKA, A. T.; STÖGER, A.; Huhulescu, S.; Heuberger, S.; PICHLER, J.; Much, P.; PFAFF, G.	article	2010	case study	NA	2009	bacteria	Listeria monocytogenes	Listeria monocytogenes	NA	NA	NA	NA	human	human	NA	positive	NA	NA	animal (unspecified)	quargel	NA	NA	NA	NA	NA
140	10.1055/s-0028-1109468	NA	NA	NA	Anisakiasis – der erste in Österreich akquirierte Fall einer seltenen Helminthozoonose	Kapral, C.; Haditsch, M.; Wewalka, F.; Schatzlmayr, W.; Lenz, K.; Auer, H.	article	2009	case study	NA	NA	parasite	Anisakis	Anisakis	NA	NA	NA	NA	human	human	NA	positive	NA	NA	herring	rollmops	NA	NA	NA	first autochtonous	NA
142	10.1007/s00508-008-1127-x	NA	NA	NA	Clostridium difficile: a new zoonotic agent?	Indra, Alexander; Lassnig, Heimo; Baliko, Nina; Much, Peter; Fiedler, Anita; Huhulescu, Steliana; Allerberger, Franz	article	2007	original research	NA	2008	bacteria	Clostridium difficile	Clostridium difficile	NA	NA	NA	NA	livestock	pig	NA	seropositive	NA	NA	NA	NA	NA	NA	NA	NA	NA
142	10.1007/s00508-008-1127-x	NA	NA	NA	Clostridium difficile: a new zoonotic agent?	Indra, Alexander; Lassnig, Heimo; Baliko, Nina; Much, Peter; Fiedler, Anita; Huhulescu, Steliana; Allerberger, Franz	article	2008	original research	NA	2008	bacteria	Clostridium difficile	Clostridium difficile	NA	NA	NA	NA	livestock	chicken	NA	seropositive	NA	NA	NA	NA	NA	NA	NA	NA	NA
142	10.1007/s00508-008-1127-x	NA	NA	NA	Clostridium difficile: a new zoonotic agent?	Indra, Alexander; Lassnig, Heimo; Baliko, Nina; Much, Peter; Fiedler, Anita; Huhulescu, Steliana; Allerberger, Franz	article	2009	original research	NA	2008	bacteria	Clostridium difficile	Clostridium difficile	NA	NA	NA	NA	livestock	cattle	NA	seropositive	NA	NA	NA	NA	NA	NA	NA	NA	NA
145	10.1089/vbz.2008.0036	NA	NA	NA	Isolation of Brucella microti from mandibular lymph nodes of red foxes, Vulpes vulpes, in lower Austria	Scholz, Holger Christian; Hofer, Erwin; Vergnaud, Gilles; Le Fleche, Philippe; Whatmore, Adrian M.; Al Dahouk, Sascha; Pfeffer, Martin; Krüger, Monika; Cloeckaert, Axel; Tomaso, Herbert	article	2009	original research	LA	NA	bacteria	Brucella microti	Brucella microti	NA	NA	NA	NA	wildlife	red fox	Vulpes vulpes	positive	NA	NA	NA	NA	NA	NA	NA	NA	NA
146	10.3201/eid1505.080326	NA	NA	NA	Methicillin-Resistant Staphylococcus aureus ST398 from humanpatients, upper Austria	Krziwanek, Karina; Metz-Gercek, Sigrid; Mittermayer, Helmut	article	2009	original research	UA	2006-2008	bacteria	Staphylococcus aureus MRSA	Staphylococcus aureus MRSA	NA	NA	NA	NA	human	human	NA	positive	NA	NA	NA	NA	NA	NA	NA	NA	farmer
147	10.1007/s00508-008-1128-9	NA	NA	NA	Salmonellosis in Austria: situation and trends	Kornschober, Christian; Mikula, Claudia; Springer, Burkhard	article	2009	original research	AUT	1983-2007	bacteria	Salmonella	Salmonella Enteritidis, Salmonella typhimurium, Salmonella infantis, Salmonella hadar, Salmonella newport, Salmonella saintpaul, Salmonella virchow, Salmonella thompson, Salmonella agona, Salmonella kentucky, Salmonella braenderup, Salmonella indiana	NA	NA	NA	NA	human	human	NA	positive	NA	NA	NA	NA	NA	NA	NA	NA	NA
148	10.1111/j.1610-0387.2008.06735.x	NA	NA	NA	An uncommon zoonosis	Mairhofer, Daniela; Schmidt, Peter; Kitzwögerer, Melitta; Müller, Simone; Bruns, Ute; Gebhart, Walter; Trautinger, Franz	article	2008	case study	NA	NA	other	dog hair	NA	NA	NA	NA	NA	human	human	NA	positive	NA	NA	NA	NA	NA	NA	NA	NA	dog groomer
149	10.1007/s10336-007-0270-x	NA	NA	NA	Assessing the exposure of German and Austrian bird ringers to West Nile virus (Flavivirus) and evaluating their potential risk of infection	Linke, Sonja; Muehlen, Marion; Niedrig, Matthias; Ellerbrok, Heinz; Kaiser, Andreas; Fiedler, Wolfgang; Sonnenberg, Karen; Alpers, Katharina; Stark, Klaus; Pauli, Georg	article	2008	original research	NA	2004, 2005	virus	West Nile virus	West Nile virus	NA	NA	NA	NA	human	human	NA	negative	NA	NA	NA	NA	NA	NA	NA	NA	NA
150	10.1089/vbz.2007.0250	NA	NA	NA	First detection of Rickettsia helvetica inIxodes ricinus ticks in Austria	Blaschitz, Marion; Narodoslavsky-Gföller, Melanie; Kanzler, Michaela; Walochnik, Julia; Stanek, Gerold	article	2008	original research	AUT	2005	bacteria	Rickettsia	Rickettsia	tick	Ixodes ricinus	Ixodes ricinus	positive	NA	NA	NA	NA	NA	NA	NA	NA	NA	NA	NA	NA	NA
150	10.1089/vbz.2007.0250	NA	NA	NA	First detection of Rickettsia helvetica inIxodes ricinus ticks in Austria	Blaschitz, Marion; Narodoslavsky-Gföller, Melanie; Kanzler, Michaela; Walochnik, Julia; Stanek, Gerold	article	2008	original research	AUT	2005	bacteria	Rickettsia helvetica	Rickettsia helvetica	tick	Ixodes ricinus	Ixodes ricinus	positive	NA	NA	NA	NA	NA	NA	NA	NA	NA	NA	NA	first discovered	NA
151	10.1007/s00508-008-1077-3	NA	NA	NA	Imported non-endemic, arthropod-borne and parasitic infectious diseases in Austrian dogs	Leschnik, Michael; Löwenstein, Michael; Edelhofer, Renate; Kirtz, Georges	article	2008	original research	VIE	2000-2007	bacteria	Ehrlichia canis	Ehrlichia canis	NA	NA	NA	NA	companion animal	dog	NA	seropositive and positive	NA	NA	NA	NA	NA	yes	Greece, Hungary, Spain, Italy, Portugal, France, USA, Asia, Argentinia	NA	NA
151	10.1007/s00508-008-1077-3	NA	NA	NA	Imported non-endemic, arthropod-borne and parasitic infectious diseases in Austrian dogs	Leschnik, Michael; Löwenstein, Michael; Edelhofer, Renate; Kirtz, Georges	article	2008	original research	VIE	2000-2007	bacteria	Rickettsia conorii	Rickettsia conorii	NA	NA	NA	NA	companion animal	dog	NA	seropositive	NA	NA	NA	NA	NA	yes	Greece, Spain, Italy, Africa	NA	NA
151	10.1007/s00508-008-1077-3	NA	NA	NA	Imported non-endemic, arthropod-borne and parasitic infectious diseases in Austrian dogs	Leschnik, Michael; Löwenstein, Michael; Edelhofer, Renate; Kirtz, Georges	article	2008	original research	VIE	2000-2007	parasite	Leishmania	Leishmania infantum	NA	NA	NA	NA	companion animal	dog	NA	seropositive and positive	NA	NA	NA	NA	NA	yes	Greece, Hungary, Spain, Italy, Portugal, Croatia, Africa, Asia	NA	NA
151	10.1007/s00508-008-1077-3	NA	NA	NA	Imported non-endemic, arthropod-borne and parasitic infectious diseases in Austrian dogs	Leschnik, Michael; Löwenstein, Michael; Edelhofer, Renate; Kirtz, Georges	article	2008	original research	VIE	2000-2007	parasite	Dirofilaria	Dirofilaria repens, Dirofilaria immitis	NA	NA	NA	NA	companion animal	dog	NA	seropositive	NA	NA	NA	NA	NA	yes	USA, Spain, Hungary, Greece	NA	NA
151	10.1007/s00508-008-1077-3	NA	NA	NA	Imported non-endemic, arthropod-borne and parasitic infectious diseases in Austrian dogs	Leschnik, Michael; Löwenstein, Michael; Edelhofer, Renate; Kirtz, Georges	article	2008	original research	VIE	2000-2007	parasite	Cordylobia anthropophaga	Cordylobia anthropophaga	NA	NA	NA	NA	companion animal	dog	NA	positive	NA	NA	NA	NA	NA	yes	Gambia	NA	NA
151	10.1007/s00508-008-1077-3	NA	NA	NA	Imported non-endemic, arthropod-borne and parasitic infectious diseases in Austrian dogs	Leschnik, Michael; Löwenstein, Michael; Edelhofer, Renate; Kirtz, Georges	article	2008	original research	VIE	2000-2007	parasite	Pentastomida	Pentastomida	NA	NA	NA	NA	companion animal	dog	NA	positive	NA	NA	NA	NA	NA	yes	USA	NA	NA
152	NA	NA	NA	NA	Viral encephalitis in dogs in Austria: diagnostic and epidemiological aspects	Leschnik, M. W.; Benetka, V.; Url, A.; Pakozdy, A.; Thaller, D.; Bilek, A.; Skerlak, R.; Moestl, K.	article	2008	original research	VIE	2001-2006	virus	Tick-borne encephalitis virus	Tick-borne encephalitis virus	NA	NA	NA	NA	companion animal	dog	NA	seropositive	NA	NA	NA	NA	NA	NA	NA	NA	NA
152	NA	NA	NA	NA	Viral encephalitis in dogs in Austria: diagnostic and epidemiological aspects	Leschnik, M. W.; Benetka, V.; Url, A.; Pakozdy, A.; Thaller, D.; Bilek, A.; Skerlak, R.; Moestl, K.	article	2008	original research	VIE	2001-2006	virus	Lyssavirus	Lyssavirus	NA	NA	NA	NA	companion animal	dog	NA	positive	NA	NA	NA	NA	NA	yes	Serbia	NA	NA
153	10.1007/s00508-006-0746-3	NA	NA	NA	Food borne infectious outbreaks, Austria 2005	Much, Peter; Pichler, Juliane; Allerberger, Franz	article	2007	national surveillance data	AUT	2005	bacteria	Salmonella	Salmonella	NA	NA	NA	NA	human	human	NA	positive	NA	NA	animal (unspecified)	milk product	NA	NA	NA	NA	NA
153	10.1007/s00508-006-0746-3	NA	NA	NA	Food borne infectious outbreaks, Austria 2005	Much, Peter; Pichler, Juliane; Allerberger, Franz	article	2007	national surveillance data	AUT	2005	bacteria	Campylobacter	Campylobacter jejuni, Campylobacter coli	NA	NA	NA	NA	human	human	NA	positive	NA	NA	animal (unspecified)	milk product	NA	NA	NA	NA	NA
153	10.1007/s00508-006-0746-3	NA	NA	NA	Food borne infectious outbreaks, Austria 2005	Much, Peter; Pichler, Juliane; Allerberger, Franz	article	2007	national surveillance data	AUT	2005	bacteria	Escherichia coli EHEC	Escherichia coli EHEC	NA	NA	NA	NA	human	human	NA	positive	NA	NA	animal (unspecified)	milk product	NA	NA	NA	NA	NA
153	10.1007/s00508-006-0746-3	NA	NA	NA	Food borne infectious outbreaks, Austria 2005	Much, Peter; Pichler, Juliane; Allerberger, Franz	article	2007	national surveillance data	AUT	2005	bacteria	Yersinia enterocolitica	Yersinia enterocolitica	NA	NA	NA	NA	human	human	NA	positive	NA	NA	animal (unspecified)	milk product	NA	NA	NA	NA	NA
153	10.1007/s00508-006-0746-3	NA	NA	NA	Food borne infectious outbreaks, Austria 2005	Much, Peter; Pichler, Juliane; Allerberger, Franz	article	2007	national surveillance data	AUT	2005	bacteria	Salmonella	Salmonella	NA	NA	NA	NA	human	human	NA	positive	NA	NA	animal (unspecified)	egg	NA	NA	NA	NA	NA
153	10.1007/s00508-006-0746-3	NA	NA	NA	Food borne infectious outbreaks, Austria 2005	Much, Peter; Pichler, Juliane; Allerberger, Franz	article	2007	national surveillance data	AUT	2005	bacteria	Campylobacter	Campylobacter jejuni, Campylobacter coli	NA	NA	NA	NA	human	human	NA	positive	NA	NA	animal (unspecified)	egg	NA	NA	NA	NA	NA
153	10.1007/s00508-006-0746-3	NA	NA	NA	Food borne infectious outbreaks, Austria 2005	Much, Peter; Pichler, Juliane; Allerberger, Franz	article	2007	national surveillance data	AUT	2005	bacteria	Escherichia coli EHEC	Escherichia coli EHEC	NA	NA	NA	NA	human	human	NA	positive	NA	NA	animal (unspecified)	egg	NA	NA	NA	NA	NA
153	10.1007/s00508-006-0746-3	NA	NA	NA	Food borne infectious outbreaks, Austria 2005	Much, Peter; Pichler, Juliane; Allerberger, Franz	article	2007	national surveillance data	AUT	2005	bacteria	Yersinia enterocolitica	Yersinia enterocolitica	NA	NA	NA	NA	human	human	NA	positive	NA	NA	animal (unspecified)	egg	NA	NA	NA	NA	NA
153	10.1007/s00508-006-0746-3	NA	NA	NA	Food borne infectious outbreaks, Austria 2005	Much, Peter; Pichler, Juliane; Allerberger, Franz	article	2007	national surveillance data	AUT	2005	bacteria	Salmonella	Salmonella	NA	NA	NA	NA	human	human	NA	positive	NA	NA	animal (unspecified)	fish	NA	NA	NA	NA	NA
153	10.1007/s00508-006-0746-3	NA	NA	NA	Food borne infectious outbreaks, Austria 2005	Much, Peter; Pichler, Juliane; Allerberger, Franz	article	2007	national surveillance data	AUT	2005	bacteria	Campylobacter	Campylobacter jejuni, Campylobacter coli	NA	NA	NA	NA	human	human	NA	positive	NA	NA	animal (unspecified)	fish	NA	NA	NA	NA	NA
153	10.1007/s00508-006-0746-3	NA	NA	NA	Food borne infectious outbreaks, Austria 2005	Much, Peter; Pichler, Juliane; Allerberger, Franz	article	2007	national surveillance data	AUT	2005	bacteria	Escherichia coli EHEC	Escherichia coli EHEC	NA	NA	NA	NA	human	human	NA	positive	NA	NA	animal (unspecified)	fish	NA	NA	NA	NA	NA
153	10.1007/s00508-006-0746-3	NA	NA	NA	Food borne infectious outbreaks, Austria 2005	Much, Peter; Pichler, Juliane; Allerberger, Franz	article	2007	national surveillance data	AUT	2005	bacteria	Yersinia enterocolitica	Yersinia enterocolitica	NA	NA	NA	NA	human	human	NA	positive	NA	NA	animal (unspecified)	fish	NA	NA	NA	NA	NA
153	10.1007/s00508-006-0746-3	NA	NA	NA	Food borne infectious outbreaks, Austria 2005	Much, Peter; Pichler, Juliane; Allerberger, Franz	article	2007	national surveillance data	AUT	2005	bacteria	Salmonella	Salmonella	NA	NA	NA	NA	human	human	NA	positive	NA	NA	plant-based food	salad	NA	NA	NA	NA	NA
153	10.1007/s00508-006-0746-3	NA	NA	NA	Food borne infectious outbreaks, Austria 2005	Much, Peter; Pichler, Juliane; Allerberger, Franz	article	2007	national surveillance data	AUT	2005	bacteria	Campylobacter	Campylobacter jejuni, Campylobacter coli	NA	NA	NA	NA	human	human	NA	positive	NA	NA	plant-based food	salad	NA	NA	NA	NA	NA
153	10.1007/s00508-006-0746-3	NA	NA	NA	Food borne infectious outbreaks, Austria 2005	Much, Peter; Pichler, Juliane; Allerberger, Franz	article	2007	national surveillance data	AUT	2005	bacteria	Escherichia coli EHEC	Escherichia coli EHEC	NA	NA	NA	NA	human	human	NA	positive	NA	NA	plant-based food	salad	NA	NA	NA	NA	NA
153	10.1007/s00508-006-0746-3	NA	NA	NA	Food borne infectious outbreaks, Austria 2005	Much, Peter; Pichler, Juliane; Allerberger, Franz	article	2007	national surveillance data	AUT	2005	bacteria	Yersinia enterocolitica	Yersinia enterocolitica	NA	NA	NA	NA	human	human	NA	positive	NA	NA	plant-based food	salad	NA	NA	NA	NA	NA
153	10.1007/s00508-006-0746-3	NA	NA	NA	Food borne infectious outbreaks, Austria 2005	Much, Peter; Pichler, Juliane; Allerberger, Franz	article	2007	national surveillance data	AUT	2005	bacteria	Salmonella	Salmonella	NA	NA	NA	NA	human	human	NA	positive	NA	NA	cattle	meat product	NA	NA	NA	NA	NA
153	10.1007/s00508-006-0746-3	NA	NA	NA	Food borne infectious outbreaks, Austria 2005	Much, Peter; Pichler, Juliane; Allerberger, Franz	article	2007	national surveillance data	AUT	2005	bacteria	Campylobacter	Campylobacter jejuni, Campylobacter coli	NA	NA	NA	NA	human	human	NA	positive	NA	NA	cattle	meat product	NA	NA	NA	NA	NA
153	10.1007/s00508-006-0746-3	NA	NA	NA	Food borne infectious outbreaks, Austria 2005	Much, Peter; Pichler, Juliane; Allerberger, Franz	article	2007	national surveillance data	AUT	2005	bacteria	Escherichia coli EHEC	Escherichia coli EHEC	NA	NA	NA	NA	human	human	NA	positive	NA	NA	cattle	meat product	NA	NA	NA	NA	NA
153	10.1007/s00508-006-0746-3	NA	NA	NA	Food borne infectious outbreaks, Austria 2005	Much, Peter; Pichler, Juliane; Allerberger, Franz	article	2007	national surveillance data	AUT	2005	bacteria	Yersinia enterocolitica	Yersinia enterocolitica	NA	NA	NA	NA	human	human	NA	positive	NA	NA	cattle	meat product	NA	NA	NA	NA	NA
153	10.1007/s00508-006-0746-3	NA	NA	NA	Food borne infectious outbreaks, Austria 2005	Much, Peter; Pichler, Juliane; Allerberger, Franz	article	2007	national surveillance data	AUT	2005	bacteria	Salmonella	Salmonella	NA	NA	NA	NA	human	human	NA	positive	NA	NA	chicken	meat product	NA	NA	NA	NA	NA
153	10.1007/s00508-006-0746-3	NA	NA	NA	Food borne infectious outbreaks, Austria 2005	Much, Peter; Pichler, Juliane; Allerberger, Franz	article	2007	national surveillance data	AUT	2005	bacteria	Campylobacter	Campylobacter jejuni, Campylobacter coli	NA	NA	NA	NA	human	human	NA	positive	NA	NA	chicken	meat product	NA	NA	NA	NA	NA
153	10.1007/s00508-006-0746-3	NA	NA	NA	Food borne infectious outbreaks, Austria 2005	Much, Peter; Pichler, Juliane; Allerberger, Franz	article	2007	national surveillance data	AUT	2005	bacteria	Escherichia coli EHEC	Escherichia coli EHEC	NA	NA	NA	NA	human	human	NA	positive	NA	NA	chicken	meat product	NA	NA	NA	NA	NA
153	10.1007/s00508-006-0746-3	NA	NA	NA	Food borne infectious outbreaks, Austria 2005	Much, Peter; Pichler, Juliane; Allerberger, Franz	article	2007	national surveillance data	AUT	2005	bacteria	Yersinia enterocolitica	Yersinia enterocolitica	NA	NA	NA	NA	human	human	NA	positive	NA	NA	chicken	meat product	NA	NA	NA	NA	NA
154	NA	NA	NA	NA	Lessons Learned from a Salmonella Enteritidis Phage Type 4 Outbreak in Austria, 2005	Schmid, D.; Luckner-Hornischer, A.; Holzhammer, G.; Rokita, D.; Federspiel, M.; Lassnig, H.; Pichler, A.M; LEDERER, I.; Beranek, A.; Kornschober, C.	article	2007	original research	NA	2005	bacteria	Salmonella Enteritidis	Salmonella Enteritidis	NA	NA	NA	NA	human	human	NA	positive	NA	NA	chicken	egg	NA	NA	NA	NA	NA
155	10.1016/j.vetmic.2007.01.029	NA	NA	NA	Monitoring of Usutu virus activity and spread by using dead bird surveillance in Austria, 2003–2005	Chvala, S.; Bakonyi, T.; Bukovsky, C.; Meister, T.; Brugger, K.; Rubel, F.; Nowotny, N.; Weissenböck, H.	article	2007	original research	VIE, LA, VO, ST	2003-2005	virus	Usutu virus	Usutu virus	NA	NA	NA	NA	wildlife	blackbird	NA	positive	NA	NA	NA	NA	NA	NA	NA	NA	NA
155	10.1016/j.vetmic.2007.01.029	NA	NA	NA	Monitoring of Usutu virus activity and spread by using dead bird surveillance in Austria, 2003–2005	Chvala, S.; Bakonyi, T.; Bukovsky, C.; Meister, T.; Brugger, K.; Rubel, F.; Nowotny, N.; Weissenböck, H.	article	2007	original research	VIE, LA	2003-2005	virus	Usutu virus	Usutu virus	NA	NA	NA	NA	wildlife	great tit	NA	positive	NA	NA	NA	NA	NA	NA	NA	NA	NA
155	10.1016/j.vetmic.2007.01.029	NA	NA	NA	Monitoring of Usutu virus activity and spread by using dead bird surveillance in Austria, 2003–2005	Chvala, S.; Bakonyi, T.; Bukovsky, C.; Meister, T.; Brugger, K.; Rubel, F.; Nowotny, N.; Weissenböck, H.	article	2007	original research	LA	2003-2005	virus	Usutu virus	Usutu virus	NA	NA	NA	NA	wildlife	nuthatch	NA	positive	NA	NA	NA	NA	NA	NA	NA	NA	NA
155	10.1016/j.vetmic.2007.01.029	NA	NA	NA	Monitoring of Usutu virus activity and spread by using dead bird surveillance in Austria, 2003–2005	Chvala, S.; Bakonyi, T.; Bukovsky, C.; Meister, T.; Brugger, K.; Rubel, F.; Nowotny, N.; Weissenböck, H.	article	2007	original research	LA	2003-2005	virus	Usutu virus	Usutu virus	NA	NA	NA	NA	wildlife	robin	NA	positive	NA	NA	NA	NA	NA	NA	NA	NA	NA
155	10.1016/j.vetmic.2007.01.029	NA	NA	NA	Monitoring of Usutu virus activity and spread by using dead bird surveillance in Austria, 2003–2005	Chvala, S.; Bakonyi, T.; Bukovsky, C.; Meister, T.; Brugger, K.; Rubel, F.; Nowotny, N.; Weissenböck, H.	article	2007	original research	LA, VIE, ST, B, SA, CA	2003-2005	virus	Usutu virus	Usutu virus	NA	NA	NA	NA	wildlife	song thrush	NA	positive	NA	NA	NA	NA	NA	NA	NA	NA	NA
155	10.1016/j.vetmic.2007.01.029	NA	NA	NA	Monitoring of Usutu virus activity and spread by using dead bird surveillance in Austria, 2003–2005	Chvala, S.; Bakonyi, T.; Bukovsky, C.; Meister, T.; Brugger, K.; Rubel, F.; Nowotny, N.; Weissenböck, H.	article	2007	original research	LA, VIE, ST, B, SA, CA	2003-2005	virus	Usutu virus	Usutu virus	NA	NA	NA	NA	wildlife	house sparrow	NA	negative	NA	NA	NA	NA	NA	NA	NA	NA	NA
155	10.1016/j.vetmic.2007.01.029	NA	NA	NA	Monitoring of Usutu virus activity and spread by using dead bird surveillance in Austria, 2003–2005	Chvala, S.; Bakonyi, T.; Bukovsky, C.; Meister, T.; Brugger, K.; Rubel, F.; Nowotny, N.; Weissenböck, H.	article	2007	original research	LA, VIE, ST, B, SA, CA	2003-2005	virus	Usutu virus	Usutu virus	NA	NA	NA	NA	wildlife	blue tit	NA	negative	NA	NA	NA	NA	NA	NA	NA	NA	NA
155	10.1016/j.vetmic.2007.01.029	NA	NA	NA	Monitoring of Usutu virus activity and spread by using dead bird surveillance in Austria, 2003–2005	Chvala, S.; Bakonyi, T.; Bukovsky, C.; Meister, T.; Brugger, K.; Rubel, F.; Nowotny, N.; Weissenböck, H.	article	2007	original research	LA, VIE, ST, B, SA, CA	2003-2005	virus	Usutu virus	Usutu virus	NA	NA	NA	NA	wildlife	dove	NA	negative	NA	NA	NA	NA	NA	NA	NA	NA	NA
155	10.1016/j.vetmic.2007.01.029	NA	NA	NA	Monitoring of Usutu virus activity and spread by using dead bird surveillance in Austria, 2003–2005	Chvala, S.; Bakonyi, T.; Bukovsky, C.; Meister, T.; Brugger, K.; Rubel, F.; Nowotny, N.; Weissenböck, H.	article	2007	original research	LA, VIE, ST, B, SA, CA	2003-2005	virus	Usutu virus	Usutu virus	NA	NA	NA	NA	wildlife	pheasant	NA	negative	NA	NA	NA	NA	NA	NA	NA	NA	NA
155	10.1016/j.vetmic.2007.01.029	NA	NA	NA	Monitoring of Usutu virus activity and spread by using dead bird surveillance in Austria, 2003–2005	Chvala, S.; Bakonyi, T.; Bukovsky, C.; Meister, T.; Brugger, K.; Rubel, F.; Nowotny, N.; Weissenböck, H.	article	2007	original research	LA, VIE, ST, B, SA, CA	2003-2005	virus	Usutu virus	Usutu virus	NA	NA	NA	NA	wildlife	avocet	NA	negative	NA	NA	NA	NA	NA	NA	NA	NA	NA
155	10.1016/j.vetmic.2007.01.029	NA	NA	NA	Monitoring of Usutu virus activity and spread by using dead bird surveillance in Austria, 2003–2005	Chvala, S.; Bakonyi, T.; Bukovsky, C.; Meister, T.; Brugger, K.; Rubel, F.; Nowotny, N.; Weissenböck, H.	article	2007	original research	LA, VIE, ST, B, SA, CA	2003-2005	virus	Usutu virus	Usutu virus	NA	NA	NA	NA	wildlife	common swift	NA	negative	NA	NA	NA	NA	NA	NA	NA	NA	NA
155	10.1016/j.vetmic.2007.01.029	NA	NA	NA	Monitoring of Usutu virus activity and spread by using dead bird surveillance in Austria, 2003–2005	Chvala, S.; Bakonyi, T.; Bukovsky, C.; Meister, T.; Brugger, K.; Rubel, F.; Nowotny, N.; Weissenböck, H.	article	2007	original research	LA, VIE, ST, B, SA, CA	2003-2005	virus	Usutu virus	Usutu virus	NA	NA	NA	NA	wildlife	great spotted woodpecker	NA	negative	NA	NA	NA	NA	NA	NA	NA	NA	NA
155	10.1016/j.vetmic.2007.01.029	NA	NA	NA	Monitoring of Usutu virus activity and spread by using dead bird surveillance in Austria, 2003–2005	Chvala, S.; Bakonyi, T.; Bukovsky, C.; Meister, T.; Brugger, K.; Rubel, F.; Nowotny, N.; Weissenböck, H.	article	2007	original research	LA, VIE, ST, B, SA, CA	2003-2005	virus	Usutu virus	Usutu virus	NA	NA	NA	NA	wildlife	sand martin	NA	negative	NA	NA	NA	NA	NA	NA	NA	NA	NA
155	10.1016/j.vetmic.2007.01.029	NA	NA	NA	Monitoring of Usutu virus activity and spread by using dead bird surveillance in Austria, 2003–2005	Chvala, S.; Bakonyi, T.; Bukovsky, C.; Meister, T.; Brugger, K.; Rubel, F.; Nowotny, N.; Weissenböck, H.	article	2007	original research	LA, VIE, ST, B, SA, CA	2003-2005	virus	Usutu virus	Usutu virus	NA	NA	NA	NA	wildlife	warbler	NA	negative	NA	NA	NA	NA	NA	NA	NA	NA	NA
155	10.1016/j.vetmic.2007.01.029	NA	NA	NA	Monitoring of Usutu virus activity and spread by using dead bird surveillance in Austria, 2003–2005	Chvala, S.; Bakonyi, T.; Bukovsky, C.; Meister, T.; Brugger, K.; Rubel, F.; Nowotny, N.; Weissenböck, H.	article	2007	original research	LA, VIE, ST, B, SA, CA	2003-2005	virus	Usutu virus	Usutu virus	NA	NA	NA	NA	wildlife	black redstart	NA	negative	NA	NA	NA	NA	NA	NA	NA	NA	NA
155	10.1016/j.vetmic.2007.01.029	NA	NA	NA	Monitoring of Usutu virus activity and spread by using dead bird surveillance in Austria, 2003–2005	Chvala, S.; Bakonyi, T.; Bukovsky, C.; Meister, T.; Brugger, K.; Rubel, F.; Nowotny, N.; Weissenböck, H.	article	2007	original research	LA, VIE, ST, B, SA, CA	2003-2005	virus	Usutu virus	Usutu virus	NA	NA	NA	NA	wildlife	white-faced whistling duck	NA	negative	NA	NA	NA	NA	NA	NA	NA	NA	NA
155	10.1016/j.vetmic.2007.01.029	NA	NA	NA	Monitoring of Usutu virus activity and spread by using dead bird surveillance in Austria, 2003–2005	Chvala, S.; Bakonyi, T.; Bukovsky, C.; Meister, T.; Brugger, K.; Rubel, F.; Nowotny, N.; Weissenböck, H.	article	2007	original research	LA, VIE, ST, B, SA, CA	2003-2005	virus	Usutu virus	Usutu virus	NA	NA	NA	NA	wildlife	quail	NA	negative	NA	NA	NA	NA	NA	NA	NA	NA	NA
155	10.1016/j.vetmic.2007.01.029	NA	NA	NA	Monitoring of Usutu virus activity and spread by using dead bird surveillance in Austria, 2003–2005	Chvala, S.; Bakonyi, T.; Bukovsky, C.; Meister, T.; Brugger, K.; Rubel, F.; Nowotny, N.; Weissenböck, H.	article	2007	original research	LA, VIE, ST, B, SA, CA	2003-2005	virus	Usutu virus	Usutu virus	NA	NA	NA	NA	wildlife	lovebird	NA	negative	NA	NA	NA	NA	NA	NA	NA	NA	NA
155	10.1016/j.vetmic.2007.01.029	NA	NA	NA	Monitoring of Usutu virus activity and spread by using dead bird surveillance in Austria, 2003–2005	Chvala, S.; Bakonyi, T.; Bukovsky, C.; Meister, T.; Brugger, K.; Rubel, F.; Nowotny, N.; Weissenböck, H.	article	2007	original research	LA, VIE, ST, B, SA, CA	2003-2005	virus	Usutu virus	Usutu virus	NA	NA	NA	NA	wildlife	kingfisher	NA	negative	NA	NA	NA	NA	NA	NA	NA	NA	NA
155	10.1016/j.vetmic.2007.01.029	NA	NA	NA	Monitoring of Usutu virus activity and spread by using dead bird surveillance in Austria, 2003–2005	Chvala, S.; Bakonyi, T.; Bukovsky, C.; Meister, T.; Brugger, K.; Rubel, F.; Nowotny, N.; Weissenböck, H.	article	2007	original research	LA, VIE, ST, B, SA, CA	2003-2005	virus	Usutu virus	Usutu virus	NA	NA	NA	NA	wildlife	tree sparrow	NA	negative	NA	NA	NA	NA	NA	NA	NA	NA	NA
155	10.1016/j.vetmic.2007.01.029	NA	NA	NA	Monitoring of Usutu virus activity and spread by using dead bird surveillance in Austria, 2003–2005	Chvala, S.; Bakonyi, T.; Bukovsky, C.; Meister, T.; Brugger, K.; Rubel, F.; Nowotny, N.; Weissenböck, H.	article	2007	original research	LA, VIE, ST, B, SA, CA	2003-2005	virus	Usutu virus	Usutu virus	NA	NA	NA	NA	wildlife	swallow	NA	negative	NA	NA	NA	NA	NA	NA	NA	NA	NA
155	10.1016/j.vetmic.2007.01.029	NA	NA	NA	Monitoring of Usutu virus activity and spread by using dead bird surveillance in Austria, 2003–2005	Chvala, S.; Bakonyi, T.; Bukovsky, C.; Meister, T.; Brugger, K.; Rubel, F.; Nowotny, N.; Weissenböck, H.	article	2007	original research	LA, VIE, ST, B, SA, CA	2003-2005	virus	Usutu virus	Usutu virus	NA	NA	NA	NA	wildlife	pied flycatcher	NA	negative	NA	NA	NA	NA	NA	NA	NA	NA	NA
155	10.1016/j.vetmic.2007.01.029	NA	NA	NA	Monitoring of Usutu virus activity and spread by using dead bird surveillance in Austria, 2003–2005	Chvala, S.; Bakonyi, T.; Bukovsky, C.; Meister, T.; Brugger, K.; Rubel, F.; Nowotny, N.; Weissenböck, H.	article	2007	original research	LA, VIE, ST, B, SA, CA	2003-2005	virus	Usutu virus	Usutu virus	NA	NA	NA	NA	wildlife	black-fronted white-eye	NA	negative	NA	NA	NA	NA	NA	NA	NA	NA	NA
155	10.1016/j.vetmic.2007.01.029	NA	NA	NA	Monitoring of Usutu virus activity and spread by using dead bird surveillance in Austria, 2003–2005	Chvala, S.; Bakonyi, T.; Bukovsky, C.; Meister, T.; Brugger, K.; Rubel, F.; Nowotny, N.; Weissenböck, H.	article	2007	original research	LA, VIE, ST, B, SA, CA	2003-2005	virus	Usutu virus	Usutu virus	NA	NA	NA	NA	wildlife	yellowhammer	NA	negative	NA	NA	NA	NA	NA	NA	NA	NA	NA
155	10.1016/j.vetmic.2007.01.029	NA	NA	NA	Monitoring of Usutu virus activity and spread by using dead bird surveillance in Austria, 2003–2005	Chvala, S.; Bakonyi, T.; Bukovsky, C.; Meister, T.; Brugger, K.; Rubel, F.; Nowotny, N.; Weissenböck, H.	article	2007	original research	LA, VIE, ST, B, SA, CA	2003-2005	virus	Usutu virus	Usutu virus	NA	NA	NA	NA	wildlife	greenfinch	NA	negative	NA	NA	NA	NA	NA	NA	NA	NA	NA
155	10.1016/j.vetmic.2007.01.029	NA	NA	NA	Monitoring of Usutu virus activity and spread by using dead bird surveillance in Austria, 2003–2005	Chvala, S.; Bakonyi, T.; Bukovsky, C.; Meister, T.; Brugger, K.; Rubel, F.; Nowotny, N.; Weissenböck, H.	article	2007	original research	LA, VIE, ST, B, SA, CA	2003-2005	virus	Usutu virus	Usutu virus	NA	NA	NA	NA	wildlife	starling	NA	negative	NA	NA	NA	NA	NA	NA	NA	NA	NA
155	10.1016/j.vetmic.2007.01.029	NA	NA	NA	Monitoring of Usutu virus activity and spread by using dead bird surveillance in Austria, 2003–2005	Chvala, S.; Bakonyi, T.; Bukovsky, C.; Meister, T.; Brugger, K.; Rubel, F.; Nowotny, N.; Weissenböck, H.	article	2007	original research	LA, VIE, ST, B, SA, CA	2003-2005	virus	Usutu virus	Usutu virus	NA	NA	NA	NA	wildlife	jay	NA	negative	NA	NA	NA	NA	NA	NA	NA	NA	NA
155	10.1016/j.vetmic.2007.01.029	NA	NA	NA	Monitoring of Usutu virus activity and spread by using dead bird surveillance in Austria, 2003–2005	Chvala, S.; Bakonyi, T.; Bukovsky, C.; Meister, T.; Brugger, K.; Rubel, F.; Nowotny, N.; Weissenböck, H.	article	2007	original research	LA, VIE, ST, B, SA, CA	2003-2005	virus	Usutu virus	Usutu virus	NA	NA	NA	NA	wildlife	penguin	NA	negative	NA	NA	NA	NA	NA	NA	NA	NA	NA
155	10.1016/j.vetmic.2007.01.029	NA	NA	NA	Monitoring of Usutu virus activity and spread by using dead bird surveillance in Austria, 2003–2005	Chvala, S.; Bakonyi, T.; Bukovsky, C.; Meister, T.; Brugger, K.; Rubel, F.; Nowotny, N.; Weissenböck, H.	article	2007	original research	LA, VIE, ST, B, SA, CA	2003-2005	virus	Usutu virus	Usutu virus	NA	NA	NA	NA	wildlife	white stork	NA	negative	NA	NA	NA	NA	NA	NA	NA	NA	NA
155	10.1016/j.vetmic.2007.01.029	NA	NA	NA	Monitoring of Usutu virus activity and spread by using dead bird surveillance in Austria, 2003–2005	Chvala, S.; Bakonyi, T.; Bukovsky, C.; Meister, T.; Brugger, K.; Rubel, F.; Nowotny, N.; Weissenböck, H.	article	2007	original research	LA, VIE, ST, B, SA, CA	2003-2005	virus	Usutu virus	Usutu virus	NA	NA	NA	NA	wildlife	flamingo	NA	negative	NA	NA	NA	NA	NA	NA	NA	NA	NA
155	10.1016/j.vetmic.2007.01.029	NA	NA	NA	Monitoring of Usutu virus activity and spread by using dead bird surveillance in Austria, 2003–2005	Chvala, S.; Bakonyi, T.; Bukovsky, C.; Meister, T.; Brugger, K.; Rubel, F.; Nowotny, N.; Weissenböck, H.	article	2007	original research	LA, VIE, ST, B, SA, CA	2003-2005	virus	Usutu virus	Usutu virus	NA	NA	NA	NA	wildlife	kestrel	NA	negative	NA	NA	NA	NA	NA	NA	NA	NA	NA
155	10.1016/j.vetmic.2007.01.029	NA	NA	NA	Monitoring of Usutu virus activity and spread by using dead bird surveillance in Austria, 2003–2005	Chvala, S.; Bakonyi, T.; Bukovsky, C.; Meister, T.; Brugger, K.; Rubel, F.; Nowotny, N.; Weissenböck, H.	article	2007	original research	LA, VIE, ST, B, SA, CA	2003-2005	virus	Usutu virus	Usutu virus	NA	NA	NA	NA	wildlife	capercaillie	NA	negative	NA	NA	NA	NA	NA	NA	NA	NA	NA
155	10.1016/j.vetmic.2007.01.029	NA	NA	NA	Monitoring of Usutu virus activity and spread by using dead bird surveillance in Austria, 2003–2005	Chvala, S.; Bakonyi, T.; Bukovsky, C.; Meister, T.; Brugger, K.; Rubel, F.; Nowotny, N.; Weissenböck, H.	article	2007	original research	LA, VIE, ST, B, SA, CA	2003-2005	virus	Usutu virus	Usutu virus	NA	NA	NA	NA	wildlife	caspian gull	NA	negative	NA	NA	NA	NA	NA	NA	NA	NA	NA
155	10.1016/j.vetmic.2007.01.029	NA	NA	NA	Monitoring of Usutu virus activity and spread by using dead bird surveillance in Austria, 2003–2005	Chvala, S.; Bakonyi, T.; Bukovsky, C.; Meister, T.; Brugger, K.; Rubel, F.; Nowotny, N.; Weissenböck, H.	article	2007	original research	LA, VIE, ST, B, SA, CA	2003-2005	virus	Usutu virus	Usutu virus	NA	NA	NA	NA	wildlife	zebra dove	NA	negative	NA	NA	NA	NA	NA	NA	NA	NA	NA
155	10.1016/j.vetmic.2007.01.029	NA	NA	NA	Monitoring of Usutu virus activity and spread by using dead bird surveillance in Austria, 2003–2005	Chvala, S.; Bakonyi, T.; Bukovsky, C.; Meister, T.; Brugger, K.; Rubel, F.; Nowotny, N.; Weissenböck, H.	article	2007	original research	LA, VIE, ST, B, SA, CA	2003-2005	virus	Usutu virus	Usutu virus	NA	NA	NA	NA	wildlife	tawny owl	NA	negative	NA	NA	NA	NA	NA	NA	NA	NA	NA
155	10.1016/j.vetmic.2007.01.029	NA	NA	NA	Monitoring of Usutu virus activity and spread by using dead bird surveillance in Austria, 2003–2005	Chvala, S.; Bakonyi, T.; Bukovsky, C.; Meister, T.; Brugger, K.; Rubel, F.; Nowotny, N.; Weissenböck, H.	article	2007	original research	LA, VIE, ST, B, SA, CA	2003-2005	virus	Usutu virus	Usutu virus	NA	NA	NA	NA	wildlife	long-eared owl	NA	negative	NA	NA	NA	NA	NA	NA	NA	NA	NA
155	10.1016/j.vetmic.2007.01.029	NA	NA	NA	Monitoring of Usutu virus activity and spread by using dead bird surveillance in Austria, 2003–2005	Chvala, S.; Bakonyi, T.; Bukovsky, C.; Meister, T.; Brugger, K.; Rubel, F.; Nowotny, N.; Weissenböck, H.	article	2007	original research	LA, VIE, ST, B, SA, CA	2003-2005	virus	Usutu virus	Usutu virus	NA	NA	NA	NA	wildlife	house martin	NA	negative	NA	NA	NA	NA	NA	NA	NA	NA	NA
155	10.1016/j.vetmic.2007.01.029	NA	NA	NA	Monitoring of Usutu virus activity and spread by using dead bird surveillance in Austria, 2003–2005	Chvala, S.; Bakonyi, T.; Bukovsky, C.; Meister, T.; Brugger, K.; Rubel, F.; Nowotny, N.; Weissenböck, H.	article	2007	original research	LA, VIE, ST, B, SA, CA	2003-2005	virus	Usutu virus	Usutu virus	NA	NA	NA	NA	wildlife	white wagtail	NA	negative	NA	NA	NA	NA	NA	NA	NA	NA	NA
155	10.1016/j.vetmic.2007.01.029	NA	NA	NA	Monitoring of Usutu virus activity and spread by using dead bird surveillance in Austria, 2003–2005	Chvala, S.; Bakonyi, T.; Bukovsky, C.; Meister, T.; Brugger, K.; Rubel, F.; Nowotny, N.; Weissenböck, H.	article	2007	original research	LA, VIE, ST, B, SA, CA	2003-2005	virus	Usutu virus	Usutu virus	NA	NA	NA	NA	wildlife	citrine wagtail	NA	negative	NA	NA	NA	NA	NA	NA	NA	NA	NA
155	10.1016/j.vetmic.2007.01.029	NA	NA	NA	Monitoring of Usutu virus activity and spread by using dead bird surveillance in Austria, 2003–2005	Chvala, S.; Bakonyi, T.; Bukovsky, C.; Meister, T.; Brugger, K.; Rubel, F.; Nowotny, N.; Weissenböck, H.	article	2007	original research	LA, VIE, ST, B, SA, CA	2003-2005	virus	Usutu virus	Usutu virus	NA	NA	NA	NA	wildlife	red-backed shrike	NA	negative	NA	NA	NA	NA	NA	NA	NA	NA	NA
155	10.1016/j.vetmic.2007.01.029	NA	NA	NA	Monitoring of Usutu virus activity and spread by using dead bird surveillance in Austria, 2003–2005	Chvala, S.; Bakonyi, T.; Bukovsky, C.; Meister, T.; Brugger, K.; Rubel, F.; Nowotny, N.; Weissenböck, H.	article	2007	original research	LA, VIE, ST, B, SA, CA	2003-2005	virus	Usutu virus	Usutu virus	NA	NA	NA	NA	wildlife	hedge sparrow	NA	negative	NA	NA	NA	NA	NA	NA	NA	NA	NA
155	10.1016/j.vetmic.2007.01.029	NA	NA	NA	Monitoring of Usutu virus activity and spread by using dead bird surveillance in Austria, 2003–2005	Chvala, S.; Bakonyi, T.; Bukovsky, C.; Meister, T.; Brugger, K.; Rubel, F.; Nowotny, N.; Weissenböck, H.	article	2007	original research	LA, VIE, ST, B, SA, CA	2003-2005	virus	Usutu virus	Usutu virus	NA	NA	NA	NA	wildlife	blackcap	NA	negative	NA	NA	NA	NA	NA	NA	NA	NA	NA
155	10.1016/j.vetmic.2007.01.029	NA	NA	NA	Monitoring of Usutu virus activity and spread by using dead bird surveillance in Austria, 2003–2005	Chvala, S.; Bakonyi, T.; Bukovsky, C.; Meister, T.; Brugger, K.; Rubel, F.; Nowotny, N.; Weissenböck, H.	article	2007	original research	LA, VIE, ST, B, SA, CA	2003-2005	virus	Usutu virus	Usutu virus	NA	NA	NA	NA	wildlife	coal tit	NA	negative	NA	NA	NA	NA	NA	NA	NA	NA	NA
155	10.1016/j.vetmic.2007.01.029	NA	NA	NA	Monitoring of Usutu virus activity and spread by using dead bird surveillance in Austria, 2003–2005	Chvala, S.; Bakonyi, T.; Bukovsky, C.; Meister, T.; Brugger, K.; Rubel, F.; Nowotny, N.; Weissenböck, H.	article	2007	original research	LA, VIE, ST, B, SA, CA	2003-2005	virus	Usutu virus	Usutu virus	NA	NA	NA	NA	wildlife	corn bunting	NA	negative	NA	NA	NA	NA	NA	NA	NA	NA	NA
155	10.1016/j.vetmic.2007.01.029	NA	NA	NA	Monitoring of Usutu virus activity and spread by using dead bird surveillance in Austria, 2003–2005	Chvala, S.; Bakonyi, T.; Bukovsky, C.; Meister, T.; Brugger, K.; Rubel, F.; Nowotny, N.; Weissenböck, H.	article	2007	original research	LA, VIE, ST, B, SA, CA	2003-2005	virus	Usutu virus	Usutu virus	NA	NA	NA	NA	wildlife	violaceous euphonia	NA	negative	NA	NA	NA	NA	NA	NA	NA	NA	NA
155	10.1016/j.vetmic.2007.01.029	NA	NA	NA	Monitoring of Usutu virus activity and spread by using dead bird surveillance in Austria, 2003–2005	Chvala, S.; Bakonyi, T.; Bukovsky, C.; Meister, T.; Brugger, K.; Rubel, F.; Nowotny, N.; Weissenböck, H.	article	2007	original research	LA, VIE, ST, B, SA, CA	2003-2005	virus	Usutu virus	Usutu virus	NA	NA	NA	NA	wildlife	green-backed twin-spot	NA	negative	NA	NA	NA	NA	NA	NA	NA	NA	NA
155	10.1016/j.vetmic.2007.01.029	NA	NA	NA	Monitoring of Usutu virus activity and spread by using dead bird surveillance in Austria, 2003–2005	Chvala, S.; Bakonyi, T.; Bukovsky, C.; Meister, T.; Brugger, K.; Rubel, F.; Nowotny, N.; Weissenböck, H.	article	2007	original research	LA, VIE, ST, B, SA, CA	2003-2005	virus	Usutu virus	Usutu virus	NA	NA	NA	NA	wildlife	golden oriole	NA	negative	NA	NA	NA	NA	NA	NA	NA	NA	NA
155	10.1016/j.vetmic.2007.01.029	NA	NA	NA	Monitoring of Usutu virus activity and spread by using dead bird surveillance in Austria, 2003–2005	Chvala, S.; Bakonyi, T.; Bukovsky, C.; Meister, T.; Brugger, K.; Rubel, F.; Nowotny, N.; Weissenböck, H.	article	2007	original research	LA, VIE, ST, B, SA, CA	2003-2005	virus	Usutu virus	Usutu virus	NA	NA	NA	NA	wildlife	rook	NA	negative	NA	NA	NA	NA	NA	NA	NA	NA	NA
155	10.1016/j.vetmic.2007.01.029	NA	NA	NA	Monitoring of Usutu virus activity and spread by using dead bird surveillance in Austria, 2003–2005	Chvala, S.; Bakonyi, T.; Bukovsky, C.; Meister, T.; Brugger, K.; Rubel, F.; Nowotny, N.; Weissenböck, H.	article	2007	original research	LA, VIE, ST, B, SA, CA	2003-2005	virus	Usutu virus	Usutu virus	NA	NA	NA	NA	wildlife	hooded crow	NA	negative	NA	NA	NA	NA	NA	NA	NA	NA	NA
156	10.1111/j.1863-2378.2007.00982.x	NA	NA	NA	Survey on the Listeria contamination of ready-to-eat food products and household environments in Vienna, Austria	Wagner, M.; Auer, B.; Trittremmel, C.; Hein, I.; Schoder, D.	article	2007	original research	VIE	2003-2004	bacteria	Listeria	Listeria monocytogenes	NA	NA	NA	NA	NA	NA	NA	NA	NA	NA	animal (unspecified)	roquefort	positive	NA	NA	NA	NA
156	10.1111/j.1863-2378.2007.00982.x	NA	NA	NA	Survey on the Listeria contamination of ready-to-eat food products and household environments in Vienna, Austria	Wagner, M.; Auer, B.; Trittremmel, C.; Hein, I.; Schoder, D.	article	2007	original research	VIE	2003-2004	bacteria	Listeria	Listeria monocytogenes	NA	NA	NA	NA	NA	NA	NA	NA	NA	NA	duck	duck in Aspique	positive	NA	NA	NA	NA
156	10.1111/j.1863-2378.2007.00982.x	NA	NA	NA	Survey on the Listeria contamination of ready-to-eat food products and household environments in Vienna, Austria	Wagner, M.; Auer, B.; Trittremmel, C.; Hein, I.; Schoder, D.	article	2007	original research	VIE	2003-2004	bacteria	Listeria	Listeria monocytogenes	NA	NA	NA	NA	NA	NA	NA	NA	NA	NA	cattle	liver patè	positive	NA	NA	NA	NA
156	10.1111/j.1863-2378.2007.00982.x	NA	NA	NA	Survey on the Listeria contamination of ready-to-eat food products and household environments in Vienna, Austria	Wagner, M.; Auer, B.; Trittremmel, C.; Hein, I.; Schoder, D.	article	2007	original research	VIE	2003-2004	bacteria	Listeria	Listeria monocytogenes	NA	NA	NA	NA	NA	NA	NA	NA	NA	NA	animal (unspecified)	brie	positive	NA	NA	NA	NA
156	10.1111/j.1863-2378.2007.00982.x	NA	NA	NA	Survey on the Listeria contamination of ready-to-eat food products and household environments in Vienna, Austria	Wagner, M.; Auer, B.; Trittremmel, C.; Hein, I.; Schoder, D.	article	2007	original research	VIE	2003-2004	bacteria	Listeria	Listeria monocytogenes	NA	NA	NA	NA	NA	NA	NA	NA	NA	NA	animal (unspecified)	gorgonzola	positive	NA	NA	NA	NA
156	10.1111/j.1863-2378.2007.00982.x	NA	NA	NA	Survey on the Listeria contamination of ready-to-eat food products and household environments in Vienna, Austria	Wagner, M.; Auer, B.; Trittremmel, C.; Hein, I.; Schoder, D.	article	2007	original research	VIE	2003-2004	bacteria	Listeria	Listeria monocytogenes	NA	NA	NA	NA	NA	NA	NA	NA	NA	NA	animal (unspecified)	fermented sausage	positive	NA	NA	NA	NA
156	10.1111/j.1863-2378.2007.00982.x	NA	NA	NA	Survey on the Listeria contamination of ready-to-eat food products and household environments in Vienna, Austria	Wagner, M.; Auer, B.; Trittremmel, C.; Hein, I.; Schoder, D.	article	2007	original research	VIE	2003-2004	bacteria	Listeria	Listeria monocytogenes	NA	NA	NA	NA	NA	NA	NA	NA	NA	NA	animal (unspecified)	ham	positive	NA	NA	NA	NA
156	10.1111/j.1863-2378.2007.00982.x	NA	NA	NA	Survey on the Listeria contamination of ready-to-eat food products and household environments in Vienna, Austria	Wagner, M.; Auer, B.; Trittremmel, C.; Hein, I.; Schoder, D.	article	2007	original research	VIE	2003-2004	bacteria	Listeria	Listeria monocytogenes	NA	NA	NA	NA	NA	NA	NA	NA	NA	NA	trout	trout fillet	positive	NA	NA	NA	NA
156	10.1111/j.1863-2378.2007.00982.x	NA	NA	NA	Survey on the Listeria contamination of ready-to-eat food products and household environments in Vienna, Austria	Wagner, M.; Auer, B.; Trittremmel, C.; Hein, I.; Schoder, D.	article	2007	original research	VIE	2003-2004	bacteria	Listeria	Listeria monocytogenes	NA	NA	NA	NA	NA	NA	NA	NA	NA	NA	turkey	breast meat	positive	NA	NA	NA	NA
156	10.1111/j.1863-2378.2007.00982.x	NA	NA	NA	Survey on the Listeria contamination of ready-to-eat food products and household environments in Vienna, Austria	Wagner, M.; Auer, B.; Trittremmel, C.; Hein, I.; Schoder, D.	article	2007	original research	VIE	2003-2004	bacteria	Listeria	Listeria monocytogenes	NA	NA	NA	NA	NA	NA	NA	NA	NA	NA	herring	filet	positive	NA	NA	NA	NA
156	10.1111/j.1863-2378.2007.00982.x	NA	NA	NA	Survey on the Listeria contamination of ready-to-eat food products and household environments in Vienna, Austria	Wagner, M.; Auer, B.; Trittremmel, C.; Hein, I.; Schoder, D.	article	2007	original research	VIE	2003-2004	bacteria	Listeria	Listeria monocytogenes	NA	NA	NA	NA	NA	NA	NA	NA	NA	NA	salmon	fish and fish product	positive	NA	NA	NA	NA
156	10.1111/j.1863-2378.2007.00982.x	NA	NA	NA	Survey on the Listeria contamination of ready-to-eat food products and household environments in Vienna, Austria	Wagner, M.; Auer, B.; Trittremmel, C.; Hein, I.; Schoder, D.	article	2007	original research	VIE	2003-2004	bacteria	Listeria	Listeria monocytogenes	NA	NA	NA	NA	NA	NA	NA	NA	NA	NA	animal (unspecified)	raw meat sausage	positive	NA	NA	NA	NA
156	10.1111/j.1863-2378.2007.00982.x	NA	NA	NA	Survey on the Listeria contamination of ready-to-eat food products and household environments in Vienna, Austria	Wagner, M.; Auer, B.; Trittremmel, C.; Hein, I.; Schoder, D.	article	2007	original research	VIE	2003-2004	bacteria	Listeria	Listeria monocytogenes	NA	NA	NA	NA	NA	NA	NA	NA	NA	NA	animal (unspecified)	salami	positive	NA	NA	NA	NA
156	10.1111/j.1863-2378.2007.00982.x	NA	NA	NA	Survey on the Listeria contamination of ready-to-eat food products and household environments in Vienna, Austria	Wagner, M.; Auer, B.; Trittremmel, C.; Hein, I.; Schoder, D.	article	2007	original research	VIE	2003-2004	bacteria	Listeria	Listeria monocytogenes	NA	NA	NA	NA	NA	NA	NA	NA	NA	NA	animal (unspecified)	mozarella	positive	NA	NA	NA	NA
156	10.1111/j.1863-2378.2007.00982.x	NA	NA	NA	Survey on the Listeria contamination of ready-to-eat food products and household environments in Vienna, Austria	Wagner, M.; Auer, B.; Trittremmel, C.; Hein, I.; Schoder, D.	article	2007	original research	VIE	2003-2004	bacteria	Listeria	Listeria monocytogenes	NA	NA	NA	NA	NA	NA	NA	NA	NA	NA	animal (unspecified)	patè	positive	NA	NA	NA	NA
156	10.1111/j.1863-2378.2007.00982.x	NA	NA	NA	Survey on the Listeria contamination of ready-to-eat food products and household environments in Vienna, Austria	Wagner, M.; Auer, B.; Trittremmel, C.; Hein, I.; Schoder, D.	article	2007	original research	VIE	2003-2004	bacteria	Listeria	Listeria monocytogenes	NA	NA	NA	NA	NA	NA	NA	NA	NA	NA	makarel	filet	positive	NA	NA	NA	NA
156	10.1111/j.1863-2378.2007.00982.x	NA	NA	NA	Survey on the Listeria contamination of ready-to-eat food products and household environments in Vienna, Austria	Wagner, M.; Auer, B.; Trittremmel, C.; Hein, I.; Schoder, D.	article	2007	original research	VIE	2003-2004	bacteria	Listeria	Listeria monocytogenes	NA	NA	NA	NA	NA	NA	NA	NA	NA	NA	animal (unspecified)	rillettes	positive	NA	NA	NA	NA
158	10.1111/j.1439-0450.2006.00930.x	NA	NA	NA	Echinococcus multilocularis in Austrian Foxes from 1991 until 2004	Duscher, G.; Pleydell, D.; Prosl, H.; Joachim, A.	article	2006	national surveillance data	AUT	1991-2004	parasite	Echinococcus multilocularis	Echinococcus multilocularis	NA	NA	NA	NA	wildlife	red fox	NA	positive	NA	NA	NA	NA	NA	NA	NA	NA	NA
160	NA	NA	NA	16732877	Styrian Salmonella Monitoring Programme for Pork Production	Köfer, J.; Kleb, U.; Pless, P.	article	2006	original research	ST	1999-2003	bacteria	Salmonella	Salmonella	NA	NA	NA	NA	livestock	pig	NA	seropositive	NA	NA	pig	meat	positive	NA	NA	NA	NA
160	NA	NA	NA	16732877	Styrian Salmonella Monitoring Programme for Pork Production	Köfer, J.; Kleb, U.; Pless, P.	article	2006	original research	ST	1999-2003	bacteria	Salmonella	Salmonella typhimurium, Salmonella infantis, Salmonella brenderup, Salmonella livingstone	NA	NA	NA	NA	NA	NA	NA	NA	meat processing plant	positive	NA	NA	NA	NA	NA	NA	NA
161	NA	NA	NA	16038755	Mild leptospirosis with three-year persistence of IgG- and IgM-antibodies, initially manifesting as carpal tunnel syndrome	Finsterer, Josef; Stöllberger, Claudia; Sehnal, Ernst; Stanek, Gerold	article	2005	case study	NA	NA	bacteria	Leptospira	Leptospira	NA	NA	NA	NA	human	human	NA	seropositive	NA	NA	NA	NA	NA	NA	NA	NA	NA
162	10.1111/j.1439-0450.2005.00866.x	NA	NA	NA	Outbreak of clinical listeriosis in sheep: evaluation from possible contamination routes from feed to raw produce and humans	Wagner, M.; Melzner, D.; Bagò, Z.; Winter, P.; Egerbacher, M.; Schilcher, F.; Zangana, A.; Schoder, D.	article	2005	original research	NA	2004	bacteria	Listeria monocytogenes	Listeria monocytogenes	NA	NA	NA	NA	livestock	sheep	NA	positive	NA	NA	sheep	cheese	negative	NA	NA	NA	NA
163	10.1016/j.ijid.2004.11.003	NA	NA	NA	Outbreak of shigellosis in the Vienna Zoo affecting humanand non-humanprimates	Lederer, Ingeborg; Much, Peter; Allerberger, Franz; Voracek, Thomas; Vielgrader, Hanna	article	2005	case study	VIE	2004	bacteria	Shigella flexneri	Shigella flexneri	NA	NA	NA	NA	wildlife	barbary macaque	Macaca sylvanus	positive	NA	NA	NA	NA	NA	NA	NA	NA	NA
163	10.1016/j.ijid.2004.11.003	NA	NA	NA	Outbreak of shigellosis in the Vienna Zoo affecting humanand non-humanprimates	Lederer, Ingeborg; Much, Peter; Allerberger, Franz; Voracek, Thomas; Vielgrader, Hanna	article	2005	case study	VIE	2004	bacteria	Shigella flexneri	Shigella flexneri	NA	NA	NA	NA	wildlife	orangutan	Pongo pygmaeus	positive	NA	NA	NA	NA	NA	NA	NA	NA	NA
163	10.1016/j.ijid.2004.11.003	NA	NA	NA	Outbreak of shigellosis in the Vienna Zoo affecting humanand non-humanprimates	Lederer, Ingeborg; Much, Peter; Allerberger, Franz; Voracek, Thomas; Vielgrader, Hanna	article	2005	case study	VIE	2004	bacteria	Shigella flexneri	Shigella flexneri	NA	NA	NA	NA	human	human	NA	positive	NA	NA	NA	NA	NA	NA	NA	NA	animal keeper
164	10.1016/j.vetmic.2004.12.029	NA	NA	NA	Prevalence of neutralizing antibodies to Equine rhinitis A and B virus in horses and man	Kriegshäuser, G.; Deutz, A.; Kuechler, E.; Skern, T.; Lussy, H.; Nowotny, N.	article	2005	original research	AUT	1988-1995	virus	Equine rhinitis A virus	Equine rhinitis A virus	NA	NA	NA	NA	companion animal	horse	NA	seropositive	NA	NA	NA	NA	NA	NA	NA	NA	NA
164	10.1016/j.vetmic.2004.12.029	NA	NA	NA	Prevalence of neutralizing antibodies to Equine rhinitis A and B virus in horses and man	Kriegshäuser, G.; Deutz, A.; Kuechler, E.; Skern, T.; Lussy, H.; Nowotny, N.	article	2005	original research	AUT	1988-1995	virus	Equine rhinitis A virus	Equine rhinitis A virus	NA	NA	NA	NA	human	human	NA	seropositive	NA	NA	NA	NA	NA	NA	NA	NA	veterinarian
164	10.1016/j.vetmic.2004.12.029	NA	NA	NA	Prevalence of neutralizing antibodies to Equine rhinitis A and B virus in horses and man	Kriegshäuser, G.; Deutz, A.; Kuechler, E.; Skern, T.; Lussy, H.; Nowotny, N.	article	2005	original research	AUT	1988-1995	virus	Equine rhinitis B virus	Equine rhinitis B virus	NA	NA	NA	NA	companion animal	horse	NA	seropositive	NA	NA	NA	NA	NA	NA	NA	NA	NA
164	10.1016/j.vetmic.2004.12.029	NA	NA	NA	Prevalence of neutralizing antibodies to Equine rhinitis A and B virus in horses and man	Kriegshäuser, G.; Deutz, A.; Kuechler, E.; Skern, T.; Lussy, H.; Nowotny, N.	article	2005	original research	AUT	1988-1995	virus	Equine rhinitis B virus	Equine rhinitis B virus	NA	NA	NA	NA	human	human	NA	seropositive	NA	NA	NA	NA	NA	NA	NA	NA	veterinarian
165	10.1007/s00436-005-1469-5	NA	NA	NA	Toxocara-infestations in Austria: a study on the risk of infection of farmers, slaughterhouse staff, hunters and veterinarians	Deutz, Armin; Fuchs, Klemens; Auer, Herbert; Kerbl, Ulrike; Aspöck, Horst; Köfer, Josef	article	2005	original research	ST	1999	parasite	Toxocara canis	Toxocara canis	NA	NA	NA	NA	human	human	NA	seropositive	NA	NA	NA	NA	NA	NA	NA	NA	veterinarian, farmer, slaughterhouse worker
166	NA	NA	0043-535X	NA	Trichinella britovi in Austrian red foxes (Vulpes vulpes)	Krois, E.; Nöckler, K.; Duscher, G.; Joachim, A.; Kapel, C.M.O.; Prosl, H.	article	2005	original research	AUT	2003-2004	parasite	Trichinella britovi	Trichinella britovi	NA	NA	NA	NA	wildlife	red fox	Vulpes vulpes	positive	NA	NA	NA	NA	NA	NA	NA	NA	NA
171	NA	NA	117(9-10):404-9	NA	Screening for antibodies against zoonoses among employees of the Zoological Garden of Vienna, Schönbrunn, Austria	Juncker-Voss, M.; Prosl, H.; Lussy, H.; Enzenberg, U.; Auer, H.; Lassnig, H.; Müller, M.; Nowotny, N.	article	2004	original research	VIE	NA	virus	H1N1	H1N2	NA	NA	NA	NA	human	human	NA	seropositive	NA	NA	NA	NA	NA	NA	NA	NA	NA
171	NA	NA	117(9-10):404-9	NA	Screening for antibodies against zoonoses among employees of the Zoological Garden of Vienna, Schönbrunn, Austria	Juncker-Voss, M.; Prosl, H.; Lussy, H.; Enzenberg, U.; Auer, H.; Lassnig, H.; Müller, M.; Nowotny, N.	article	2004	original research	VIE	NA	virus	H3N2	H3N3	NA	NA	NA	NA	human	human	NA	seropositive	NA	NA	NA	NA	NA	NA	NA	NA	NA
171	NA	NA	117(9-10):404-9	NA	Screening for antibodies against zoonoses among employees of the Zoological Garden of Vienna, Schönbrunn, Austria	Juncker-Voss, M.; Prosl, H.; Lussy, H.; Enzenberg, U.; Auer, H.; Lassnig, H.; Müller, M.; Nowotny, N.	article	2004	original research	VIE	NA	virus	Lymphocytic choriomeningitis virus	Lymphocytic choriomeningitis virus	NA	NA	NA	NA	human	human	NA	seropositive	NA	NA	NA	NA	NA	NA	NA	NA	NA
171	NA	NA	117(9-10):404-9	NA	Screening for antibodies against zoonoses among employees of the Zoological Garden of Vienna, Schönbrunn, Austria	Juncker-Voss, M.; Prosl, H.; Lussy, H.; Enzenberg, U.; Auer, H.; Lassnig, H.; Müller, M.; Nowotny, N.	article	2004	original research	VIE	NA	virus	Encephalomyocarditis virus	Encephalomyocarditis virus	NA	NA	NA	NA	human	human	NA	seropositive	NA	NA	NA	NA	NA	NA	NA	NA	NA
171	NA	NA	117(9-10):404-9	NA	Screening for antibodies against zoonoses among employees of the Zoological Garden of Vienna, Schönbrunn, Austria	Juncker-Voss, M.; Prosl, H.; Lussy, H.; Enzenberg, U.; Auer, H.; Lassnig, H.; Müller, M.; Nowotny, N.	article	2004	original research	VIE	NA	virus	Orthopoxvirus	Orthopoxvirus	NA	NA	NA	NA	human	human	NA	seropositive	NA	NA	NA	NA	NA	NA	NA	NA	NA
171	NA	NA	117(9-10):404-9	NA	Screening for antibodies against zoonoses among employees of the Zoological Garden of Vienna, Schönbrunn, Austria	Juncker-Voss, M.; Prosl, H.; Lussy, H.; Enzenberg, U.; Auer, H.; Lassnig, H.; Müller, M.; Nowotny, N.	article	2004	original research	VIE	NA	virus	Puumala hantavirus	Puumala hantavirus	NA	NA	NA	NA	human	human	NA	seropositive	NA	NA	NA	NA	NA	NA	NA	NA	NA
171	NA	NA	117(9-10):404-9	NA	Screening for antibodies against zoonoses among employees of the Zoological Garden of Vienna, Schönbrunn, Austria	Juncker-Voss, M.; Prosl, H.; Lussy, H.; Enzenberg, U.; Auer, H.; Lassnig, H.; Müller, M.; Nowotny, N.	article	2004	original research	VIE	NA	virus	Hantaan hantavirus	Hantaan hantavirus	NA	NA	NA	NA	human	human	NA	negative	NA	NA	NA	NA	NA	NA	NA	NA	NA
171	NA	NA	117(9-10):404-9	NA	Screening for antibodies against zoonoses among employees of the Zoological Garden of Vienna, Schönbrunn, Austria	Juncker-Voss, M.; Prosl, H.; Lussy, H.; Enzenberg, U.; Auer, H.; Lassnig, H.; Müller, M.; Nowotny, N.	article	2004	original research	VIE	NA	virus	Borna disease virus	Borna disease virus	NA	NA	NA	NA	human	human	NA	negative	NA	NA	NA	NA	NA	NA	NA	NA	NA
171	NA	NA	117(9-10):404-9	NA	Screening for antibodies against zoonoses among employees of the Zoological Garden of Vienna, Schönbrunn, Austria	Juncker-Voss, M.; Prosl, H.; Lussy, H.; Enzenberg, U.; Auer, H.; Lassnig, H.; Müller, M.; Nowotny, N.	article	2004	original research	VIE	NA	bacteria	Bartonella henselae	Bartonella henselae	NA	NA	NA	NA	human	human	NA	seropositive	NA	NA	NA	NA	NA	NA	NA	NA	NA
171	NA	NA	117(9-10):404-9	NA	Screening for antibodies against zoonoses among employees of the Zoological Garden of Vienna, Schönbrunn, Austria	Juncker-Voss, M.; Prosl, H.; Lussy, H.; Enzenberg, U.; Auer, H.; Lassnig, H.; Müller, M.; Nowotny, N.	article	2004	original research	VIE	NA	bacteria	Borrelia burgdorferi	Borrelia burgdorferi	NA	NA	NA	NA	human	human	NA	seropositive	NA	NA	NA	NA	NA	NA	NA	NA	NA
171	NA	NA	117(9-10):404-9	NA	Screening for antibodies against zoonoses among employees of the Zoological Garden of Vienna, Schönbrunn, Austria	Juncker-Voss, M.; Prosl, H.; Lussy, H.; Enzenberg, U.; Auer, H.; Lassnig, H.; Müller, M.; Nowotny, N.	article	2004	original research	VIE	NA	bacteria	Leptospira interrogans	Leptospira interrogans	NA	NA	NA	NA	human	human	NA	seropositive	NA	NA	NA	NA	NA	NA	NA	NA	NA
171	NA	NA	117(9-10):404-9	NA	Screening for antibodies against zoonoses among employees of the Zoological Garden of Vienna, Schönbrunn, Austria	Juncker-Voss, M.; Prosl, H.; Lussy, H.; Enzenberg, U.; Auer, H.; Lassnig, H.; Müller, M.; Nowotny, N.	article	2004	original research	VIE	NA	bacteria	Chlamydophila psittaci	Chlamydophila psittaci	NA	NA	NA	NA	human	human	NA	seropositive	NA	NA	NA	NA	NA	NA	NA	NA	NA
171	NA	NA	117(9-10):404-9	NA	Screening for antibodies against zoonoses among employees of the Zoological Garden of Vienna, Schönbrunn, Austria	Juncker-Voss, M.; Prosl, H.; Lussy, H.; Enzenberg, U.; Auer, H.; Lassnig, H.; Müller, M.; Nowotny, N.	article	2004	original research	VIE	NA	bacteria	Brucella	Brucella	NA	NA	NA	NA	human	human	NA	negative	NA	NA	NA	NA	NA	NA	NA	NA	NA
171	NA	NA	117(9-10):404-9	NA	Screening for antibodies against zoonoses among employees of the Zoological Garden of Vienna, Schönbrunn, Austria	Juncker-Voss, M.; Prosl, H.; Lussy, H.; Enzenberg, U.; Auer, H.; Lassnig, H.; Müller, M.; Nowotny, N.	article	2004	original research	VIE	NA	bacteria	Coxiella burnetii	Coxiella burnetii	NA	NA	NA	NA	human	human	NA	negative	NA	NA	NA	NA	NA	NA	NA	NA	NA
171	NA	NA	117(9-10):404-9	NA	Screening for antibodies against zoonoses among employees of the Zoological Garden of Vienna, Schönbrunn, Austria	Juncker-Voss, M.; Prosl, H.; Lussy, H.; Enzenberg, U.; Auer, H.; Lassnig, H.; Müller, M.; Nowotny, N.	article	2004	original research	VIE	NA	bacteria	Francisella tularensis	Francisella tularensis	NA	NA	NA	NA	human	human	NA	negative	NA	NA	NA	NA	NA	NA	NA	NA	NA
171	NA	NA	117(9-10):404-9	NA	Screening for antibodies against zoonoses among employees of the Zoological Garden of Vienna, Schönbrunn, Austria	Juncker-Voss, M.; Prosl, H.; Lussy, H.; Enzenberg, U.; Auer, H.; Lassnig, H.; Müller, M.; Nowotny, N.	article	2004	original research	VIE	NA	parasite	Toxoplasma gondii	Toxoplasma gondii	NA	NA	NA	NA	human	human	NA	seropositive	NA	NA	NA	NA	NA	NA	NA	NA	NA
171	NA	NA	117(9-10):404-9	NA	Screening for antibodies against zoonoses among employees of the Zoological Garden of Vienna, Schönbrunn, Austria	Juncker-Voss, M.; Prosl, H.; Lussy, H.; Enzenberg, U.; Auer, H.; Lassnig, H.; Müller, M.; Nowotny, N.	article	2004	original research	VIE	NA	parasite	Toxocara	Toxocara	NA	NA	NA	NA	human	human	NA	seropositive	NA	NA	NA	NA	NA	NA	NA	NA	NA
171	NA	NA	117(9-10):404-9	NA	Screening for antibodies against zoonoses among employees of the Zoological Garden of Vienna, Schönbrunn, Austria	Juncker-Voss, M.; Prosl, H.; Lussy, H.; Enzenberg, U.; Auer, H.; Lassnig, H.; Müller, M.; Nowotny, N.	article	2004	original research	VIE	NA	parasite	Capillaria hepatica	Capillaria hepatica	NA	NA	NA	NA	human	human	NA	seropositive	NA	NA	NA	NA	NA	NA	NA	NA	NA
171	NA	NA	117(9-10):404-9	NA	Screening for antibodies against zoonoses among employees of the Zoological Garden of Vienna, Schönbrunn, Austria	Juncker-Voss, M.; Prosl, H.; Lussy, H.; Enzenberg, U.; Auer, H.; Lassnig, H.; Müller, M.; Nowotny, N.	article	2004	original research	VIE	NA	parasite	Fasciola hepatica	Fasciola hepatica	NA	NA	NA	NA	human	human	NA	negative	NA	NA	NA	NA	NA	NA	NA	NA	NA
171	NA	NA	117(9-10):404-9	NA	Screening for antibodies against zoonoses among employees of the Zoological Garden of Vienna, Schönbrunn, Austria	Juncker-Voss, M.; Prosl, H.; Lussy, H.; Enzenberg, U.; Auer, H.; Lassnig, H.; Müller, M.; Nowotny, N.	article	2004	original research	VIE	NA	parasite	Schistosoma mansoni	Schistosoma mansoni	NA	NA	NA	NA	human	human	NA	negative	NA	NA	NA	NA	NA	NA	NA	NA	NA
171	NA	NA	117(9-10):404-9	NA	Screening for antibodies against zoonoses among employees of the Zoological Garden of Vienna, Schönbrunn, Austria	Juncker-Voss, M.; Prosl, H.; Lussy, H.; Enzenberg, U.; Auer, H.; Lassnig, H.; Müller, M.; Nowotny, N.	article	2004	original research	VIE	NA	parasite	Echinococcus	Echinococcus multilocularis, Echinococcus granulosus	NA	NA	NA	NA	human	human	NA	negative	NA	NA	NA	NA	NA	NA	NA	NA	NA
169	10.3201/eid0910.030203	NA	NA	NA	Cat or dog ownership and seroprevalence of ehrlichiosis, Q fever, and cat-scratch disease	Skerget, Martina; Wenisch, Christoph; Daxboeck, Florian; Krause, Robert; Haberl, Renate; Stuenzner, Doris	article	2003	original research	ST	2001-2002	bacteria	Bartonella henselae	Bartonella henselae	NA	NA	NA	NA	human	human	NA	seropositive	NA	NA	NA	NA	NA	NA	NA	NA	NA
170	10.3201/eid0910.030204	NA	NA	NA	Cat or dog ownership and seroprevalence of ehrlichiosis, Q fever, and cat-scratch disease	Skerget, Martina; Wenisch, Christoph; Daxboeck, Florian; Krause, Robert; Haberl, Renate; Stuenzner, Doris	article	2003	original research	ST	2001-2002	parasite	Anaplasma phagocytophilum	Anaplasma phagocytophilum	NA	NA	NA	NA	human	human	NA	seropositive	NA	NA	NA	NA	NA	NA	NA	NA	NA
171	10.3201/eid0910.030205	NA	NA	NA	Cat or dog ownership and seroprevalence of ehrlichiosis, Q fever, and cat-scratch disease	Skerget, Martina; Wenisch, Christoph; Daxboeck, Florian; Krause, Robert; Haberl, Renate; Stuenzner, Doris	article	2003	original research	ST	2001-2002	bacteria	Coxiella burnetii	Coxiella burnetii	NA	NA	NA	NA	human	human	NA	seropositive	NA	NA	NA	NA	NA	NA	NA	NA	NA
173	10.3201/eid0908.020748	NA	NA	NA	Molecular characterization of a non-Babesia divergens organism causing zoonotic babesiosis in Europe	Herwaldt, Barbara L.; Cacciò, Simone; Gherlinzoni, Filippo; Aspöck, Horst; Slemenda, Susan B.; Piccaluga, PierPaolo; Martinelli, Giovanni; Edelhofer, Renate; Hollenstein, Ursula; Poletti, Giovanni; Pampiglione, Silvio; Löschenberger, Karin; Tura, Sante; Pieniazek, Norman J.	article	2003	case study	LA	2000	parasite	Babesia	Babesia	NA	NA	NA	NA	human	human	NA	seropositive and positive	NA	NA	NA	NA	NA	NA	NA	first human case	NA
176	10.1016/s0378-1135(01)00437-0	NA	NA	NA	Salmonella enterica in reptiles of German and Austrian origin	Geue, L.; Löschner, U.	article	2002	original research	NA	1997-1998	bacteria	Salmonella	Salmonella enterica	NA	NA	NA	NA	companion animal	NA	Testudo hermanni	positive	NA	NA	NA	NA	NA	NA	NA	NA	NA
176	10.1016/s0378-1135(01)00437-0	NA	NA	NA	Salmonella enterica in reptiles of German and Austrian origin	Geue, L.; Löschner, U.	article	2002	original research	NA	1997-1998	bacteria	Salmonella	Salmonella enterica	NA	NA	NA	NA	companion animal	NA	Physignathus cocincinus	positive	NA	NA	NA	NA	NA	NA	NA	NA	NA
176	10.1016/s0378-1135(01)00437-0	NA	NA	NA	Salmonella enterica in reptiles of German and Austrian origin	Geue, L.; Löschner, U.	article	2002	original research	NA	1997-1998	bacteria	Salmonella	Salmonella enterica	NA	NA	NA	NA	companion animal	NA	Pogona vitticeps	positive	NA	NA	NA	NA	NA	NA	NA	NA	NA
176	10.1016/s0378-1135(01)00437-0	NA	NA	NA	Salmonella enterica in reptiles of German and Austrian origin	Geue, L.; Löschner, U.	article	2002	original research	NA	1997-1998	bacteria	Salmonella	Salmonella enterica	NA	NA	NA	NA	companion animal	NA	Chamaeleo calyptratus	positive	NA	NA	NA	NA	NA	NA	NA	NA	NA
176	10.1016/s0378-1135(01)00437-0	NA	NA	NA	Salmonella enterica in reptiles of German and Austrian origin	Geue, L.; Löschner, U.	article	2002	original research	NA	1997-1998	bacteria	Salmonella	Salmonella enterica	NA	NA	NA	NA	companion animal	NA	Chamaeleo ellioti	positive	NA	NA	NA	NA	NA	NA	NA	NA	NA
176	10.1016/s0378-1135(01)00437-0	NA	NA	NA	Salmonella enterica in reptiles of German and Austrian origin	Geue, L.; Löschner, U.	article	2002	original research	NA	1997-1998	bacteria	Salmonella	Salmonella enterica	NA	NA	NA	NA	companion animal	NA	Furcifer pardalis	positive	NA	NA	NA	NA	NA	NA	NA	NA	NA
176	10.1016/s0378-1135(01)00437-0	NA	NA	NA	Salmonella enterica in reptiles of German and Austrian origin	Geue, L.; Löschner, U.	article	2002	original research	NA	1997-1998	bacteria	Salmonella	Salmonella enterica	NA	NA	NA	NA	companion animal	NA	Iguana iguana	positive	NA	NA	NA	NA	NA	NA	NA	NA	NA
176	10.1016/s0378-1135(01)00437-0	NA	NA	NA	Salmonella enterica in reptiles of German and Austrian origin	Geue, L.; Löschner, U.	article	2002	original research	NA	1997-1998	bacteria	Salmonella	Salmonella enterica	NA	NA	NA	NA	companion animal	NA	Cyclura cychlura	positive	NA	NA	NA	NA	NA	NA	NA	NA	NA
176	10.1016/s0378-1135(01)00437-0	NA	NA	NA	Salmonella enterica in reptiles of German and Austrian origin	Geue, L.; Löschner, U.	article	2002	original research	NA	1997-1998	bacteria	Salmonella	Salmonella enterica	NA	NA	NA	NA	companion animal	NA	Cyclura cornuata	positive	NA	NA	NA	NA	NA	NA	NA	NA	NA
176	10.1016/s0378-1135(01)00437-0	NA	NA	NA	Salmonella enterica in reptiles of German and Austrian origin	Geue, L.; Löschner, U.	article	2002	original research	NA	1997-1998	bacteria	Salmonella	Salmonella enterica	NA	NA	NA	NA	companion animal	NA	Cyclura nubila	positive	NA	NA	NA	NA	NA	NA	NA	NA	NA
176	10.1016/s0378-1135(01)00437-0	NA	NA	NA	Salmonella enterica in reptiles of German and Austrian origin	Geue, L.; Löschner, U.	article	2002	original research	NA	1997-1998	bacteria	Salmonella	Salmonella enterica	NA	NA	NA	NA	companion animal	NA	Cyclura rileyi	positive	NA	NA	NA	NA	NA	NA	NA	NA	NA
176	10.1016/s0378-1135(01)00437-0	NA	NA	NA	Salmonella enterica in reptiles of German and Austrian origin	Geue, L.; Löschner, U.	article	2002	original research	NA	1997-1998	bacteria	Salmonella	Salmonella enterica	NA	NA	NA	NA	companion animal	NA	Brachylophus fasciatus	positive	NA	NA	NA	NA	NA	NA	NA	NA	NA
176	10.1016/s0378-1135(01)00437-0	NA	NA	NA	Salmonella enterica in reptiles of German and Austrian origin	Geue, L.; Löschner, U.	article	2002	original research	NA	1997-1998	bacteria	Salmonella	Salmonella enterica	NA	NA	NA	NA	companion animal	NA	Sceloporus malachiticus	positive	NA	NA	NA	NA	NA	NA	NA	NA	NA
176	10.1016/s0378-1135(01)00437-0	NA	NA	NA	Salmonella enterica in reptiles of German and Austrian origin	Geue, L.; Löschner, U.	article	2002	original research	NA	1997-1998	bacteria	Salmonella	Salmonella enterica	NA	NA	NA	NA	companion animal	NA	Phelsuma madagascariensis	positive	NA	NA	NA	NA	NA	NA	NA	NA	NA
176	10.1016/s0378-1135(01)00437-0	NA	NA	NA	Salmonella enterica in reptiles of German and Austrian origin	Geue, L.; Löschner, U.	article	2002	original research	NA	1997-1998	bacteria	Salmonella	Salmonella enterica	NA	NA	NA	NA	companion animal	NA	Tropidophorus grayi	positive	NA	NA	NA	NA	NA	NA	NA	NA	NA
176	10.1016/s0378-1135(01)00437-0	NA	NA	NA	Salmonella enterica in reptiles of German and Austrian origin	Geue, L.; Löschner, U.	article	2002	original research	NA	1997-1998	bacteria	Salmonella	Salmonella enterica	NA	NA	NA	NA	companion animal	NA	Boa constrictor	positive	NA	NA	NA	NA	NA	NA	NA	NA	NA
176	10.1016/s0378-1135(01)00437-0	NA	NA	NA	Salmonella enterica in reptiles of German and Austrian origin	Geue, L.; Löschner, U.	article	2002	original research	NA	1997-1998	bacteria	Salmonella	Salmonella enterica	NA	NA	NA	NA	companion animal	NA	Sanzinia madagascariensis	positive	NA	NA	NA	NA	NA	NA	NA	NA	NA
176	10.1016/s0378-1135(01)00437-0	NA	NA	NA	Salmonella enterica in reptiles of German and Austrian origin	Geue, L.; Löschner, U.	article	2002	original research	NA	1997-1998	bacteria	Salmonella	Salmonella enterica	NA	NA	NA	NA	companion animal	NA	Epicrates cenchria	positive	NA	NA	NA	NA	NA	NA	NA	NA	NA
176	10.1016/s0378-1135(01)00437-0	NA	NA	NA	Salmonella enterica in reptiles of German and Austrian origin	Geue, L.; Löschner, U.	article	2002	original research	NA	1997-1998	bacteria	Salmonella	Salmonella enterica	NA	NA	NA	NA	companion animal	NA	Corallus hortulanus	positive	NA	NA	NA	NA	NA	NA	NA	NA	NA
176	10.1016/s0378-1135(01)00437-0	NA	NA	NA	Salmonella enterica in reptiles of German and Austrian origin	Geue, L.; Löschner, U.	article	2002	original research	NA	1997-1998	bacteria	Salmonella	Salmonella enterica	NA	NA	NA	NA	companion animal	NA	Morelia spilota	positive	NA	NA	NA	NA	NA	NA	NA	NA	NA
176	10.1016/s0378-1135(01)00437-0	NA	NA	NA	Salmonella enterica in reptiles of German and Austrian origin	Geue, L.; Löschner, U.	article	2002	original research	NA	1997-1998	bacteria	Salmonella	Salmonella enterica	NA	NA	NA	NA	companion animal	NA	Morelia viridis	positive	NA	NA	NA	NA	NA	NA	NA	NA	NA
176	10.1016/s0378-1135(01)00437-0	NA	NA	NA	Salmonella enterica in reptiles of German and Austrian origin	Geue, L.; Löschner, U.	article	2002	original research	NA	1997-1998	bacteria	Salmonella	Salmonella enterica	NA	NA	NA	NA	companion animal	NA	Python molurus	positive	NA	NA	NA	NA	NA	NA	NA	NA	NA
176	10.1016/s0378-1135(01)00437-0	NA	NA	NA	Salmonella enterica in reptiles of German and Austrian origin	Geue, L.; Löschner, U.	article	2002	original research	NA	1997-1998	bacteria	Salmonella	Salmonella enterica	NA	NA	NA	NA	companion animal	NA	Brachylophus fasciatus	positive	NA	NA	NA	NA	NA	NA	NA	NA	NA
176	10.1016/s0378-1135(01)00437-0	NA	NA	NA	Salmonella enterica in reptiles of German and Austrian origin	Geue, L.; Löschner, U.	article	2002	original research	NA	1997-1998	bacteria	Salmonella	Salmonella enterica	NA	NA	NA	NA	companion animal	NA	Python regius	positive	NA	NA	NA	NA	NA	NA	NA	NA	NA
176	10.1016/s0378-1135(01)00437-0	NA	NA	NA	Salmonella enterica in reptiles of German and Austrian origin	Geue, L.; Löschner, U.	article	2002	original research	NA	1997-1998	bacteria	Salmonella	Salmonella enterica	NA	NA	NA	NA	companion animal	NA	Elaphe guttata	positive	NA	NA	NA	NA	NA	NA	NA	NA	NA
176	10.1016/s0378-1135(01)00437-0	NA	NA	NA	Salmonella enterica in reptiles of German and Austrian origin	Geue, L.; Löschner, U.	article	2002	original research	NA	1997-1998	bacteria	Salmonella	Salmonella enterica	NA	NA	NA	NA	companion animal	NA	Elaphe longissima	positive	NA	NA	NA	NA	NA	NA	NA	NA	NA
176	10.1016/s0378-1135(01)00437-0	NA	NA	NA	Salmonella enterica in reptiles of German and Austrian origin	Geue, L.; Löschner, U.	article	2002	original research	NA	1997-1998	bacteria	Salmonella	Salmonella enterica	NA	NA	NA	NA	companion animal	NA	Elaphe mandarina	positive	NA	NA	NA	NA	NA	NA	NA	NA	NA
176	10.1016/s0378-1135(01)00437-0	NA	NA	NA	Salmonella enterica in reptiles of German and Austrian origin	Geue, L.; Löschner, U.	article	2002	original research	NA	1997-1998	bacteria	Salmonella	Salmonella enterica	NA	NA	NA	NA	companion animal	NA	Elaphe vulpina	positive	NA	NA	NA	NA	NA	NA	NA	NA	NA
176	10.1016/s0378-1135(01)00437-0	NA	NA	NA	Salmonella enterica in reptiles of German and Austrian origin	Geue, L.; Löschner, U.	article	2002	original research	NA	1997-1998	bacteria	Salmonella	Salmonella enterica	NA	NA	NA	NA	companion animal	NA	Heterodon nasicus	positive	NA	NA	NA	NA	NA	NA	NA	NA	NA
176	10.1016/s0378-1135(01)00437-0	NA	NA	NA	Salmonella enterica in reptiles of German and Austrian origin	Geue, L.; Löschner, U.	article	2002	original research	NA	1997-1998	bacteria	Salmonella	Salmonella enterica	NA	NA	NA	NA	companion animal	NA	Lampropeltis mexicana	positive	NA	NA	NA	NA	NA	NA	NA	NA	NA
176	10.1016/s0378-1135(01)00437-0	NA	NA	NA	Salmonella enterica in reptiles of German and Austrian origin	Geue, L.; Löschner, U.	article	2002	original research	NA	1997-1998	bacteria	Salmonella	Salmonella enterica	NA	NA	NA	NA	companion animal	NA	Lampropeltis alterna	positive	NA	NA	NA	NA	NA	NA	NA	NA	NA
176	10.1016/s0378-1135(01)00437-0	NA	NA	NA	Salmonella enterica in reptiles of German and Austrian origin	Geue, L.; Löschner, U.	article	2002	original research	NA	1997-1998	bacteria	Salmonella	Salmonella enterica	NA	NA	NA	NA	companion animal	NA	Lampropeltis ruthveni	positive	NA	NA	NA	NA	NA	NA	NA	NA	NA
176	10.1016/s0378-1135(01)00437-0	NA	NA	NA	Salmonella enterica in reptiles of German and Austrian origin	Geue, L.; Löschner, U.	article	2002	original research	NA	1997-1998	bacteria	Salmonella	Salmonella enterica	NA	NA	NA	NA	companion animal	NA	Lampropeltis triangulum campbelli	positive	NA	NA	NA	NA	NA	NA	NA	NA	NA
176	10.1016/s0378-1135(01)00437-0	NA	NA	NA	Salmonella enterica in reptiles of German and Austrian origin	Geue, L.; Löschner, U.	article	2002	original research	NA	1997-1998	bacteria	Salmonella	Salmonella enterica	NA	NA	NA	NA	companion animal	NA	Lampropeltis triangulum hondurensis	positive	NA	NA	NA	NA	NA	NA	NA	NA	NA
176	10.1016/s0378-1135(01)00437-0	NA	NA	NA	Salmonella enterica in reptiles of German and Austrian origin	Geue, L.; Löschner, U.	article	2002	original research	NA	1997-1998	bacteria	Salmonella	Salmonella enterica	NA	NA	NA	NA	companion animal	NA	Lamprophis olivaceus	positive	NA	NA	NA	NA	NA	NA	NA	NA	NA
177	NA	NA	NA	NA	Studies on the seroprevalence of antibodies against Leptospira interrogans in hunters and wild boar from south-eastern Austria	Deutz, A.; Fuchs, K.; Schuller, W.; Müller, Maria; Kerbl, Ursula; Klement, Charlotte	article	2003	original research	south eastern Austria	2000-2001	bacteria	Leptospira	Leptospira	NA	NA	NA	NA	wildlife	wild boar	NA	seropositive	NA	NA	NA	NA	NA	NA	NA	NA	hunter
177	NA	NA	NA	NA	Studies on the seroprevalence of antibodies against Leptospira interrogans in hunters and wild boar from south-eastern Austria	Deutz, A.; Fuchs, K.; Schuller, W.; Müller, Maria; Kerbl, Ursula; Klement, Charlotte	article	2003	original research	south eastern Austria	2000-2001	bacteria	Leptospira	Leptospira interrogans	NA	NA	NA	NA	human	human	NA	seropositive	NA	NA	NA	NA	NA	NA	NA	NA	hunter
178	10.1128/JCM.40.7.2601-2605.2001	NA	NA	NA	Transmission of Campylobacter hyointestinalis from a pig to a human	Deutz, A.; Fuchs, K.; Schuller, W.; Müller, Maria; Kerbl, Ursula; Klement, Charlotte	article	2002	case study	NA	NA	bacteria	Campylobacter hyointestinalis	Campylobacter hyointestinalis	NA	NA	NA	NA	human	human	NA	positive	NA	NA	NA	NA	NA	NA	NA	NA	NA
178	10.1128/JCM.40.7.2601-2605.2002	NA	NA	NA	Transmission of Campylobacter hyointestinalis from a pig to a human	Deutz, A.; Fuchs, K.; Schuller, W.; Müller, Maria; Kerbl, Ursula; Klement, Charlotte	article	2002	case study	NA	NA	bacteria	Campylobacter	Campylobacter hyointestinalis, Campylobacter coli	NA	NA	NA	NA	livestock	pig	NA	positive	NA	NA	NA	NA	NA	NA	NA	NA	NA
179	NA	NA	NA	11467089	Importance of surveillance of tularemia natural foci in the known endemic area of Central Europe, 1991-1997	Guryčová, D.; Výrosteková, V.; Khanakah, G.; Kocianová, E.; Stanek, G.	article	2001	original research	NA	1994-1997	bacteria	Francisella tularensis	Francisella tularensis	tick	Dermacentor reticulatus	Dermacentor reticulatus	positive	NA	NA	NA	NA	NA	NA	NA	NA	NA	NA	NA	NA	NA
179	NA	NA	NA	11467089	Importance of surveillance of tularemia natural foci in the known endemic area of Central Europe, 1991-1997	Guryčová, D.; Výrosteková, V.; Khanakah, G.; Kocianová, E.; Stanek, G.	article	2001	original research	NA	1994-1997	bacteria	Francisella tularensis	Francisella tularensis	NA	NA	NA	NA	wildlife	NA	Apodemus flavicollis	positive	NA	NA	NA	NA	NA	NA	NA	NA	NA
179	NA	NA	NA	11467089	Importance of surveillance of tularemia natural foci in the known endemic area of Central Europe, 1991-1997	Guryčová, D.; Výrosteková, V.; Khanakah, G.; Kocianová, E.; Stanek, G.	article	2001	original research	NA	1994-1997	bacteria	Francisella tularensis	Francisella tularensis	NA	NA	NA	NA	wildlife	NA	Apodemus sylvaticus	positive	NA	NA	NA	NA	NA	NA	NA	NA	NA
179	NA	NA	NA	11467089	Importance of surveillance of tularemia natural foci in the known endemic area of Central Europe, 1991-1997	Guryčová, D.; Výrosteková, V.; Khanakah, G.; Kocianová, E.; Stanek, G.	article	2001	original research	NA	1994-1997	bacteria	Francisella tularensis	Francisella tularensis	NA	NA	NA	NA	wildlife	NA	Clethrionomys glareolus	positive	NA	NA	NA	NA	NA	NA	NA	NA	NA
179	NA	NA	NA	11467089	Importance of surveillance of tularemia natural foci in the known endemic area of Central Europe, 1991-1997	Guryčová, D.; Výrosteková, V.; Khanakah, G.; Kocianová, E.; Stanek, G.	article	2001	original research	NA	1994-1997	bacteria	Francisella tularensis	Francisella tularensis	NA	NA	NA	NA	wildlife	NA	Microtus arvalis	positive	NA	NA	NA	NA	NA	NA	NA	NA	NA
179	NA	NA	NA	11467089	Importance of surveillance of tularemia natural foci in the known endemic area of Central Europe, 1991-1997	Guryčová, D.; Výrosteková, V.; Khanakah, G.; Kocianová, E.; Stanek, G.	article	2001	original research	NA	1994-1997	bacteria	Francisella tularensis	Francisella tularensis	NA	NA	NA	NA	wildlife	NA	Sorex araneus	positive	NA	NA	NA	NA	NA	NA	NA	NA	NA
180	10.1056/NEJM200009073431013	NA	NA	NA	Echinococcosis — An Emerging Disease in Farmers	Auer, Herbert; Nowotny, Norbert; Deutz, Armin; Fuchs, Klemens	article	2000	original research	ST	NA	parasite	Echinococcus	Echinococcus	NA	NA	NA	NA	human	human	NA	seropositive	NA	NA	NA	NA	NA	NA	NA	NA	farmer
181	NA	NA	0049-3864	NA	Prevalence of tularaemia and brucellosis in European brown hares (Lepus europaeus) and red foxes (Vulpes vulpes) in Austria	Hoflechner-Poltl, A.; Hofer, E.; Awad-Masalmeh, M.; Muller, M.; Steineck, T.	article	2000	original research	NA	1997-1998	bacteria	Francisella tularensis	Francisella tularensis	NA	NA	NA	NA	wildlife	european brown hare	Lepus europaeus	seropositive and positive	NA	NA	NA	NA	NA	NA	NA	NA	NA
181	NA	NA	0049-3864	NA	Prevalence of tularaemia and brucellosis in European brown hares (Lepus europaeus) and red foxes (Vulpes vulpes) in Austria	Hoflechner-Poltl, A.; Hofer, E.; Awad-Masalmeh, M.; Muller, M.; Steineck, T.	article	2000	original research	NA	1997-1998	bacteria	Francisella tularensis	Francisella tularensis	NA	NA	NA	NA	wildlife	red fox	Vulpes vulpes	seropositive and positive	NA	NA	NA	NA	NA	NA	NA	NA	NA
181	NA	NA	0049-3864	NA	Prevalence of tularaemia and brucellosis in European brown hares (Lepus europaeus) and red foxes (Vulpes vulpes) in Austria	Hoflechner-Poltl, A.; Hofer, E.; Awad-Masalmeh, M.; Muller, M.; Steineck, T.	article	2000	original research	NA	1997-1998	bacteria	Brucella suis biovar 2	Brucella suis biovar 2	NA	NA	NA	NA	wildlife	european brown hare	Lepus europaeus	seropositive and positive	NA	NA	NA	NA	NA	NA	NA	NA	NA
181	NA	NA	0049-3864	NA	Prevalence of tularaemia and brucellosis in European brown hares (Lepus europaeus) and red foxes (Vulpes vulpes) in Austria	Hoflechner-Poltl, A.; Hofer, E.; Awad-Masalmeh, M.; Muller, M.; Steineck, T.	article	2000	original research	NA	1997-1998	bacteria	Brucella suis biovar 3	Brucella suis biovar 3	NA	NA	NA	NA	wildlife	red fox	Vulpes vulpes	seropositive and positive	NA	NA	NA	NA	NA	NA	NA	NA	NA
182	NA	NA	10.1007/s150100050059	NA	Visceral manifestation of cat scratch disease in children. A consequence of altered immunological state?	Kahr, A.; Kerbl, R.; Gschwandtner, K.; Heinzl, B.; Lackner, H.; Schwinger, W.; Stünzner, D.; Lindbichler, F.; Urban, E. C.	article	2000	case study	NA	NA	bacteria	Bartonella henselae	Bartonella henselae	NA	NA	NA	NA	human	human	NA	seropositive and positive	NA	NA	NA	NA	NA	NA	NA	NA	NA
182	NA	NA	10.1007/s150100050059	NA	Visceral manifestation of cat scratch disease in children. A consequence of altered immunological state?	Kahr, A.; Kerbl, R.; Gschwandtner, K.; Heinzl, B.; Lackner, H.; Schwinger, W.; Stünzner, D.; Lindbichler, F.; Urban, E. C.	article	2000	case study	NA	NA	bacteria	Listeria monocytogenes	Listeria monocytogenes	NA	NA	NA	NA	human	human	NA	seropositive	NA	NA	NA	NA	NA	NA	NA	NA	NA
183	10.1093/oxfordjournals.aje.a009388	NA	NA	NA	Domestic pets as risk factors for alveolar hydatid disease in Austria	Kreidl, P.; Allerberger, F.; Judmaier, G.; Auer, H.; Aspöck, H.; Hall, A. J.	article	1998	original research	VO,TY	1967-1997	parasite	Echinococcus	Echinococcus	NA	NA	NA	NA	human	human	NA	seropositive and positive	NA	NA	NA	NA	NA	NA	NA	NA	farmer, hunter
184	10.1086/517120	NA	NA	NA	Unusual Route of Transmission for Brucella abortus	Thalhammer, F.; Eberl, G.; Kopetzki-Kogler, U.	article	1998	case study	NA	NA	bacteria	Brucella melitensis	Brucella melitensis	NA	NA	NA	NA	human	human	NA	seropositive and positive	NA	NA	goat	raw cheese	NA	possible	Syria	NA	NA
185	NA	NA	0043-535X	NA	Detection of Tularemia in European brown hares (Lepus europaeus) in Austria	Hofer, E.; Schildorfer, H.; Flatscher, J.; Müller, M.	article	1997	original research	NA	1994-1996	bacteria	Francisella tularensis	Francisella tularensis	NA	NA	NA	NA	wildlife	european brown hare	Lepus europaeus	seropositive and positive	NA	NA	NA	NA	NA	NA	NA	NA	NA
186	10.1086/517337	NA	NA	NA	Prevalence of Swine Influenza and Other Viral, Bacterial, and Parasitic Zoonoses in Veterinarians	Nowotny, Norbert; Deutz, Armin; Fuchs, Klemens; Schuller, Walter; Hinterdorfer, Friedrich; Auer, Herbert; Aspöck, Horst	article	1997	original research	ST	1995	virus	Parainfluenza virus type 3	Parainfluenza virus type 4	NA	NA	NA	NA	human	human	NA	seropositive	NA	NA	NA	NA	NA	NA	NA	NA	veterinarian, swine veterinarian
186	10.1086/517337	NA	NA	NA	Prevalence of Swine Influenza and Other Viral, Bacterial, and Parasitic Zoonoses in Veterinarians	Nowotny, Norbert; Deutz, Armin; Fuchs, Klemens; Schuller, Walter; Hinterdorfer, Friedrich; Auer, Herbert; Aspöck, Horst	article	1997	original research	ST	1995	virus	Respiratory syncytial virus	Respiratory syncytial virus	NA	NA	NA	NA	human	human	NA	seropositive	NA	NA	NA	NA	NA	NA	NA	NA	veterinarian
186	10.1086/517337	NA	NA	NA	Prevalence of Swine Influenza and Other Viral, Bacterial, and Parasitic Zoonoses in Veterinarians	Nowotny, Norbert; Deutz, Armin; Fuchs, Klemens; Schuller, Walter; Hinterdorfer, Friedrich; Auer, Herbert; Aspöck, Horst	article	1997	original research	ST	1995	virus	H1N1	H1N2	NA	NA	NA	NA	human	human	NA	seropositive	NA	NA	NA	NA	NA	NA	NA	NA	veterinarian
186	10.1086/517337	NA	NA	NA	Prevalence of Swine Influenza and Other Viral, Bacterial, and Parasitic Zoonoses in Veterinarians	Nowotny, Norbert; Deutz, Armin; Fuchs, Klemens; Schuller, Walter; Hinterdorfer, Friedrich; Auer, Herbert; Aspöck, Horst	article	1997	original research	ST	1995	virus	Encephalomyocarditis virus	Encephalomyocarditis virus	NA	NA	NA	NA	human	human	NA	seropositive	NA	NA	NA	NA	NA	NA	NA	NA	veterinarian
186	10.1086/517337	NA	NA	NA	Prevalence of Swine Influenza and Other Viral, Bacterial, and Parasitic Zoonoses in Veterinarians	Nowotny, Norbert; Deutz, Armin; Fuchs, Klemens; Schuller, Walter; Hinterdorfer, Friedrich; Auer, Herbert; Aspöck, Horst	article	1997	original research	ST	1995	virus	Equine rhinitis virus serotype 1	Equine rhinitis virus serotype 1	NA	NA	NA	NA	human	human	NA	seropositive	NA	NA	NA	NA	NA	NA	NA	NA	veterinarian
186	10.1086/517337	NA	NA	NA	Prevalence of Swine Influenza and Other Viral, Bacterial, and Parasitic Zoonoses in Veterinarians	Nowotny, Norbert; Deutz, Armin; Fuchs, Klemens; Schuller, Walter; Hinterdorfer, Friedrich; Auer, Herbert; Aspöck, Horst	article	1997	original research	ST	1995	virus	Puumala hantavirus	Puumala hantavirus	NA	NA	NA	NA	human	human	NA	negative	NA	NA	NA	NA	NA	NA	NA	NA	veterinarian
186	10.1086/517337	NA	NA	NA	Prevalence of Swine Influenza and Other Viral, Bacterial, and Parasitic Zoonoses in Veterinarians	Nowotny, Norbert; Deutz, Armin; Fuchs, Klemens; Schuller, Walter; Hinterdorfer, Friedrich; Auer, Herbert; Aspöck, Horst	article	1997	original research	ST	1995	virus	Borna disease virus	Borna disease virus	NA	NA	NA	NA	human	human	NA	negative	NA	NA	NA	NA	NA	NA	NA	NA	veterinarian
186	10.1086/517337	NA	NA	NA	Prevalence of Swine Influenza and Other Viral, Bacterial, and Parasitic Zoonoses in Veterinarians	Nowotny, Norbert; Deutz, Armin; Fuchs, Klemens; Schuller, Walter; Hinterdorfer, Friedrich; Auer, Herbert; Aspöck, Horst	article	1997	original research	ST	1995	bacteria	Rochalimaea henselae	Rochalimaea henselae	NA	NA	NA	NA	human	human	NA	seropositive	NA	NA	NA	NA	NA	NA	NA	NA	veterinarian
186	10.1086/517337	NA	NA	NA	Prevalence of Swine Influenza and Other Viral, Bacterial, and Parasitic Zoonoses in Veterinarians	Nowotny, Norbert; Deutz, Armin; Fuchs, Klemens; Schuller, Walter; Hinterdorfer, Friedrich; Auer, Herbert; Aspöck, Horst	article	1997	original research	ST	1995	bacteria	Chlamydia psittaci	Chlamydia psittaci	NA	NA	NA	NA	human	human	NA	seropositive	NA	NA	NA	NA	NA	NA	NA	NA	veterinarian
186	10.1086/517337	NA	NA	NA	Prevalence of Swine Influenza and Other Viral, Bacterial, and Parasitic Zoonoses in Veterinarians	Nowotny, Norbert; Deutz, Armin; Fuchs, Klemens; Schuller, Walter; Hinterdorfer, Friedrich; Auer, Herbert; Aspöck, Horst	article	1997	original research	ST	1995	bacteria	Coxiella burnetii	Coxiella burnetii	NA	NA	NA	NA	human	human	NA	seropositive	NA	NA	NA	NA	NA	NA	NA	NA	veterinarian
186	10.1086/517337	NA	NA	NA	Prevalence of Swine Influenza and Other Viral, Bacterial, and Parasitic Zoonoses in Veterinarians	Nowotny, Norbert; Deutz, Armin; Fuchs, Klemens; Schuller, Walter; Hinterdorfer, Friedrich; Auer, Herbert; Aspöck, Horst	article	1997	original research	ST	1995	bacteria	Borrelia burgdorferi	Borrelia burgdorferi	NA	NA	NA	NA	human	human	NA	seropositive	NA	NA	NA	NA	NA	NA	NA	NA	veterinarian
186	10.1086/517337	NA	NA	NA	Prevalence of Swine Influenza and Other Viral, Bacterial, and Parasitic Zoonoses in Veterinarians	Nowotny, Norbert; Deutz, Armin; Fuchs, Klemens; Schuller, Walter; Hinterdorfer, Friedrich; Auer, Herbert; Aspöck, Horst	article	1997	original research	ST	1995	bacteria	Leptospira	Leptospira	NA	NA	NA	NA	human	human	NA	seropositive	NA	NA	NA	NA	NA	NA	NA	NA	veterinarian
186	10.1086/517337	NA	NA	NA	Prevalence of Swine Influenza and Other Viral, Bacterial, and Parasitic Zoonoses in Veterinarians	Nowotny, Norbert; Deutz, Armin; Fuchs, Klemens; Schuller, Walter; Hinterdorfer, Friedrich; Auer, Herbert; Aspöck, Horst	article	1997	original research	ST	1995	bacteria	Brucella	Brucella	NA	NA	NA	NA	human	human	NA	negative	NA	NA	NA	NA	NA	NA	NA	NA	veterinarian
186	10.1086/517337	NA	NA	NA	Prevalence of Swine Influenza and Other Viral, Bacterial, and Parasitic Zoonoses in Veterinarians	Nowotny, Norbert; Deutz, Armin; Fuchs, Klemens; Schuller, Walter; Hinterdorfer, Friedrich; Auer, Herbert; Aspöck, Horst	article	1997	original research	ST	1995	bacteria	Francisella tularensis	Francisella tularensis	NA	NA	NA	NA	human	human	NA	negative	NA	NA	NA	NA	NA	NA	NA	NA	veterinarian
186	10.1086/517337	NA	NA	NA	Prevalence of Swine Influenza and Other Viral, Bacterial, and Parasitic Zoonoses in Veterinarians	Nowotny, Norbert; Deutz, Armin; Fuchs, Klemens; Schuller, Walter; Hinterdorfer, Friedrich; Auer, Herbert; Aspöck, Horst	article	1997	original research	ST	1995	parasite	Toxoplasma gondii	Toxoplasma gondii	NA	NA	NA	NA	human	human	NA	seropositive	NA	NA	NA	NA	NA	NA	NA	NA	veterinarian
186	10.1086/517337	NA	NA	NA	Prevalence of Swine Influenza and Other Viral, Bacterial, and Parasitic Zoonoses in Veterinarians	Nowotny, Norbert; Deutz, Armin; Fuchs, Klemens; Schuller, Walter; Hinterdorfer, Friedrich; Auer, Herbert; Aspöck, Horst	article	1997	original research	ST	1995	parasite	Toxocara	Toxocara canis, Toxocara cati	NA	NA	NA	NA	human	human	NA	seropositive	NA	NA	NA	NA	NA	NA	NA	NA	veterinarian
186	10.1086/517337	NA	NA	NA	Prevalence of Swine Influenza and Other Viral, Bacterial, and Parasitic Zoonoses in Veterinarians	Nowotny, Norbert; Deutz, Armin; Fuchs, Klemens; Schuller, Walter; Hinterdorfer, Friedrich; Auer, Herbert; Aspöck, Horst	article	1997	original research	ST	1995	parasite	Ascaris suum	Ascaris suum	NA	NA	NA	NA	human	human	NA	seropositive	NA	NA	NA	NA	NA	NA	NA	NA	veterinarian
186	10.1086/517337	NA	NA	NA	Prevalence of Swine Influenza and Other Viral, Bacterial, and Parasitic Zoonoses in Veterinarians	Nowotny, Norbert; Deutz, Armin; Fuchs, Klemens; Schuller, Walter; Hinterdorfer, Friedrich; Auer, Herbert; Aspöck, Horst	article	1997	original research	ST	1995	parasite	Trichinella spiralis	Trichinella spiralis	NA	NA	NA	NA	human	human	NA	seropositive	NA	NA	NA	NA	NA	NA	NA	NA	veterinarian
186	10.1086/517337	NA	NA	NA	Prevalence of Swine Influenza and Other Viral, Bacterial, and Parasitic Zoonoses in Veterinarians	Nowotny, Norbert; Deutz, Armin; Fuchs, Klemens; Schuller, Walter; Hinterdorfer, Friedrich; Auer, Herbert; Aspöck, Horst	article	1997	original research	ST	1995	parasite	Taenia solium	Taenia solium	NA	NA	NA	NA	human	human	NA	negative	NA	NA	NA	NA	NA	NA	NA	NA	veterinarian
186	10.1086/517337	NA	NA	NA	Prevalence of Swine Influenza and Other Viral, Bacterial, and Parasitic Zoonoses in Veterinarians	Nowotny, Norbert; Deutz, Armin; Fuchs, Klemens; Schuller, Walter; Hinterdorfer, Friedrich; Auer, Herbert; Aspöck, Horst	article	1997	original research	ST	1995	parasite	Echinococcus multilocularis	Echinococcus multilocularis	NA	NA	NA	NA	human	human	NA	negative	NA	NA	NA	NA	NA	NA	NA	NA	veterinarian
186	10.1086/517337	NA	NA	NA	Prevalence of Swine Influenza and Other Viral, Bacterial, and Parasitic Zoonoses in Veterinarians	Nowotny, Norbert; Deutz, Armin; Fuchs, Klemens; Schuller, Walter; Hinterdorfer, Friedrich; Auer, Herbert; Aspöck, Horst	article	1997	original research	ST	1995	parasite	Echinococcus granulosus	Echinococcus granulosus	NA	NA	NA	NA	human	human	NA	negative	NA	NA	NA	NA	NA	NA	NA	NA	veterinarian
186	10.1086/517337	NA	NA	NA	Prevalence of Swine Influenza and Other Viral, Bacterial, and Parasitic Zoonoses in Veterinarians	Nowotny, Norbert; Deutz, Armin; Fuchs, Klemens; Schuller, Walter; Hinterdorfer, Friedrich; Auer, Herbert; Aspöck, Horst	article	1997	original research	ST	1995	parasite	Babesia divergens	Babesia divergens	NA	NA	NA	NA	human	human	NA	negative	NA	NA	NA	NA	NA	NA	NA	NA	veterinarian
186	10.1086/517337	NA	NA	NA	Prevalence of Swine Influenza and Other Viral, Bacterial, and Parasitic Zoonoses in Veterinarians	Nowotny, Norbert; Deutz, Armin; Fuchs, Klemens; Schuller, Walter; Hinterdorfer, Friedrich; Auer, Herbert; Aspöck, Horst	article	1997	original research	ST	1995	parasite	Fasciola hepatica	Fasciola hepatica	NA	NA	NA	NA	human	human	NA	negative	NA	NA	NA	NA	NA	NA	NA	NA	veterinarian
188	NA	NA	NA	9005680	Cryptosporidia-associated gastroenteritis: Epidemiologic investigation in children from Tyrol and Vorarlberg	Lederer, W.; Allerberger, F.; Dierich, M. P.	article	1996	original research	TY, VO	1996	parasite	Cryptosporidium parvum	Cryptosporidium parvum	NA	NA	NA	NA	human	human	NA	positive	NA	NA	NA	NA	NA	NA	NA	NA	NA
188	NA	NA	NA	9005680	Cryptosporidia-associated gastroenteritis: Epidemiologic investigation in children from Tyrol and Vorarlberg	Lederer, W.; Allerberger, F.; Dierich, M. P.	article	1996	original research	TY, VO	1996	parasite	Cryptosporidium parvum	Cryptosporidium parvum	NA	NA	NA	NA	livestock	cattle	NA	positive	NA	NA	NA	NA	NA	NA	NA	NA	NA
190	NA	NA	0005-9366	NA	On the estimation of E. multilocularis in Styrian foxes using biometrical methods	Deutz, A.; Fuchs, K.; Lassnig, H.; Hinterdorfer, F.	article	1995	original research	ST	NA	parasite	Echinococcus multilocularis	Echinococcus multilocularis	NA	NA	NA	NA	wildlife	fox	NA	positive	NA	NA	NA	NA	NA	NA	NA	NA	NA
191	NA	NA	NA	8165814	Dipylidium caninum, a rare parasite of man (case report)	Brandstetter, W.; Auer, H.	article	1994	case study	UA	NA	parasite	Dipylidium caninum	Dipylidium caninum	NA	NA	NA	NA	human	human	NA	positive	NA	NA	NA	NA	NA	NA	NA	NA	NA
192	NA	NA	NA	2744467	Serological investigations of the hedgehog (Erinaceus europaeus) in Styria	Sixl, W.; Kock, M.; Withalm, H.; STUNZNER, D.	article	1989	original research	ST	1975-1982	bacteria	Rickettsia	Rickettsia	NA	NA	NA	NA	wildlife	hedgehog	Erinaceus europaeus	positive	NA	NA	NA	NA	NA	NA	NA	NA	NA
192	NA	NA	NA	2744467	Serological investigations of the hedgehog (Erinaceus europaeus) in Styria	Sixl, W.; Kock, M.; Withalm, H.; STUNZNER, D.	article	1989	original research	ST	1975-1982	bacteria	Coxiella burnetii	Coxiella burnetii	NA	NA	NA	NA	wildlife	hedgehog	Erinaceus europaeus	positive	NA	NA	NA	NA	NA	NA	NA	NA	NA
192	NA	NA	NA	2744467	Serological investigations of the hedgehog (Erinaceus europaeus) in Styria	Sixl, W.; Kock, M.; Withalm, H.; STUNZNER, D.	article	1989	original research	ST	1975-1982	bacteria	Chlamydia psittaci	Chlamydia psittaci	NA	NA	NA	NA	wildlife	hedgehog	Erinaceus europaeus	positive	NA	NA	NA	NA	NA	NA	NA	NA	NA
192	NA	NA	NA	2744467	Serological investigations of the hedgehog (Erinaceus europaeus) in Styria	Sixl, W.; Kock, M.; Withalm, H.; STUNZNER, D.	article	1989	original research	ST	1975-1982	parasite	Toxoplasma gondii	Toxoplasma gondii	NA	NA	NA	NA	wildlife	hedgehog	Erinaceus europaeus	positive	NA	NA	NA	NA	NA	NA	NA	NA	NA
192	NA	NA	NA	2744467	Serological investigations of the hedgehog (Erinaceus europaeus) in Styria	Sixl, W.; Kock, M.; Withalm, H.; STUNZNER, D.	article	1989	original research	ST	1975-1982	bacteria	Listeria	Listeria	NA	NA	NA	NA	wildlife	hedgehog	Erinaceus europaeus	positive	NA	NA	NA	NA	NA	NA	NA	NA	NA
192	NA	NA	NA	2744467	Serological investigations of the hedgehog (Erinaceus europaeus) in Styria	Sixl, W.; Kock, M.; Withalm, H.; STUNZNER, D.	article	1989	original research	ST	1975-1982	virus	Adenovirus	Adenovirus	NA	NA	NA	NA	wildlife	hedgehog	Erinaceus europaeus	positive	NA	NA	NA	NA	NA	NA	NA	NA	NA
192	NA	NA	NA	2744467	Serological investigations of the hedgehog (Erinaceus europaeus) in Styria	Sixl, W.; Kock, M.; Withalm, H.; STUNZNER, D.	article	1989	original research	ST	1975-1982	virus	Herpesvirus	Herpesvirus	NA	NA	NA	NA	wildlife	hedgehog	Erinaceus europaeus	positive	NA	NA	NA	NA	NA	NA	NA	NA	NA
194	10.1007/BF00927850	NA	NA	NA	On Cheyletiella infestation in domestic cats (author's transl)	Pfeiffer, H.	article	1979	case study	LA	NA	parasite	Cheyletiella mite	Cheyletiella mite	NA	NA	NA	NA	companion animal	cat	NA	positive	NA	NA	NA	NA	NA	NA	NA	NA	NA
194	10.1007/BF00927850	NA	NA	NA	On Cheyletiella infestation in domestic cats (author's transl)	Pfeiffer, H.	article	1979	case study	LA	NA	parasite	Cheyletiella mite	Cheyletiella mite	NA	NA	NA	NA	human	human	NA	positive	NA	NA	NA	NA	NA	NA	NA	NA	NA
196	NA	NA	NA	946920	Tests for anthropozoonoses in sera of farmers in Eastern Austria. I. Communication	Sixl, W.; STUNZNER, D.; Withalm, H.	article	1976	original research	B	NA	bacteria	Listeria	Listeria	NA	NA	NA	NA	human	human	NA	seropositive	NA	NA	NA	NA	NA	NA	NA	NA	NA
196	NA	NA	NA	946920	Tests for anthropozoonoses in sera of farmers in Eastern Austria. I. Communication	Sixl, W.; STUNZNER, D.; Withalm, H.	article	1976	original research	B	NA	bacteria	Francisella tularensis	Francisella tularensis	NA	NA	NA	NA	human	human	NA	seropositive	NA	NA	NA	NA	NA	NA	NA	NA	NA
196	NA	NA	NA	946920	Tests for anthropozoonoses in sera of farmers in Eastern Austria. I. Communication	Sixl, W.; STUNZNER, D.; Withalm, H.	article	1976	original research	B	NA	bacteria	Leptospira	Leptospira	NA	NA	NA	NA	human	human	NA	seropositive	NA	NA	NA	NA	NA	NA	NA	NA	NA
196	NA	NA	NA	946920	Tests for anthropozoonoses in sera of farmers in Eastern Austria. I. Communication	Sixl, W.; STUNZNER, D.; Withalm, H.	article	1976	original research	B	NA	bacteria	Chlamydia psittaci	Chlamydia psittaci	NA	NA	NA	NA	human	human	NA	seropositive	NA	NA	NA	NA	NA	NA	NA	NA	NA
196	NA	NA	NA	946920	Tests for anthropozoonoses in sera of farmers in Eastern Austria. I. Communication	Sixl, W.; STUNZNER, D.; Withalm, H.	article	1976	original research	B	NA	bacteria	Coxiella burnetii	Coxiella burnetii	NA	NA	NA	NA	human	human	NA	seropositive	NA	NA	NA	NA	NA	NA	NA	NA	NA
196	NA	NA	NA	946920	Tests for anthropozoonoses in sera of farmers in Eastern Austria. I. Communication	Sixl, W.; STUNZNER, D.; Withalm, H.	article	1976	original research	B	NA	bacteria	Rickettsia	Rickettsia	NA	NA	NA	NA	human	human	NA	seropositive	NA	NA	NA	NA	NA	NA	NA	NA	NA
196	NA	NA	NA	946920	Tests for anthropozoonoses in sera of farmers in Eastern Austria. I. Communication	Sixl, W.; STUNZNER, D.; Withalm, H.	article	1976	original research	B	NA	bacteria	Mycoplasma	Mycoplasma	NA	NA	NA	NA	human	human	NA	seropositive	NA	NA	NA	NA	NA	NA	NA	NA	NA
196	NA	NA	NA	946920	Tests for anthropozoonoses in sera of farmers in Eastern Austria. I. Communication	Sixl, W.; STUNZNER, D.; Withalm, H.	article	1976	original research	B	NA	virus	Sindbis virus	Sindbis virus	NA	NA	NA	NA	human	human	NA	seropositive	NA	NA	NA	NA	NA	NA	NA	NA	NA
196	NA	NA	NA	946920	Tests for anthropozoonoses in sera of farmers in Eastern Austria. I. Communication	Sixl, W.; STUNZNER, D.; Withalm, H.	article	1976	original research	B	NA	virus	West Nile virus	West Nile virus	NA	NA	NA	NA	human	human	NA	seropositive	NA	NA	NA	NA	NA	NA	NA	NA	NA
196	NA	NA	NA	946920	Tests for anthropozoonoses in sera of farmers in Eastern Austria. I. Communication	Sixl, W.; STUNZNER, D.; Withalm, H.	article	1976	original research	B	NA	virus	Tick-borne encephalitis virus	Tick-borne encephalitis virus	NA	NA	NA	NA	human	human	NA	seropositive	NA	NA	NA	NA	NA	NA	NA	NA	NA
199	NA	https://permalink.obvsg.at/UVW/AC09448363	NA	NA	Abortuserreger beim Rind, Retrospektive Studie am Untersuchungsmaterial des IVET Mödling 2003-2008	Gobiet, Raphael	thesis	2011	original research	AUT	2003-2008	bacteria	Leptospira	Leptospira	NA	NA	NA	NA	livestock	cattle	NA	positive	NA	NA	NA	NA	NA	NA	NA	NA	NA
199	NA	https://permalink.obvsg.at/UVW/AC09448363	NA	NA	Abortuserreger beim Rind, Retrospektive Studie am Untersuchungsmaterial des IVET Mödling 2003-2008	Gobiet, Raphael	thesis	2011	original research	AUT	2003-2008	bacteria	Listeria	Listeria	NA	NA	NA	NA	livestock	cattle	NA	positive	NA	NA	NA	NA	NA	NA	NA	NA	NA
199	NA	https://permalink.obvsg.at/UVW/AC09448363	NA	NA	Abortuserreger beim Rind, Retrospektive Studie am Untersuchungsmaterial des IVET Mödling 2003-2008	Gobiet, Raphael	thesis	2011	original research	AUT	2003-2008	bacteria	Escherichia coli	Escherichia coli	NA	NA	NA	NA	livestock	cattle	NA	positive	NA	NA	NA	NA	NA	NA	NA	NA	NA
199	NA	https://permalink.obvsg.at/UVW/AC09448363	NA	NA	Abortuserreger beim Rind, Retrospektive Studie am Untersuchungsmaterial des IVET Mödling 2003-2008	Gobiet, Raphael	thesis	2011	original research	AUT	2003-2008	bacteria	Coxiella burnetii	Coxiella burnetii	NA	NA	NA	NA	livestock	cattle	NA	positive	NA	NA	NA	NA	NA	NA	NA	NA	NA
199	NA	https://permalink.obvsg.at/UVW/AC09448363	NA	NA	Abortuserreger beim Rind, Retrospektive Studie am Untersuchungsmaterial des IVET Mödling 2003-2008	Gobiet, Raphael	thesis	2011	original research	AUT	2003-2008	bacteria	Salmonella	Salmonella	NA	NA	NA	NA	livestock	cattle	NA	positive	NA	NA	NA	NA	NA	NA	NA	NA	NA
199	NA	https://permalink.obvsg.at/UVW/AC09448363	NA	NA	Abortuserreger beim Rind, Retrospektive Studie am Untersuchungsmaterial des IVET Mödling 2003-2008	Gobiet, Raphael	thesis	2011	original research	AUT	2003-2008	bacteria	Staphylococcus	Staphylococcus	NA	NA	NA	NA	livestock	cattle	NA	positive	NA	NA	NA	NA	NA	NA	NA	NA	NA
199	NA	https://permalink.obvsg.at/UVW/AC09448363	NA	NA	Abortuserreger beim Rind, Retrospektive Studie am Untersuchungsmaterial des IVET Mödling 2003-2008	Gobiet, Raphael	thesis	2011	original research	AUT	2003-2008	bacteria	Chlamydia	Chlamydia	NA	NA	NA	NA	livestock	cattle	NA	positive	NA	NA	NA	NA	NA	NA	NA	NA	NA
199	NA	https://permalink.obvsg.at/UVW/AC09448363	NA	NA	Abortuserreger beim Rind, Retrospektive Studie am Untersuchungsmaterial des IVET Mödling 2003-2008	Gobiet, Raphael	thesis	2011	original research	AUT	2003-2008	bacteria	Mycoplasma	Mycoplasma	NA	NA	NA	NA	livestock	cattle	NA	positive	NA	NA	NA	NA	NA	NA	NA	NA	NA
200	NA	https://permalink.obvsg.at/UVW/AC07942462	NA	NA	Aktives und passives Surveillance auf HPAI in Österreich seit 2002 : eine Zusammenfassung und Aufarbeitung der Ergebnisse in Österreich von 2002 bis 2008	Ehrlinger, Michaela	thesis	2009	original research	AUT	2002-2008	virus	Influenza A virus	Influenza A virus	NA	NA	NA	NA	livestock	chicken	NA	negative	NA	NA	NA	NA	NA	NA	NA	NA	NA
200	NA	https://permalink.obvsg.at/UVW/AC07942462	NA	NA	Aktives und passives Surveillance auf HPAI in Österreich seit 2002 : eine Zusammenfassung und Aufarbeitung der Ergebnisse in Österreich von 2002 bis 2008	Ehrlinger, Michaela	thesis	2009	original research	AUT	2002-2008	virus	Influenza A virus	Influenza A virus	NA	NA	NA	NA	livestock	turkey	NA	negative	NA	NA	NA	NA	NA	NA	NA	NA	NA
200	NA	https://permalink.obvsg.at/UVW/AC07942462	NA	NA	Aktives und passives Surveillance auf HPAI in Österreich seit 2002 : eine Zusammenfassung und Aufarbeitung der Ergebnisse in Österreich von 2002 bis 2008	Ehrlinger, Michaela	thesis	2009	original research	AUT	2002-2008	virus	Influenza A virus	Influenza A virus	NA	NA	NA	NA	livestock	duck	NA	negative	NA	NA	NA	NA	NA	NA	NA	NA	NA
200	NA	https://permalink.obvsg.at/UVW/AC07942462	NA	NA	Aktives und passives Surveillance auf HPAI in Österreich seit 2002 : eine Zusammenfassung und Aufarbeitung der Ergebnisse in Österreich von 2002 bis 2008	Ehrlinger, Michaela	thesis	2009	original research	LA	2002-2008	virus	Influenza A virus	Influenza A virus	NA	NA	NA	NA	livestock	goose	NA	negative	NA	NA	NA	NA	NA	NA	NA	NA	NA
200	NA	https://permalink.obvsg.at/UVW/AC07942462	NA	NA	Aktives und passives Surveillance auf HPAI in Österreich seit 2002 : eine Zusammenfassung und Aufarbeitung der Ergebnisse in Österreich von 2002 bis 2008	Ehrlinger, Michaela	thesis	2009	original research	LA	2002-2008	virus	Influenza A virus	Influenza A virus	NA	NA	NA	NA	livestock	ostrich	NA	negative	NA	NA	NA	NA	NA	NA	NA	NA	NA
200	NA	https://permalink.obvsg.at/UVW/AC07942462	NA	NA	Aktives und passives Surveillance auf HPAI in Österreich seit 2002 : eine Zusammenfassung und Aufarbeitung der Ergebnisse in Österreich von 2002 bis 2008	Ehrlinger, Michaela	thesis	2009	original research	ST	2006	virus	Influenza A virus	Influenza A virus	NA	NA	NA	NA	wildlife	swan	NA	positive	NA	NA	NA	NA	NA	NA	NA	NA	NA
200	NA	https://permalink.obvsg.at/UVW/AC07942462	NA	NA	Aktives und passives Surveillance auf HPAI in Österreich seit 2002 : eine Zusammenfassung und Aufarbeitung der Ergebnisse in Österreich von 2002 bis 2008	Ehrlinger, Michaela	thesis	2009	original research	NA	2006	virus	Influenza A virus	Influenza A virus	NA	NA	NA	NA	wildlife	duck	NA	positive	NA	NA	NA	NA	NA	NA	NA	NA	NA
200	NA	https://permalink.obvsg.at/UVW/AC07942462	NA	NA	Aktives und passives Surveillance auf HPAI in Österreich seit 2002 : eine Zusammenfassung und Aufarbeitung der Ergebnisse in Österreich von 2002 bis 2008	Ehrlinger, Michaela	thesis	2009	original research	NA	2006	virus	Influenza A virus	Influenza A virus	NA	NA	NA	NA	wildlife	goose	NA	positive	NA	NA	NA	NA	NA	NA	NA	NA	NA
200	NA	https://permalink.obvsg.at/UVW/AC07942462	NA	NA	Aktives und passives Surveillance auf HPAI in Österreich seit 2002 : eine Zusammenfassung und Aufarbeitung der Ergebnisse in Österreich von 2002 bis 2008	Ehrlinger, Michaela	thesis	2009	original research	NA	2006	virus	Influenza A virus	Influenza A virus	NA	NA	NA	NA	wildlife	coot	NA	positive	NA	NA	NA	NA	NA	NA	NA	NA	NA
200	NA	https://permalink.obvsg.at/UVW/AC07942462	NA	NA	Aktives und passives Surveillance auf HPAI in Österreich seit 2002 : eine Zusammenfassung und Aufarbeitung der Ergebnisse in Österreich von 2002 bis 2008	Ehrlinger, Michaela	thesis	2009	original research	NA	2006	virus	Influenza A virus	Influenza A virus	NA	NA	NA	NA	wildlife	heron	NA	positive	NA	NA	NA	NA	NA	NA	NA	NA	NA
200	NA	https://permalink.obvsg.at/UVW/AC07942462	NA	NA	Aktives und passives Surveillance auf HPAI in Österreich seit 2002 : eine Zusammenfassung und Aufarbeitung der Ergebnisse in Österreich von 2002 bis 2008	Ehrlinger, Michaela	thesis	2009	original research	NA	2006	virus	Influenza A virus	Influenza A virus	NA	NA	NA	NA	livestock	chicken	NA	positive	NA	NA	NA	NA	NA	NA	NA	NA	NA
202	NA	https://permalink.obvsg.at/UVW/AC06967359	NA	NA	Capillaria hepatica Infestation bei einem Schneehasen (Lepus timidus)	Eder, Annika	thesis	2008	case study	VIE	NA	parasite	Capillaria hepatica	Capillaria hepatica	NA	NA	NA	NA	wildlife	mountain hare	Lepus timidus	positive	NA	NA	NA	NA	NA	NA	NA	NA	animal keeper, laboratory worker
203	NA	https://permalink.obvsg.at/UVW/AC03791157	NA	NA	Das Vorkommen von Salmonellen bei Reptilien in Österreich	Herka, Claudia	thesis	2003	original research	NA	NA	bacteria	Salmonella	Salmonella enterica	NA	NA	NA	NA	companion animal	turtle	NA	positive	NA	NA	NA	NA	NA	NA	NA	NA	NA
203	NA	https://permalink.obvsg.at/UVW/AC03791157	NA	NA	Das Vorkommen von Salmonellen bei Reptilien in Österreich	Herka, Claudia	thesis	2003	original research	NA	NA	bacteria	Salmonella	Salmonella enterica	NA	NA	NA	NA	companion animal	tortoise	NA	positive	NA	NA	NA	NA	NA	NA	NA	NA	NA
203	NA	https://permalink.obvsg.at/UVW/AC03791157	NA	NA	Das Vorkommen von Salmonellen bei Reptilien in Österreich	Herka, Claudia	thesis	2003	original research	NA	NA	bacteria	Salmonella	Salmonella enterica	NA	NA	NA	NA	companion animal	lizard	NA	positive	NA	NA	NA	NA	NA	NA	NA	NA	NA
203	NA	https://permalink.obvsg.at/UVW/AC03791157	NA	NA	Das Vorkommen von Salmonellen bei Reptilien in Österreich	Herka, Claudia	thesis	2003	original research	NA	NA	bacteria	Salmonella	Salmonella enterica	NA	NA	NA	NA	companion animal	snake	NA	positive	NA	NA	NA	NA	NA	NA	NA	NA	NA
204	NA	https://permalink.obvsg.at/UVW/AC08865023	NA	NA	Detection and occurrence of Listeria spp. in the soil ecosystem isolated at higher altitudes	Oschgan, Julia	thesis	2011	original research	ST	2009	bacteria	Listeria monocytogenes	Listeria monocytogenes	NA	NA	NA	NA	NA	NA	NA	NA	soil 1500m asl	negative	NA	NA	NA	NA	NA	NA	NA
204	NA	https://permalink.obvsg.at/UVW/AC08865023	NA	NA	Detection and occurrence of Listeria spp. in the soil ecosystem isolated at higher altitudes	Oschgan, Julia	thesis	2011	original research	ST	2009	bacteria	Listeria monocytogenes	Listeria monocytogenes	NA	NA	NA	NA	NA	NA	NA	NA	water 1500m asl	negative	NA	NA	NA	NA	NA	NA	NA
205	NA	https://permalink.obvsg.at/UVW/AC03189215	NA	NA	Die Nematoden- und Siphonapterenfauna des Rotfuchses (Vulpes vulpes) im Burgenland	Mramor, Claudine	thesis	2001	original research	B	1999-2000	parasite	Uncinaria stenocephala	Uncinaria stenocephala	NA	NA	NA	NA	wildlife	red fox	NA	positive	NA	NA	NA	NA	NA	NA	NA	NA	NA
205	NA	https://permalink.obvsg.at/UVW/AC03189215	NA	NA	Die Nematoden- und Siphonapterenfauna des Rotfuchses (Vulpes vulpes) im Burgenland	Mramor, Claudine	thesis	2001	original research	B	1999-2000	parasite	Toxocara canis	Toxocara canis	NA	NA	NA	NA	wildlife	red fox	NA	positive	NA	NA	NA	NA	NA	NA	NA	NA	NA
205	NA	https://permalink.obvsg.at/UVW/AC03189215	NA	NA	Die Nematoden- und Siphonapterenfauna des Rotfuchses (Vulpes vulpes) im Burgenland	Mramor, Claudine	thesis	2001	original research	B	1999-2000	parasite	Toxascaris leonina	Toxascaris leonina	NA	NA	NA	NA	wildlife	red fox	NA	positive	NA	NA	NA	NA	NA	NA	NA	NA	NA
205	NA	https://permalink.obvsg.at/UVW/AC03189215	NA	NA	Die Nematoden- und Siphonapterenfauna des Rotfuchses (Vulpes vulpes) im Burgenland	Mramor, Claudine	thesis	2001	original research	B	1999-2000	parasite	Trichuris vulpis	Trichuris vulpis	NA	NA	NA	NA	wildlife	red fox	NA	positive	NA	NA	NA	NA	NA	NA	NA	NA	NA
205	NA	https://permalink.obvsg.at/UVW/AC03189215	NA	NA	Die Nematoden- und Siphonapterenfauna des Rotfuchses (Vulpes vulpes) im Burgenland	Mramor, Claudine	thesis	2001	original research	B	1999-2000	parasite	Capillaria aerophila	Capillaria aerophila	NA	NA	NA	NA	wildlife	red fox	NA	positive	NA	NA	NA	NA	NA	NA	NA	NA	NA
205	NA	https://permalink.obvsg.at/UVW/AC03189215	NA	NA	Die Nematoden- und Siphonapterenfauna des Rotfuchses (Vulpes vulpes) im Burgenland	Mramor, Claudine	thesis	2001	original research	B	1999-2000	parasite	Trichinella	Trichinella	NA	NA	NA	NA	wildlife	red fox	NA	negative	NA	NA	NA	NA	NA	NA	NA	NA	NA
210	NA	https://permalink.obvsg.at/UVW/AC12717072	NA	NA	Einfluss eines biologischen Futterzusatzes auf die Parasitenbelastung bei Biomastschweinen	Neuländtner, Theresia	thesis	2015	original research	NA	NA	parasite	Ascaris suum	Ascaris suum	NA	NA	NA	NA	livestock	pig	NA	positive	NA	NA	NA	NA	NA	NA	NA	NA	NA
210	NA	https://permalink.obvsg.at/UVW/AC12717072	NA	NA	Einfluss eines biologischen Futterzusatzes auf die Parasitenbelastung bei Biomastschweinen	Neuländtner, Theresia	thesis	2015	original research	NA	NA	parasite	Trichuris suis	Trichuris suis	NA	NA	NA	NA	livestock	pig	NA	positive	NA	NA	NA	NA	NA	NA	NA	NA	NA
211	NA	https://permalink.obvsg.at/UVW/AC07810758	NA	NA	Einfluss von Akarizida auf den Zeckenbefall und die Immunreaktion bei Hunden nach natürlicher Infektion mit Anaplasma Phagocytophilum, Babesia Canis Canis, Borrelia Burgdorferi Sensu Lato und dem FSME-Virus	Feiler, Andrea	thesis	2011	original research	B	NA	parasite	Anaplasma phagocytophilum	Anaplasma phagocytophilum	NA	NA	NA	NA	companion animal	dog	NA	seropositive	NA	NA	NA	NA	NA	NA	NA	NA	NA
211	NA	https://permalink.obvsg.at/UVW/AC07810758	NA	NA	Einfluss von Akarizida auf den Zeckenbefall und die Immunreaktion bei Hunden nach natürlicher Infektion mit Anaplasma Phagocytophilum, Babesia Canis Canis, Borrelia Burgdorferi Sensu Lato und dem FSME-Virus	Feiler, Andrea	thesis	2011	original research	B	NA	parasite	Babesia canis	Babesia canis	NA	NA	NA	NA	companion animal	dog	NA	seropositive	NA	NA	NA	NA	NA	NA	NA	NA	NA
211	NA	https://permalink.obvsg.at/UVW/AC07810758	NA	NA	Einfluss von Akarizida auf den Zeckenbefall und die Immunreaktion bei Hunden nach natürlicher Infektion mit Anaplasma Phagocytophilum, Babesia Canis Canis, Borrelia Burgdorferi Sensu Lato und dem FSME-Virus	Feiler, Andrea	thesis	2011	original research	B	NA	bacteria	Borrelia burgdorferi	Borrelia burgdorferi	NA	NA	NA	NA	companion animal	dog	NA	seropositive	NA	NA	NA	NA	NA	NA	NA	NA	NA
211	NA	https://permalink.obvsg.at/UVW/AC07810758	NA	NA	Einfluss von Akarizida auf den Zeckenbefall und die Immunreaktion bei Hunden nach natürlicher Infektion mit Anaplasma Phagocytophilum, Babesia Canis Canis, Borrelia Burgdorferi Sensu Lato und dem FSME-Virus	Feiler, Andrea	thesis	2011	original research	B	NA	bacteria	Borrelia burgdorferi	Borrelia burgdorferi	NA	NA	NA	NA	companion animal	dog	NA	seropositive	NA	NA	NA	NA	NA	NA	NA	NA	NA
212	NA	https://permalink.obvsg.at/UVW/AC13277181	NA	NA	Endoparasiten bei Wildschweinen in Ostösterreich unter besonderer Berücksichtigung von Lungenwürmern und Kokzidien	Lechner, Bettina	thesis	2014	original research	VIE, LA	NA	parasite	Ascaris suum	Ascaris suum	NA	NA	NA	NA	wildlife	wild boar	NA	positive	NA	NA	NA	NA	NA	NA	NA	NA	NA
212	NA	https://permalink.obvsg.at/UVW/AC13277181	NA	NA	Endoparasiten bei Wildschweinen in Ostösterreich unter besonderer Berücksichtigung von Lungenwürmern und Kokzidien	Lechner, Bettina	thesis	2014	original research	VIE, LA	NA	parasite	Trichuris suis	Trichuris suis	NA	NA	NA	NA	wildlife	wild boar	NA	positive	NA	NA	NA	NA	NA	NA	NA	NA	NA
213	NA	https://permalink.obvsg.at/UVW/AC11735640	NA	NA	Endoparasitenfauna des Dachses in Österreich	Baumann, Timo	thesis	2014	original research	VIE, LA, B, ST	2011-2012	parasite	Trichinella	Trichinella	NA	NA	NA	NA	wildlife	badger	Meles meles	negative	NA	NA	NA	NA	NA	NA	NA	NA	NA
213	NA	https://permalink.obvsg.at/UVW/AC11735640	NA	NA	Endoparasitenfauna des Dachses in Österreich	Baumann, Timo	thesis	2014	original research	VIE, LA, B, ST	2011-2013	parasite	Echinococcus multilocularis	Echinococcus multilocularis	NA	NA	NA	NA	wildlife	badger	Meles meles	negative	NA	NA	NA	NA	NA	NA	NA	NA	NA
214	NA	https://permalink.obvsg.at/UVW/AC07807311	NA	NA	Endoparasitenstatus von Neuweltkameliden in Oberösterreich und im Burgenland	Burian, Erika	thesis	2010	original research	B, LA, UA	2006-2008	parasite	Giardia	Giardia	NA	NA	NA	NA	livestock	new world camelid	NA	negative	NA	NA	NA	NA	NA	NA	NA	NA	NA
215	NA	https://permalink.obvsg.at/UVW/AC10777286	NA	NA	Enterohämorrhagische Escherichia coli und Extended-Spektrum-ß-Laktamase bildende Escherichia coli bei Hunden und Katzen in Tirol als mögliche Quelle für humane Infektionen	Franiek, Natalie	thesis	2014	original research	TY	2008-2009	bacteria	Escherichia coli EHEC	Escherichia coli EHEC	NA	NA	NA	NA	companion animal	dog	NA	seropositive and positive	NA	NA	NA	NA	NA	NA	NA	NA	NA
215	NA	https://permalink.obvsg.at/UVW/AC10777286	NA	NA	Enterohämorrhagische Escherichia coli und Extended-Spektrum-ß-Laktamase bildende Escherichia coli bei Hunden und Katzen in Tirol als mögliche Quelle für humane Infektionen	Franiek, Natalie	thesis	2014	original research	TY	2008-2009	bacteria	Escherichia coli EHEC	Escherichia coli EHEC	NA	NA	NA	NA	companion animal	cat	NA	seropositive and positive	NA	NA	NA	NA	NA	NA	NA	NA	NA
218	NA	https://permalink.obvsg.at/UVW/AC05040986	NA	NA	Enzephalitozoonose bei Hauskaninchen: Vergleichende Darstellung verschiedener Diagnostikmethoden	Csokai, Jacqueline	thesis	2009	original research	NA	NA	fungi	Encephalitozoon cuniculi	Encephalitozoon cuniculi	NA	NA	NA	NA	companion animal	rabbit	NA	seropositive and positive	NA	NA	NA	NA	NA	NA	NA	NA	NA
219	NA	https://permalink.obvsg.at/UVW/AC02556782	NA	NA	Epidemiologische Untersuchungen zur Tularämie und Brucellose bei Füchsen (Vulpes vulpes) und Feldhasen (Lepus europaeus) in Österreich	Höflechner-Pöltl, Andrea	thesis	1999	original research	NA	1997-1998	bacteria	Francisella tularensis	Francisella tularensis	NA	NA	NA	NA	wildlife	red fox	Vulpes vulpes	seropositive	NA	NA	NA	NA	NA	NA	NA	NA	NA
219	NA	https://permalink.obvsg.at/UVW/AC02556782	NA	NA	Epidemiologische Untersuchungen zur Tularämie und Brucellose bei Füchsen (Vulpes vulpes) und Feldhasen (Lepus europaeus) in Österreich	Höflechner-Pöltl, Andrea	thesis	1999	original research	NA	1997-1998	bacteria	Francisella tularensis	Francisella tularensis	NA	NA	NA	NA	wildlife	european brown hare	Lepus europaeus	seropositive and positive	NA	NA	NA	NA	NA	NA	NA	NA	NA
219	NA	https://permalink.obvsg.at/UVW/AC02556782	NA	NA	Epidemiologische Untersuchungen zur Tularämie und Brucellose bei Füchsen (Vulpes vulpes) und Feldhasen (Lepus europaeus) in Österreich	Höflechner-Pöltl, Andrea	thesis	1999	original research	NA	1997-1998	bacteria	Brucella	Brucella	NA	NA	NA	NA	wildlife	red fox	Vulpes vulpes	seropositive	NA	NA	NA	NA	NA	NA	NA	NA	NA
219	NA	https://permalink.obvsg.at/UVW/AC02556782	NA	NA	Epidemiologische Untersuchungen zur Tularämie und Brucellose bei Füchsen (Vulpes vulpes) und Feldhasen (Lepus europaeus) in Österreich	Höflechner-Pöltl, Andrea	thesis	1999	original research	NA	1997-1998	bacteria	Brucella	Brucella	NA	NA	NA	NA	wildlife	european brown hare	Lepus europaeus	seropositive and positive	NA	NA	NA	NA	NA	NA	NA	NA	NA
222	NA	https://permalink.obvsg.at/UVW/AC10776167	NA	NA	Grundlagen der Kontrolle von Salmonella spp. in Geflügel- und Schweinebeständen in Österreich	Kostenzer, Klaus	thesis	2013	original research	AUT	2005-2006	bacteria	Salmonella	Salmonella enteridis, Salmonella typhimurium	NA	NA	NA	NA	livestock	chicken	NA	positive	NA	NA	NA	NA	NA	NA	NA	NA	NA
223	NA	https://permalink.obvsg.at/UVW/AC10913938	NA	NA	Hundekokzidien und Gut Health - Epidemiologie von Endoparasiten bei Saugwelpen	Ali, Alexandra	thesis	2013	original research	VIE, LA, B	2011	parasite	Toxocara canis	Toxocara canis	NA	NA	NA	NA	companion animal	dog	NA	positive	NA	NA	NA	NA	NA	NA	NA	NA	NA
224	NA	https://permalink.obvsg.at/UVW/AC09593948	NA	NA	Immunhistologisches Screening granulomatöser Enzephalitiden der Katze in Hinblick auf Encephalitozoon cuniculi	Kassl, Christine	thesis	2012	original research	VIE	1999-2010	fungi	Encephalitozoon cuniculi	Encephalitozoon cuniculi	NA	NA	NA	NA	companion animal	cat	NA	negative	NA	NA	NA	NA	NA	NA	NA	NA	NA
225	NA	https://permalink.obvsg.at/UVW/AC05036938	NA	NA	Infectious agents associated with diarrhoea of calves and characterization of virulence genes in Escherichia Coli isolated from diarrhoeic and healthy neonatal calves in Austria	Herrera-Luna, Carlos Vladimir	thesis	2008	original research	LA, ST	2004-2005	bacteria	Escherichia coli	STEC	NA	NA	NA	NA	livestock	cattle	NA	positive	NA	NA	NA	NA	NA	NA	NA	NA	NA
225	NA	https://permalink.obvsg.at/UVW/AC05036938	NA	NA	Infectious agents associated with diarrhoea of calves and characterization of virulence genes in Escherichia Coli isolated from diarrhoeic and healthy neonatal calves in Austria	Herrera-Luna, Carlos Vladimir	thesis	2008	original research	LA, ST	2004-2005	parasite	Giardia	Giardia	NA	NA	NA	NA	livestock	cattle	NA	positive	NA	NA	NA	NA	NA	NA	NA	NA	NA
225	NA	https://permalink.obvsg.at/UVW/AC05036938	NA	NA	Infectious agents associated with diarrhoea of calves and characterization of virulence genes in Escherichia Coli isolated from diarrhoeic and healthy neonatal calves in Austria	Herrera-Luna, Carlos Vladimir	thesis	2008	original research	LA, ST	2004-2005	bacteria	Salmonella	Salmonella	NA	NA	NA	NA	livestock	cattle	NA	positive	NA	NA	NA	NA	NA	NA	NA	NA	NA
225	NA	https://permalink.obvsg.at/UVW/AC05036938	NA	NA	Infectious agents associated with diarrhoea of calves and characterization of virulence genes in Escherichia Coli isolated from diarrhoeic and healthy neonatal calves in Austria	Herrera-Luna, Carlos Vladimir	thesis	2008	original research	LA, ST	2004-2005	bacteria	Clostridium perfringens	Clostridium perfringens	NA	NA	NA	NA	livestock	cattle	NA	positive	NA	NA	NA	NA	NA	NA	NA	NA	NA
225	NA	https://permalink.obvsg.at/UVW/AC05036938	NA	NA	Infectious agents associated with diarrhoea of calves and characterization of virulence genes in Escherichia Coli isolated from diarrhoeic and healthy neonatal calves in Austria	Herrera-Luna, Carlos Vladimir	thesis	2008	original research	LA, ST	2004-2005	virus	Rotavirus	Rotavirus	NA	NA	NA	NA	livestock	cattle	NA	positive	NA	NA	NA	NA	NA	NA	NA	NA	NA
226	NA	https://permalink.obvsg.at/UVW/AC08363374	NA	NA	Kontaminationsraten rückgeholter Quargelchargen während des Ausbruches humaner Listeriose 2009/2010	Pommer, Katharina	thesis	2010	original research	NA	2010	bacteria	Listeria monocytogenes	Listeria monocytogenes	NA	NA	NA	NA	NA	NA	NA	NA	NA	NA	animal (unspecified)	quargel	positive	NA	NA	NA	NA
227	NA	https://permalink.obvsg.at/UVW/AC10813976	NA	NA	Korrelation zwischen pathologischen Veränderungen und dem Nachweis von Kryptosporidien mit in-situ Hybridisierung bei Landschildkröten	Brinkmeier, Melissa	thesis	2013	original research	VIE	2004-2011	parasite	Cryptosporidium	Cryptosporidium	NA	NA	NA	NA	companion animal	tortoise	NA	positive	NA	NA	NA	NA	NA	NA	NA	NA	NA
228	NA	https://permalink.obvsg.at/UVW/AC11564290	NA	NA	Listeria monocytogenes in the food processing environment	Ribisch, Ines	thesis	2014	original research	NA	2011-2012	bacteria	Listeria monocytogenes	Listeria monocytogenes	NA	NA	NA	NA	NA	NA	NA	NA	food processing plant drain water	positive	NA	NA	NA	NA	NA	NA	NA
228	NA	https://permalink.obvsg.at/UVW/AC11564290	NA	NA	Listeria monocytogenes in the food processing environment	Ribisch, Ines	thesis	2014	original research	NA	2011-2012	bacteria	Listeria monocytogenes	Listeria monocytogenes	NA	NA	NA	NA	NA	NA	NA	NA	food processing plant food preperation area	positive	NA	NA	NA	NA	NA	NA	NA
228	NA	https://permalink.obvsg.at/UVW/AC11564290	NA	NA	Listeria monocytogenes in the food processing environment	Ribisch, Ines	thesis	2014	original research	NA	2011-2012	bacteria	Listeria monocytogenes	Listeria monocytogenes	NA	NA	NA	NA	NA	NA	NA	NA	food processing plant food conveyor belt	positive	NA	NA	NA	NA	NA	NA	NA
230	NA	https://permalink.obvsg.at/UVW/AC05039711	NA	NA	Nachweis von Chlamydien im Konjunktivalsack von Katzen mit und ohne Konjunktivitis	Sibitz, Christina	thesis	2008	original research	VIE	2007	bacteria	Chlamydophila felis	Chlamydophila felis	NA	NA	NA	NA	companion animal	cat	NA	positive	NA	NA	NA	NA	NA	NA	NA	NA	NA
232	NA	https://permalink.obvsg.at/UVW/AC10518765	NA	NA	Occurrence of zoonotic agents in fecal samples of wild animals in Austrian wetlands	Hallmann, Laura	thesis	2012	original research	B, LA	2011	bacteria	Salmonella	Salmonella	NA	NA	NA	NA	wildlife	wild boar	NA	NA	NA	NA	NA	NA	NA	NA	NA	NA	NA
232	NA	https://permalink.obvsg.at/UVW/AC10518765	NA	NA	Occurrence of zoonotic agents in fecal samples of wild animals in Austrian wetlands	Hallmann, Laura	thesis	2012	original research	B, LA	2011	bacteria	Campylobacter jejuni	Campylobacter jejuni	NA	NA	NA	NA	wildlife	wild boar	NA	NA	NA	NA	NA	NA	NA	NA	NA	NA	NA
232	NA	https://permalink.obvsg.at/UVW/AC10518765	NA	NA	Occurrence of zoonotic agents in fecal samples of wild animals in Austrian wetlands	Hallmann, Laura	thesis	2012	original research	B, LA	2011	bacteria	Yersinia	Yersinia enterocolitica	NA	NA	NA	NA	wildlife	wild boar	NA	NA	NA	NA	NA	NA	NA	NA	NA	NA	NA
232	NA	https://permalink.obvsg.at/UVW/AC10518765	NA	NA	Occurrence of zoonotic agents in fecal samples of wild animals in Austrian wetlands	Hallmann, Laura	thesis	2012	original research	B, LA	2011	bacteria	Escherichia coli	Escherichia coli	NA	NA	NA	NA	wildlife	wild boar	NA	NA	NA	NA	NA	NA	NA	NA	NA	NA	NA
232	NA	https://permalink.obvsg.at/UVW/AC10518765	NA	NA	Occurrence of zoonotic agents in fecal samples of wild animals in Austrian wetlands	Hallmann, Laura	thesis	2012	original research	B, LA	2011	bacteria	Listeria monocytogenes	Listeria monocytogenes	NA	NA	NA	NA	wildlife	wild boar	NA	NA	NA	NA	NA	NA	NA	NA	NA	NA	NA
232	NA	https://permalink.obvsg.at/UVW/AC10518765	NA	NA	Occurrence of zoonotic agents in fecal samples of wild animals in Austrian wetlands	Hallmann, Laura	thesis	2012	original research	B, LA	2011	bacteria	Salmonella	Salmonella	NA	NA	NA	NA	wildlife	wild bird	NA	NA	NA	NA	NA	NA	NA	NA	NA	NA	NA
232	NA	https://permalink.obvsg.at/UVW/AC10518765	NA	NA	Occurrence of zoonotic agents in fecal samples of wild animals in Austrian wetlands	Hallmann, Laura	thesis	2012	original research	B, LA	2011	bacteria	Campylobacter jejuni	Campylobacter jejuni	NA	NA	NA	NA	wildlife	wild bird	NA	NA	NA	NA	NA	NA	NA	NA	NA	NA	NA
232	NA	https://permalink.obvsg.at/UVW/AC10518765	NA	NA	Occurrence of zoonotic agents in fecal samples of wild animals in Austrian wetlands	Hallmann, Laura	thesis	2012	original research	B, LA	2011	bacteria	Yersinia	Yersinia enterocolitica	NA	NA	NA	NA	wildlife	wild bird	NA	NA	NA	NA	NA	NA	NA	NA	NA	NA	NA
232	NA	https://permalink.obvsg.at/UVW/AC10518765	NA	NA	Occurrence of zoonotic agents in fecal samples of wild animals in Austrian wetlands	Hallmann, Laura	thesis	2012	original research	B, LA	2011	bacteria	Escherichia coli	Escherichia coli	NA	NA	NA	NA	wildlife	wild bird	NA	NA	NA	NA	NA	NA	NA	NA	NA	NA	NA
232	NA	https://permalink.obvsg.at/UVW/AC10518765	NA	NA	Occurrence of zoonotic agents in fecal samples of wild animals in Austrian wetlands	Hallmann, Laura	thesis	2012	original research	B, LA	2011	bacteria	Listeria monocytogenes	Listeria monocytogenes	NA	NA	NA	NA	wildlife	wild bird	NA	NA	NA	NA	NA	NA	NA	NA	NA	NA	NA
232	NA	https://permalink.obvsg.at/UVW/AC10518765	NA	NA	Occurrence of zoonotic agents in fecal samples of wild animals in Austrian wetlands	Hallmann, Laura	thesis	2012	original research	B, LA	2011	bacteria	Salmonella	Salmonella	NA	NA	NA	NA	wildlife	wild ungulate	NA	NA	NA	NA	NA	NA	NA	NA	NA	NA	NA
232	NA	https://permalink.obvsg.at/UVW/AC10518765	NA	NA	Occurrence of zoonotic agents in fecal samples of wild animals in Austrian wetlands	Hallmann, Laura	thesis	2012	original research	B, LA	2011	bacteria	Campylobacter jejuni	Campylobacter jejuni	NA	NA	NA	NA	wildlife	wild ungulate	NA	NA	NA	NA	NA	NA	NA	NA	NA	NA	NA
232	NA	https://permalink.obvsg.at/UVW/AC10518765	NA	NA	Occurrence of zoonotic agents in fecal samples of wild animals in Austrian wetlands	Hallmann, Laura	thesis	2012	original research	B, LA	2011	bacteria	Yersinia	Yersinia enterocolitica	NA	NA	NA	NA	wildlife	wild ungulate	NA	NA	NA	NA	NA	NA	NA	NA	NA	NA	NA
232	NA	https://permalink.obvsg.at/UVW/AC10518765	NA	NA	Occurrence of zoonotic agents in fecal samples of wild animals in Austrian wetlands	Hallmann, Laura	thesis	2012	original research	B, LA	2011	bacteria	Escherichia coli	Escherichia coli	NA	NA	NA	NA	wildlife	wild ungulate	NA	NA	NA	NA	NA	NA	NA	NA	NA	NA	NA
232	NA	https://permalink.obvsg.at/UVW/AC10518765	NA	NA	Occurrence of zoonotic agents in fecal samples of wild animals in Austrian wetlands	Hallmann, Laura	thesis	2012	original research	B, LA	2011	bacteria	Listeria monocytogenes	Listeria monocytogenes	NA	NA	NA	NA	wildlife	wild ungulate	NA	NA	NA	NA	NA	NA	NA	NA	NA	NA	NA
233	NA	https://permalink.obvsg.at/UVW/AC08453305	NA	NA	Q-Fieber in einem Vorarlberger Ziegenbetrieb - Bestandsanalyse	Perner, Stefan	thesis	2010	original research	VO	2008-2009	bacteria	Coxiella burnetii	Coxiella burnetii	NA	NA	NA	NA	livestock	goat	NA	positive	NA	NA	NA	NA	NA	NA	NA	NA	farmer, veterinarian, food processing worker
234	NA	https://permalink.obvsg.at/UVW/AC08858386	NA	NA	Seroepidemiological survey of bacterial and parasitic zoonotic agents among veterinarians from Upper Austria	Stadler, Julia Anna	thesis	2011	original research	UA	2009	bacteria	Brucella	Brucella	NA	NA	NA	NA	human	human	NA	seropositive	NA	NA	NA	NA	NA	NA	NA	NA	slaughterhouse worker, veterinarian, meat packing worker, farm worker
234	NA	https://permalink.obvsg.at/UVW/AC08858386	NA	NA	Seroepidemiological survey of bacterial and parasitic zoonotic agents among veterinarians from Upper Austria	Stadler, Julia Anna	thesis	2011	original research	UA	2009	bacteria	Chlamydiaceae	Chlamydiaceae	NA	NA	NA	NA	human	human	NA	seropositive	NA	NA	NA	NA	NA	NA	NA	NA	pet shop employee, poultry abattoir worker, farmer, zoo worker, hunter, veterinarian
234	NA	https://permalink.obvsg.at/UVW/AC08858386	NA	NA	Seroepidemiological survey of bacterial and parasitic zoonotic agents among veterinarians from Upper Austria	Stadler, Julia Anna	thesis	2011	original research	UA	2009	bacteria	Coxiella burnetii	Coxiella burnetii	NA	NA	NA	NA	human	human	NA	seropositive	NA	NA	NA	NA	NA	NA	NA	NA	veterinarian, slaughterhouse worker
234	NA	https://permalink.obvsg.at/UVW/AC08858386	NA	NA	Seroepidemiological survey of bacterial and parasitic zoonotic agents among veterinarians from Upper Austria	Stadler, Julia Anna	thesis	2011	original research	UA	2009	bacteria	Leptospira	Leptospira	NA	NA	NA	NA	human	human	NA	seropositive	NA	NA	NA	NA	NA	NA	NA	NA	miner, sewer maintenance worker, fish worker, farmer, butcher, veterinarian, hunter, slaughterhouse worker
234	NA	https://permalink.obvsg.at/UVW/AC08858386	NA	NA	Seroepidemiological survey of bacterial and parasitic zoonotic agents among veterinarians from Upper Austria	Stadler, Julia Anna	thesis	2011	original research	UA	2009	bacteria	Yersinia	Yersinia	NA	NA	NA	NA	human	human	NA	seropositive	NA	NA	NA	NA	NA	NA	NA	NA	butcher, slaughterhouse worker, farmer
234	NA	https://permalink.obvsg.at/UVW/AC08858386	NA	NA	Seroepidemiological survey of bacterial and parasitic zoonotic agents among veterinarians from Upper Austria	Stadler, Julia Anna	thesis	2011	original research	UA	2009	parasite	Toxocara	Toxocara canis	NA	NA	NA	NA	human	human	NA	seropositive	NA	NA	NA	NA	NA	NA	NA	NA	farmer, slaughterhouse worker, hunter, zoo worker, veterinarian
234	NA	https://permalink.obvsg.at/UVW/AC08858386	NA	NA	Seroepidemiological survey of bacterial and parasitic zoonotic agents among veterinarians from Upper Austria	Stadler, Julia Anna	thesis	2011	original research	UA	2009	parasite	Echinococcus multilocularis	Echinococcus multilocularis	NA	NA	NA	NA	human	human	NA	negative	NA	NA	NA	NA	NA	NA	NA	NA	NA
234	NA	https://permalink.obvsg.at/UVW/AC08858386	NA	NA	Seroepidemiological survey of bacterial and parasitic zoonotic agents among veterinarians from Upper Austria	Stadler, Julia Anna	thesis	2011	original research	UA	2009	parasite	Toxoplasma gondii	Toxoplasma gondii	NA	NA	NA	NA	human	human	NA	seropositive	NA	NA	NA	NA	NA	NA	NA	NA	forestry worker, farmer
235	NA	https://permalink.obvsg.at/UVW/AC08595514	NA	NA	Serological evidence of West Nile virus activity in different wild bird species kept in the owl and raptor rehabiliation centre Haringsee, Austria	Redtenbacher, Irene	thesis	2011	original research	LA	2009-2010	virus	West Nile virus	West Nile virus	NA	NA	NA	NA	wildlife	bearded vulture	Gypaetus barbatus	seropositive	NA	NA	NA	NA	NA	NA	NA	NA	NA
235	NA	https://permalink.obvsg.at/UVW/AC08595514	NA	NA	Serological evidence of West Nile virus activity in different wild bird species kept in the owl and raptor rehabiliation centre Haringsee, Austria	Redtenbacher, Irene	thesis	2011	original research	LA	2009-2010	virus	West Nile virus	West Nile virus	NA	NA	NA	NA	wildlife	cinereous vulture	Aegypius monachus	seropositive	NA	NA	NA	NA	NA	NA	NA	NA	NA
235	NA	https://permalink.obvsg.at/UVW/AC08595514	NA	NA	Serological evidence of West Nile virus activity in different wild bird species kept in the owl and raptor rehabiliation centre Haringsee, Austria	Redtenbacher, Irene	thesis	2011	original research	LA	2009-2010	virus	West Nile virus	West Nile virus	NA	NA	NA	NA	wildlife	common buzzard	Buteo buteo	negative	NA	NA	NA	NA	NA	NA	NA	NA	NA
235	NA	https://permalink.obvsg.at/UVW/AC08595514	NA	NA	Serological evidence of West Nile virus activity in different wild bird species kept in the owl and raptor rehabiliation centre Haringsee, Austria	Redtenbacher, Irene	thesis	2011	original research	LA	2009-2010	virus	West Nile virus	West Nile virus	NA	NA	NA	NA	wildlife	common kestrel	Falco tinnunculus	negative	NA	NA	NA	NA	NA	NA	NA	NA	NA
235	NA	https://permalink.obvsg.at/UVW/AC08595514	NA	NA	Serological evidence of West Nile virus activity in different wild bird species kept in the owl and raptor rehabiliation centre Haringsee, Austria	Redtenbacher, Irene	thesis	2011	original research	LA	2009-2010	virus	West Nile virus	West Nile virus	NA	NA	NA	NA	wildlife	eastern imperial eagle	Aquila heliaca	seropositive	NA	NA	NA	NA	NA	NA	NA	NA	NA
235	NA	https://permalink.obvsg.at/UVW/AC08595514	NA	NA	Serological evidence of West Nile virus activity in different wild bird species kept in the owl and raptor rehabiliation centre Haringsee, Austria	Redtenbacher, Irene	thesis	2011	original research	LA	2009-2010	virus	West Nile virus	West Nile virus	NA	NA	NA	NA	wildlife	egyptian vulture	Neophron percnopterus	negative	NA	NA	NA	NA	NA	NA	NA	NA	NA
235	NA	https://permalink.obvsg.at/UVW/AC08595514	NA	NA	Serological evidence of West Nile virus activity in different wild bird species kept in the owl and raptor rehabiliation centre Haringsee, Austria	Redtenbacher, Irene	thesis	2011	original research	LA	2009-2010	virus	West Nile virus	West Nile virus	NA	NA	NA	NA	wildlife	eurasian sparrowhawk	Accipiter nisus	seropositive	NA	NA	NA	NA	NA	NA	NA	NA	NA
235	NA	https://permalink.obvsg.at/UVW/AC08595514	NA	NA	Serological evidence of West Nile virus activity in different wild bird species kept in the owl and raptor rehabiliation centre Haringsee, Austria	Redtenbacher, Irene	thesis	2011	original research	LA	2009-2010	virus	West Nile virus	West Nile virus	NA	NA	NA	NA	wildlife	golden eagle	Aquila chrysaetos	seropositive	NA	NA	NA	NA	NA	NA	NA	NA	NA
235	NA	https://permalink.obvsg.at/UVW/AC08595514	NA	NA	Serological evidence of West Nile virus activity in different wild bird species kept in the owl and raptor rehabiliation centre Haringsee, Austria	Redtenbacher, Irene	thesis	2011	original research	LA	2009-2010	virus	West Nile virus	West Nile virus	NA	NA	NA	NA	wildlife	honey buzzard	Pernis apivorus	seropositive	NA	NA	NA	NA	NA	NA	NA	NA	NA
235	NA	https://permalink.obvsg.at/UVW/AC08595514	NA	NA	Serological evidence of West Nile virus activity in different wild bird species kept in the owl and raptor rehabiliation centre Haringsee, Austria	Redtenbacher, Irene	thesis	2011	original research	LA	2009-2010	virus	West Nile virus	West Nile virus	NA	NA	NA	NA	wildlife	northern goshawk	Accipiter gentilis	seropositive	NA	NA	NA	NA	NA	NA	NA	NA	NA
235	NA	https://permalink.obvsg.at/UVW/AC08595514	NA	NA	Serological evidence of West Nile virus activity in different wild bird species kept in the owl and raptor rehabiliation centre Haringsee, Austria	Redtenbacher, Irene	thesis	2011	original research	LA	2009-2010	virus	West Nile virus	West Nile virus	NA	NA	NA	NA	wildlife	peregrine falcon	Falco peregrinus	negative	NA	NA	NA	NA	NA	NA	NA	NA	NA
235	NA	https://permalink.obvsg.at/UVW/AC08595514	NA	NA	Serological evidence of West Nile virus activity in different wild bird species kept in the owl and raptor rehabiliation centre Haringsee, Austria	Redtenbacher, Irene	thesis	2011	original research	LA	2009-2010	virus	West Nile virus	West Nile virus	NA	NA	NA	NA	wildlife	saker falcon	Falco cherrug	negative	NA	NA	NA	NA	NA	NA	NA	NA	NA
235	NA	https://permalink.obvsg.at/UVW/AC08595514	NA	NA	Serological evidence of West Nile virus activity in different wild bird species kept in the owl and raptor rehabiliation centre Haringsee, Austria	Redtenbacher, Irene	thesis	2011	original research	LA	2009-2010	virus	West Nile virus	West Nile virus	NA	NA	NA	NA	wildlife	steppe eagle	Aquila nipalensis	seropositive	NA	NA	NA	NA	NA	NA	NA	NA	NA
235	NA	https://permalink.obvsg.at/UVW/AC08595514	NA	NA	Serological evidence of West Nile virus activity in different wild bird species kept in the owl and raptor rehabiliation centre Haringsee, Austria	Redtenbacher, Irene	thesis	2011	original research	LA	2009-2010	virus	West Nile virus	West Nile virus	NA	NA	NA	NA	wildlife	western marsh harrier	Circus aeruginosus	seropositive	NA	NA	NA	NA	NA	NA	NA	NA	NA
235	NA	https://permalink.obvsg.at/UVW/AC08595514	NA	NA	Serological evidence of West Nile virus activity in different wild bird species kept in the owl and raptor rehabiliation centre Haringsee, Austria	Redtenbacher, Irene	thesis	2011	original research	LA	2009-2010	virus	West Nile virus	West Nile virus	NA	NA	NA	NA	wildlife	white-tailed eagle	Haliaeetus albicilla	seropositive	NA	NA	NA	NA	NA	NA	NA	NA	NA
235	NA	https://permalink.obvsg.at/UVW/AC08595514	NA	NA	Serological evidence of West Nile virus activity in different wild bird species kept in the owl and raptor rehabiliation centre Haringsee, Austria	Redtenbacher, Irene	thesis	2011	original research	LA	2009-2010	virus	West Nile virus	West Nile virus	NA	NA	NA	NA	wildlife	black stork	Ciconia nigra	seropositive	NA	NA	NA	NA	NA	NA	NA	NA	NA
235	NA	https://permalink.obvsg.at/UVW/AC08595514	NA	NA	Serological evidence of West Nile virus activity in different wild bird species kept in the owl and raptor rehabiliation centre Haringsee, Austria	Redtenbacher, Irene	thesis	2011	original research	LA	2009-2010	virus	West Nile virus	West Nile virus	NA	NA	NA	NA	wildlife	european herring gull	Larus argentatus	negative	NA	NA	NA	NA	NA	NA	NA	NA	NA
235	NA	https://permalink.obvsg.at/UVW/AC08595514	NA	NA	Serological evidence of West Nile virus activity in different wild bird species kept in the owl and raptor rehabiliation centre Haringsee, Austria	Redtenbacher, Irene	thesis	2011	original research	LA	2009-2010	virus	West Nile virus	West Nile virus	NA	NA	NA	NA	wildlife	grey heron	Ardea cinerea	negative	NA	NA	NA	NA	NA	NA	NA	NA	NA
235	NA	https://permalink.obvsg.at/UVW/AC08595514	NA	NA	Serological evidence of West Nile virus activity in different wild bird species kept in the owl and raptor rehabiliation centre Haringsee, Austria	Redtenbacher, Irene	thesis	2011	original research	LA	2009-2010	virus	West Nile virus	West Nile virus	NA	NA	NA	NA	wildlife	white stork	Ciconia ciconia	seropositive	NA	NA	NA	NA	NA	NA	NA	NA	NA
235	NA	https://permalink.obvsg.at/UVW/AC08595514	NA	NA	Serological evidence of West Nile virus activity in different wild bird species kept in the owl and raptor rehabiliation centre Haringsee, Austria	Redtenbacher, Irene	thesis	2011	original research	LA	2009-2010	virus	West Nile virus	West Nile virus	NA	NA	NA	NA	wildlife	barn owl	Tyto alba	negative	NA	NA	NA	NA	NA	NA	NA	NA	NA
235	NA	https://permalink.obvsg.at/UVW/AC08595514	NA	NA	Serological evidence of West Nile virus activity in different wild bird species kept in the owl and raptor rehabiliation centre Haringsee, Austria	Redtenbacher, Irene	thesis	2011	original research	LA	2009-2010	virus	West Nile virus	West Nile virus	NA	NA	NA	NA	wildlife	barred owl	Strix varia	negative	NA	NA	NA	NA	NA	NA	NA	NA	NA
235	NA	https://permalink.obvsg.at/UVW/AC08595514	NA	NA	Serological evidence of West Nile virus activity in different wild bird species kept in the owl and raptor rehabiliation centre Haringsee, Austria	Redtenbacher, Irene	thesis	2011	original research	LA	2009-2010	virus	West Nile virus	West Nile virus	NA	NA	NA	NA	wildlife	eurasian eagle owl	Bubo bubo	seropositive	NA	NA	NA	NA	NA	NA	NA	NA	NA
235	NA	https://permalink.obvsg.at/UVW/AC08595514	NA	NA	Serological evidence of West Nile virus activity in different wild bird species kept in the owl and raptor rehabiliation centre Haringsee, Austria	Redtenbacher, Irene	thesis	2011	original research	LA	2009-2010	virus	West Nile virus	West Nile virus	NA	NA	NA	NA	wildlife	little owl	Athene noctua	seropositive	NA	NA	NA	NA	NA	NA	NA	NA	NA
235	NA	https://permalink.obvsg.at/UVW/AC08595514	NA	NA	Serological evidence of West Nile virus activity in different wild bird species kept in the owl and raptor rehabiliation centre Haringsee, Austria	Redtenbacher, Irene	thesis	2011	original research	LA	2009-2010	virus	West Nile virus	West Nile virus	NA	NA	NA	NA	wildlife	long-eared owl	Asio otus	seropositive	NA	NA	NA	NA	NA	NA	NA	NA	NA
235	NA	https://permalink.obvsg.at/UVW/AC08595514	NA	NA	Serological evidence of West Nile virus activity in different wild bird species kept in the owl and raptor rehabiliation centre Haringsee, Austria	Redtenbacher, Irene	thesis	2011	original research	LA	2009-2010	virus	West Nile virus	West Nile virus	NA	NA	NA	NA	wildlife	tawny owl	Strix aluco	negative	NA	NA	NA	NA	NA	NA	NA	NA	NA
235	NA	https://permalink.obvsg.at/UVW/AC08595514	NA	NA	Serological evidence of West Nile virus activity in different wild bird species kept in the owl and raptor rehabiliation centre Haringsee, Austria	Redtenbacher, Irene	thesis	2011	original research	LA	2009-2010	virus	West Nile virus	West Nile virus	NA	NA	NA	NA	wildlife	ural owl	Strix uralensis	seropositive	NA	NA	NA	NA	NA	NA	NA	NA	NA
235	NA	https://permalink.obvsg.at/UVW/AC08595514	NA	NA	Serological evidence of West Nile virus activity in different wild bird species kept in the owl and raptor rehabiliation centre Haringsee, Austria	Redtenbacher, Irene	thesis	2011	original research	LA	2009-2010	virus	West Nile virus	West Nile virus	NA	NA	NA	NA	wildlife	carrion crow	Corvus corone	seropositive	NA	NA	NA	NA	NA	NA	NA	NA	NA
235	NA	https://permalink.obvsg.at/UVW/AC08595514	NA	NA	Serological evidence of West Nile virus activity in different wild bird species kept in the owl and raptor rehabiliation centre Haringsee, Austria	Redtenbacher, Irene	thesis	2011	original research	LA	2009-2010	virus	West Nile virus	West Nile virus	NA	NA	NA	NA	wildlife	european magpie	Pica pica	seropositive	NA	NA	NA	NA	NA	NA	NA	NA	NA
235	NA	https://permalink.obvsg.at/UVW/AC08595514	NA	NA	Serological evidence of West Nile virus activity in different wild bird species kept in the owl and raptor rehabiliation centre Haringsee, Austria	Redtenbacher, Irene	thesis	2011	original research	LA	2009-2010	virus	West Nile virus	West Nile virus	NA	NA	NA	NA	wildlife	hooded crow	Corvus corone cornix	seropositive	NA	NA	NA	NA	NA	NA	NA	NA	NA
235	NA	https://permalink.obvsg.at/UVW/AC08595514	NA	NA	Serological evidence of West Nile virus activity in different wild bird species kept in the owl and raptor rehabiliation centre Haringsee, Austria	Redtenbacher, Irene	thesis	2011	original research	LA	2009-2010	virus	West Nile virus	West Nile virus	NA	NA	NA	NA	wildlife	jackdaw	Corvus monedula	seropositive	NA	NA	NA	NA	NA	NA	NA	NA	NA
235	NA	https://permalink.obvsg.at/UVW/AC08595514	NA	NA	Serological evidence of West Nile virus activity in different wild bird species kept in the owl and raptor rehabiliation centre Haringsee, Austria	Redtenbacher, Irene	thesis	2011	original research	LA	2009-2010	virus	West Nile virus	West Nile virus	NA	NA	NA	NA	wildlife	rook	Corvus frugilegus	negative	NA	NA	NA	NA	NA	NA	NA	NA	NA
236	NA	https://permalink.obvsg.at/UVW/AC08453347	NA	NA	Seroprävalenz von PRRSV, PCV2 und SIV in niederösterreichischen Wildschweinen	Groismaier, Astrid	thesis	2011	original research	LA	2009-2010	virus	H1N2	H1N3	NA	NA	NA	NA	wildlife	wild boar	NA	seropositive	NA	NA	NA	NA	NA	NA	NA	NA	swine-farmer
[truncated: 990 more rows]
