# Supplementary material for: A One Health framework for exploring zoonotic interactions demonstrated through a case study
Source: Nat Commun. 2024 Jul 15;15:5650. doi: 10.1038/s41467-024-49967-7 (PMC11250852; doi:10.1038/s41467-024-49967-7)
Supplement: Supplementary file 4 — Supplementary Code [file 41467_2024_49967_MOESM4_ESM.zip › Supplementary Code 1/RawData_and_Cleaning/inferred_hosts.csv]

name_host	inferred_name_host
new world camelid	new-world camelid (unspecified)
bat	Chiroptera
falcon	Falco
wild bird	Aves
nuthatch	Sitta europaea
dove	Columbidae
pheasant	Phasianinae
avocet	Recurvirostra avosetta
sand martin	Riparia riparia
warbler	Acrocephalus
quail	Coturnix coturnix
lovebird	Agapornis
kingfisher	Alcedo atthis
swallow	Hirundo rustica
pied flycatcher	Ficedula hypoleuca
black-fronted white-eye	Zosterops minor
greenfinch	Chloris chloris
jay	Garrulus glandarius
penguin	Spheniscidae
kestrel	Falco tinnunculus
capercaillie	Tetrao urogallus
house martin	Delichon urbicum
citrine wagtail	Motacilla citreola
hedge sparrow	Prunella modularis
blackcap	Sylvia atricapilla
violaceous euphonia	Euphonia violacea
green-backed twin-spot	Mandingoa nitidula
golden oriole	Oriolus oriolus
fox	Vulpes
swan	Cygnus
heron	Ardeidae
turtle	Testudines
tortoise	Testudinidae
lizard	lizard (unspecified)
snake	Serpentes
wild ungulate	wild ungulate (unspecified)
lizard	lizard (unspecified)
wild duck	Anas
wild goose	Anserinae
seagull	Laridae
owl	Strigiformes
raptor	bird of prey (unspecified)
crow	Corvus
raven	Corvus
snipe	Scolopacidae
parakeet	Psittaciformes
stork	Ciconia
songbird	Passeriformes
pigeon	Columba
brown owl	Strix aluco
hare	Lepus
boar	Sus scrofa
polecat	Mustela putorius
partridge	Alectoris
roe deer	Capreolus capreolus
coot	Fulica
red-backed shrike	Lanius collurio
