# Supplementary material for: A One Health framework for exploring zoonotic interactions demonstrated through a case study
Source: Nat Commun. 2024 Jul 15;15:5650. doi: 10.1038/s41467-024-49967-7 (PMC11250852; doi:10.1038/s41467-024-49967-7)
Supplement: Supplementary file 4 — Supplementary Code [file 41467_2024_49967_MOESM4_ESM.zip › Supplementary Code 1/README.Rmd]

---
title: "README"
output: github_document
date: "2024-06-03"
---

```{r setup, include=FALSE}
knitr::opts_chunk$set(echo = TRUE)
```

# A One Health framework for exploring zoonotic interactions demonstrated through a case study

Repository for Desvars-Larrive et al. manuscript on the comprehensive analysis of the zoonotic web in Austria, 1975-2022. This study is a collaboration between scientists of the Clinical Department for Farm Animals and Food System Science at the University of Veterinary Medicine (Vetmeduni) Vienna (Austria), the Department of Biological Sciences and Pathobiology at the Vetmeduni Vienna, and the Complexity Science Hub Vienna (Austria). <br> 

This repository contains the R code to clean and validate the data collected from scientific publications and the final table resulting from these processes. It also contains the R code used to analyse this data. <br> 

**<code>DataValidationCleaning.R</code>**: R code for cleaning and validating the raw data. <br>  

**<code>AnalysisZoonoticWeb.R</code>**: R code for analysing the final dataset and produce the figures.<br>  

**<code>data_zoonoses_austria4.csv</code>**: Raw data that were extracted from the information sources.<br>   

**<code>inferred_hosts.csv</code>**: Most specific terminology for host names that can be extracted from the information sources. Used for cleaning and validation processes.<br>   

**<code>table_final.csv</code>**: Cleaned dataset. <br>   

**<code>categories_food.csv</code>**: Categories of food used in the analysis. <br>   

**<code>PubMed_Timeline_Results_by_Year.csv</code>**: Results of the PubMed search using the terms (zoono* OR "zoono* disease*") from 1975 until 23 August 2022. <br>   

**<code>PubMed_Timeline_Results_by_Year_Health.csv</code>**: Results of the PubMed search using the term "health" from 1975 until 23 August 2022. <br>   


## Dependencies

- Windows 10
- R Statistical Software version 4.3.0 (2023-04-21 ucrt)
- RStudio 2023.06.0+421, Release (583b465ecc45e60ee9de085148cd2f9741cc5214, 2023-06-05) for windows


## Installation

### For Windows

1. Install R by downloading it from [CRAN](https://cran.r-project.org/bin/windows/base/).
2. Install RStudio by downloading it from [RStudio](https://www.rstudio.com/products/rstudio/download/).
3. Open RStudio and install any required R packages using the following commands:

   ```R
   install.packages("dplyr")
   install.packages("ggplot2")
   install.packages("patchwork")
   install.packages("stringr")
   install.packages("ggfittext")
   install.packages("tidyr")
   install.packages("caret")
   install.packages("matrixStats")
   install.packages("plyr")
   install.packages("egg")
   install.packages("RColorBrewer")
   install.packages("igraph")
   install.packages("ggrepel")
   install.packages("ggraph")
   install.packages("bipartite")
   install.packages("tidyverse")
   install.packages("rsetse")
   install.packages("hrbrthemes")
   install.packages("lubridate")
   install.packages("forcats")
   install.packages("CINNA")
   install.packages("bc3net")
   install.packages("purrr")
   install.packages("scales")
   install.packages("ggalluvial")
   install.packages("cowplot")
 ```

- Typical install time on a "normal" desktop computer: approximately 15-20 minutes.

## Usage

- Store data and script files in the same project folder.
- Open the analysis script in RStudio (`AnalysisZoonoticWeb.R`).
- Run the analysis.
- Figures and tables generated when running the script will be exported into the project folder.

## Instructions for use

The analysis script (`AnalysisZoonoticWeb.R`) is comprehensively documented and will lead you to reproduction of results and figures.

## Expected outputs

- Quantitative results as described in the article and supplementary information.
- Figures and tables as they appear in the article and supplementary information (note that Figure 5 was not produced with R).

On a "normal" desktop computer: approximately 20 minutes.
